# Supplementary material for: Dysregulation of Protein Kinase CaMKI Leads to Autism-Related Phenotypes in Synaptic Connectivity, Sleep, Sociality, and Aging-Dependent Degeneration in Drosophila
Source: Biology (Basel). 2025 Sep 9;14(9):1228. doi: 10.3390/biology14091228 (PMC12467204; doi:10.3390/biology14091228)
Supplement: Supplementary file 1 [file biology-14-01228-s001.zip › S3—SUPP_Metascape GOs all PPI Data excel.xlsx]

## Sheet: Sheet1
GroupID	Category	Term	Description	LogP	Log(q-value)	Genes	Symbols	InTerm_InList
1_Summary	GO Biological Processes	GO:0044282	small molecule catabolic process	-16.2317	-12.28	31046,31587,32592,32880,33117,33373,33510,33911,33935,33955,34064,34313,34316,34474,35348,36392,36536,37130,37131,37166,38697,39333,39391,39976,40263,40349,40492,40836,40956,41313,41869,42783,42950,43332,43447,59261,3771877,35543,36316,42266,326133,31289,34822,39005,39335,39910,41121,42106,47173,19836175,31695,32089,33471,33924,34205,39066,39739,39817,41033,41417,41745,43722,44046,44750,47895,324…	CG3699,Agxt,Had1,CG7322,slgA,Got2,CG17224,CG9547,Galt,Daao2,LKRSDH,yip2,CG4594,CG6415,CG31673,CG8778,Echs1,Pepck2,Pepck1,CG15093,CG10467,Gcat,Miox,Adgf-A,Hpd,ppl,CG11241,Sodh1,CG7910,Sodh2,Hibch,CG10184,CG5805,CROT,Pglym78,Mccc2,Adh,Cyp6w1,Cyp6g1,Sgsh,CG31343,CG3603,hll,Acbp5,CG14130,beg,CG8132,P5cr-2,Men,CG44242,Acat1,Sk1,HINT1,CG11050,LManV,Pdxk,CG17026,CG4842,CG8112,CG14721,ATPsynE,CG1774,sun,…	72/-
1_Member	GO Biological Processes	GO:0044282	small molecule catabolic process	-16.2317	-12.28	31046,31587,32592,32880,33117,33373,33510,33911,33935,33955,34064,34313,34316,34474,35348,36392,36536,37130,37131,37166,38697,39333,39391,39976,40263,40349,40492,40836,40956,41313,41869,42783,42950,43332,43447,59261,3771877	CG3699,Agxt,Had1,CG7322,slgA,Got2,CG17224,CG9547,Galt,Daao2,LKRSDH,yip2,CG4594,CG6415,CG31673,CG8778,Echs1,Pepck2,Pepck1,CG15093,CG10467,Gcat,Miox,Adgf-A,Hpd,ppl,CG11241,Sodh1,CG7910,Sodh2,Hibch,CG10184,CG5805,CROT,Pglym78,Mccc2,Adh	37/190
1_Member	GO Biological Processes	GO:0044248	cellular catabolic process	-15.7313	-12.1978	31046,31587,32592,32880,33117,33373,33911,33955,34064,34313,34316,34474,35348,35543,36316,36392,36536,37130,37131,37166,39333,40263,40349,40492,40836,40956,41869,42266,42783,42950,43332,59261,326133	CG3699,Agxt,Had1,CG7322,slgA,Got2,CG9547,Daao2,LKRSDH,yip2,CG4594,CG6415,CG31673,Cyp6w1,Cyp6g1,CG8778,Echs1,Pepck2,Pepck1,CG15093,Gcat,Hpd,ppl,CG11241,Sodh1,CG7910,Hibch,Sgsh,CG10184,CG5805,CROT,Mccc2,CG31343	33/155
1_Member	GO Biological Processes	GO:0016054	organic acid catabolic process	-15.5475	-12.1978	31046,31587,32592,32880,33117,33373,33911,33955,34064,34313,34316,34474,35348,36392,36536,37130,37131,37166,39333,40263,40349,40492,40836,40956,41869,42783,42950,43332,59261	CG3699,Agxt,Had1,CG7322,slgA,Got2,CG9547,Daao2,LKRSDH,yip2,CG4594,CG6415,CG31673,CG8778,Echs1,Pepck2,Pepck1,CG15093,Gcat,Hpd,ppl,CG11241,Sodh1,CG7910,Hibch,CG10184,CG5805,CROT,Mccc2	29/119
1_Member	GO Biological Processes	GO:0046395	carboxylic acid catabolic process	-15.5475	-12.1978	31046,31587,32592,32880,33117,33373,33911,33955,34064,34313,34316,34474,35348,36392,36536,37130,37131,37166,39333,40263,40349,40492,40836,40956,41869,42783,42950,43332,59261	CG3699,Agxt,Had1,CG7322,slgA,Got2,CG9547,Daao2,LKRSDH,yip2,CG4594,CG6415,CG31673,CG8778,Echs1,Pepck2,Pepck1,CG15093,Gcat,Hpd,ppl,CG11241,Sodh1,CG7910,Hibch,CG10184,CG5805,CROT,Mccc2	29/119
1_Member	GO Biological Processes	GO:0019752	carboxylic acid metabolic process	-9.5464	-6.35774	31046,31289,31587,32592,32880,33117,33373,33911,33955,34064,34313,34316,34474,34822,35348,36392,36536,37130,37131,37166,39005,39333,39335,39910,40263,40349,40492,40836,40956,41121,41869,42106,42783,42950,43332,43447,47173,59261,19836175	CG3699,CG3603,Agxt,Had1,CG7322,slgA,Got2,CG9547,Daao2,LKRSDH,yip2,CG4594,CG6415,hll,CG31673,CG8778,Echs1,Pepck2,Pepck1,CG15093,Acbp5,Gcat,CG14130,beg,Hpd,ppl,CG11241,Sodh1,CG7910,CG8132,Hibch,P5cr-2,CG10184,CG5805,CROT,Pglym78,Men,Mccc2,CG44242	39/338
1_Member	GO Biological Processes	GO:0043436	oxoacid metabolic process	-9.50826	-6.35774	31046,31289,31587,32592,32880,33117,33373,33911,33955,34064,34313,34316,34474,34822,35348,36392,36536,37130,37131,37166,39005,39333,39335,39910,40263,40349,40492,40836,40956,41121,41869,42106,42783,42950,43332,43447,47173,59261,19836175	CG3699,CG3603,Agxt,Had1,CG7322,slgA,Got2,CG9547,Daao2,LKRSDH,yip2,CG4594,CG6415,hll,CG31673,CG8778,Echs1,Pepck2,Pepck1,CG15093,Acbp5,Gcat,CG14130,beg,Hpd,ppl,CG11241,Sodh1,CG7910,CG8132,Hibch,P5cr-2,CG10184,CG5805,CROT,Pglym78,Men,Mccc2,CG44242	39/339
1_Member	GO Biological Processes	GO:0006082	organic acid metabolic process	-9.39486	-6.34618	31046,31289,31587,32592,32880,33117,33373,33911,33955,34064,34313,34316,34474,34822,35348,36392,36536,37130,37131,37166,39005,39333,39335,39910,40263,40349,40492,40836,40956,41121,41869,42106,42783,42950,43332,43447,47173,59261,19836175	CG3699,CG3603,Agxt,Had1,CG7322,slgA,Got2,CG9547,Daao2,LKRSDH,yip2,CG4594,CG6415,hll,CG31673,CG8778,Echs1,Pepck2,Pepck1,CG15093,Acbp5,Gcat,CG14130,beg,Hpd,ppl,CG11241,Sodh1,CG7910,CG8132,Hibch,P5cr-2,CG10184,CG5805,CROT,Pglym78,Men,Mccc2,CG44242	39/342
1_Member	GO Biological Processes	GO:0044281	small molecule metabolic process	-9.07311	-6.07558	31046,31289,31587,31695,32089,32592,32880,33117,33373,33471,33510,33911,33924,33935,33955,34064,34205,34313,34316,34474,34822,35348,36392,36536,37130,37131,37166,38697,39005,39066,39333,39335,39391,39739,39817,39910,39976,40263,40349,40492,40836,40956,41033,41121,41313,41417,41745,41869,42106,42783,42950,43332,43447,43722,44046,44750,47173,47895,59261,3771877,19836175	CG3699,CG3603,Agxt,Acat1,Sk1,Had1,CG7322,slgA,Got2,HINT1,CG17224,CG9547,CG11050,Galt,Daao2,LKRSDH,LManV,yip2,CG4594,CG6415,hll,CG31673,CG8778,Echs1,Pepck2,Pepck1,CG15093,CG10467,Acbp5,Pdxk,Gcat,CG14130,Miox,CG17026,CG4842,beg,Adgf-A,Hpd,ppl,CG11241,Sodh1,CG7910,CG8112,CG8132,Sodh2,CG14721,ATPsynE,Hibch,P5cr-2,CG10184,CG5805,CROT,Pglym78,CG1774,sun,Adk3,Men,Nmdmc,Mccc2,Adh,CG44242	61/716
1_Member	GO Biological Processes	GO:0009063	amino acid catabolic process	-7.74438	-4.79261	33117,33373,33955,34064,34474,37166,39333,40263,40349,40492,41869,42783,42950,59261	slgA,Got2,Daao2,LKRSDH,CG6415,CG15093,Gcat,Hpd,ppl,CG11241,Hibch,CG10184,CG5805,Mccc2	14/58
1_Member	GO Biological Processes	GO:1901606	alpha-amino acid catabolic process	-7.32273	-4.41235	33117,33373,33955,34064,34474,37166,39333,40263,40349,40492,41869,42783,59261	slgA,Got2,Daao2,LKRSDH,CG6415,CG15093,Gcat,Hpd,ppl,CG11241,Hibch,CG10184,Mccc2	13/53
1_Member	Reactome Gene Sets	R-DME-71291	Metabolism of amino acids and derivatives	-6.43417	-3.56158	31587,31695,32419,33117,33373,33738,33911,33955,34064,34474,34897,36392,36536,37166,37294,40263,40349,40492,41869,42106,43136,59261	Agxt,Acat1,CG9512,slgA,Got2,Rpn11,CG9547,Daao2,LKRSDH,CG6415,UK114,CG8778,Echs1,CG15093,CG10444,Hpd,ppl,CG11241,Hibch,P5cr-2,kumpel,Mccc2	22/171
1_Member	GO Biological Processes	GO:1901605	alpha-amino acid metabolic process	-6.10608	-3.2892	31587,33117,33373,33955,34064,34474,37166,39333,40263,40349,40492,41121,41869,42106,42783,59261	Agxt,slgA,Got2,Daao2,LKRSDH,CG6415,CG15093,Gcat,Hpd,ppl,CG11241,CG8132,Hibch,P5cr-2,CG10184,Mccc2	16/100
1_Member	Reactome Gene Sets	R-DME-389661	Glyoxylate metabolism and glycine degradation	-6.09484	-3.2892	31587,33117,33373,33955,34474,40349,40492	Agxt,slgA,Got2,Daao2,CG6415,ppl,CG11241	7/16
1_Member	KEGG Pathway	dme00260	Glycine, serine and threonine metabolism - Drosophila melanogaster (fruit fly)	-5.38747	-2.63981	31587,33955,34474,39333,40349,40492,42783,43447	Agxt,Daao2,CG6415,Gcat,ppl,CG11241,CG10184,Pglym78	8/27
1_Member	GO Biological Processes	GO:0170039	proteinogenic amino acid metabolic process	-5.14732	-2.426	31587,33117,33373,34064,34474,39333,40263,40349,40492,41121,42106,42783,59261	Agxt,slgA,Got2,LKRSDH,CG6415,Gcat,Hpd,ppl,CG11241,CG8132,P5cr-2,CG10184,Mccc2	13/80
1_Member	GO Biological Processes	GO:0006520	amino acid metabolic process	-5.03897	-2.36595	31587,33117,33373,33955,34064,34474,37166,39333,40263,40349,40492,41121,41869,42106,42731,42783,42861,42950,59261	Agxt,slgA,Got2,Daao2,LKRSDH,CG6415,CG15093,Gcat,Hpd,ppl,CG11241,CG8132,Hibch,P5cr-2,CG6733,CG10184,GatB,CG5805,Mccc2	19/162
1_Member	GO Biological Processes	GO:0170040	proteinogenic amino acid catabolic process	-5.00598	-2.35524	33117,33373,34474,39333,40263,40349,40492,42783,59261	slgA,Got2,CG6415,Gcat,Hpd,ppl,CG11241,CG10184,Mccc2	9/39
1_Member	GO Biological Processes	GO:0170033	L-amino acid metabolic process	-4.96653	-2.33697	31587,33117,33373,34064,34474,39333,40263,40349,40492,41121,42106,42783,59261	Agxt,slgA,Got2,LKRSDH,CG6415,Gcat,Hpd,ppl,CG11241,CG8132,P5cr-2,CG10184,Mccc2	13/83
1_Member	GO Biological Processes	GO:0170035	L-amino acid catabolic process	-4.81639	-2.22925	33117,33373,34474,39333,40263,40349,40492,42783,59261	slgA,Got2,CG6415,Gcat,Hpd,ppl,CG11241,CG10184,Mccc2	9/41
2_Summary	GO Biological Processes	GO:0072329	monocarboxylic acid catabolic process	-9.46442	-6.35774	31046,31587,32592,32880,33911,34313,34316,35348,36392,36536,37130,37131,40492,40836,40956,43332,31289,34822,39005,39335,39910,43447,47173,31695,38100,3771877,36447,39611,34564	CG3699,Agxt,Had1,CG7322,CG9547,yip2,CG4594,CG31673,CG8778,Echs1,Pepck2,Pepck1,CG11241,Sodh1,CG7910,CROT,CG3603,hll,Acbp5,CG14130,beg,Pglym78,Men,Acat1,Dci,Adh,GLaz,bmm,Ppt2	29/-
2_Member	GO Biological Processes	GO:0072329	monocarboxylic acid catabolic process	-9.46442	-6.35774	31046,31587,32592,32880,33911,34313,34316,35348,36392,36536,37130,37131,40492,40836,40956,43332	CG3699,Agxt,Had1,CG7322,CG9547,yip2,CG4594,CG31673,CG8778,Echs1,Pepck2,Pepck1,CG11241,Sodh1,CG7910,CROT	16/60
2_Member	GO Biological Processes	GO:0032787	monocarboxylic acid metabolic process	-5.98052	-3.20484	31046,31289,31587,32592,32880,33911,34313,34316,34822,35348,36392,36536,37130,37131,39005,39335,39910,40492,40836,40956,43332,43447,47173	CG3699,CG3603,Agxt,Had1,CG7322,CG9547,yip2,CG4594,hll,CG31673,CG8778,Echs1,Pepck2,Pepck1,Acbp5,CG14130,beg,CG11241,Sodh1,CG7910,CROT,Pglym78,Men	23/196
2_Member	GO Biological Processes	GO:0009062	fatty acid catabolic process	-5.0742	-2.3777	31046,33911,34313,34316,36392,36536,37130,37131,40956,43332	CG3699,CG9547,yip2,CG4594,CG8778,Echs1,Pepck2,Pepck1,CG7910,CROT	10/48
2_Member	KEGG Pathway	dme00071	Fatty acid degradation - Drosophila melanogaster (fruit fly)	-4.67673	-2.13993	31695,33911,34313,34316,34822,36536,38100,3771877	Acat1,CG9547,yip2,CG4594,hll,Echs1,Dci,Adh	8/33
2_Member	GO Biological Processes	GO:0006631	fatty acid metabolic process	-4.47185	-1.96723	31046,31289,32592,33911,34313,34316,34822,36392,36536,37130,37131,39005,39335,39910,40956,43332	CG3699,CG3603,Had1,CG9547,yip2,CG4594,hll,CG8778,Echs1,Pepck2,Pepck1,Acbp5,CG14130,beg,CG7910,CROT	16/133
2_Member	GO Biological Processes	GO:0006635	fatty acid beta-oxidation	-3.67513	-1.24187	31046,33911,34313,34316,36392,36536,43332	CG3699,CG9547,yip2,CG4594,CG8778,Echs1,CROT	7/34
2_Member	GO Biological Processes	GO:0019395	fatty acid oxidation	-3.4351	-1.0961	31046,33911,34313,34316,36392,36536,43332	CG3699,CG9547,yip2,CG4594,CG8778,Echs1,CROT	7/37
2_Member	GO Biological Processes	GO:0034440	lipid oxidation	-3.36061	-1.07963	31046,33911,34313,34316,36392,36536,43332	CG3699,CG9547,yip2,CG4594,CG8778,Echs1,CROT	7/38
2_Member	WikiPathways	WP25	Fatty acid beta oxidation 3	-2.79613	-0.768287	31695,33911,36536	Acat1,CG9547,Echs1	3/7
2_Member	GO Biological Processes	GO:0016042	lipid catabolic process	-2.59441	-0.624906	31046,33911,34313,34316,36392,36447,36536,37130,37131,39611,40956,43332	CG3699,CG9547,yip2,CG4594,CG8778,GLaz,Echs1,Pepck2,Pepck1,bmm,CG7910,CROT	12/126
2_Member	KEGG Pathway	dme01212	Fatty acid metabolism - Drosophila melanogaster (fruit fly)	-2.43534	-0.508874	31289,31695,34313,34564,34822,36536,39910	CG3603,Acat1,yip2,Ppt2,hll,Echs1,beg	7/54
3_Summary	Reactome Gene Sets	R-DME-70895	Branched-chain amino acid catabolism	-4.8261	-2.22925	31695,36392,36536,37166,41869,59261,34313,40492,42950	Acat1,CG8778,Echs1,CG15093,Hibch,Mccc2,yip2,CG11241,CG5805	9/-
3_Member	Reactome Gene Sets	R-DME-70895	Branched-chain amino acid catabolism	-4.8261	-2.22925	31695,36392,36536,37166,41869,59261	Acat1,CG8778,Echs1,CG15093,Hibch,Mccc2	6/16
3_Member	KEGG Pathway	dme00280	Valine, leucine and isoleucine degradation - Drosophila melanogaster (fruit fly)	-4.78309	-2.22925	31695,34313,36392,36536,37166,40492,41869,59261	Acat1,yip2,CG8778,Echs1,CG15093,CG11241,Hibch,Mccc2	8/32
3_Member	GO Biological Processes	GO:0009081	branched-chain amino acid metabolic process	-3.296	-1.07963	37166,41869,42950,59261	CG15093,Hibch,CG5805,Mccc2	4/11
3_Member	GO Biological Processes	GO:0009083	branched-chain amino acid catabolic process	-3.296	-1.07963	37166,41869,42950,59261	CG15093,Hibch,CG5805,Mccc2	4/11
4_Summary	GO Biological Processes	GO:0006629	lipid metabolic process	-4.79453	-2.22925	31046,31289,32089,32146,32419,32592,33911,34313,34316,34623,34822,35718,36392,36447,36536,37019,37033,37130,37131,37633,38446,39005,39329,39335,39611,39739,39910,40139,40404,40956,41033,41521,42810,43043,43332,44887,261623,2768668,19835504,31695,32880,33935,39066,40836,41417,41745,44046,3771877	CG3699,CG3603,Sk1,CG15739,CG9512,Had1,CG9547,yip2,CG4594,PLCXD,hll,CG1941,CG8778,GLaz,Echs1,Hyccin,fab1,Pepck2,Pepck1,PIP5K59B,PIG-B,Acbp5,Pi3K68D,CG14130,bmm,CG17026,beg,PIG-F,ORMDL,CG7910,CG8112,CG5167,Lsd-1,Kdsr,CROT,mdy,CG31683,CG33331,CG45065,Acat1,CG7322,Galt,Pdxk,Sodh1,CG14721,ATPsynE,sun,Adh	48/-
4_Member	GO Biological Processes	GO:0006629	lipid metabolic process	-4.79453	-2.22925	31046,31289,32089,32146,32419,32592,33911,34313,34316,34623,34822,35718,36392,36447,36536,37019,37033,37130,37131,37633,38446,39005,39329,39335,39611,39739,39910,40139,40404,40956,41033,41521,42810,43043,43332,44887,261623,2768668,19835504	CG3699,CG3603,Sk1,CG15739,CG9512,Had1,CG9547,yip2,CG4594,PLCXD,hll,CG1941,CG8778,GLaz,Echs1,Hyccin,fab1,Pepck2,Pepck1,PIP5K59B,PIG-B,Acbp5,Pi3K68D,CG14130,bmm,CG17026,beg,PIG-F,ORMDL,CG7910,CG8112,CG5167,Lsd-1,Kdsr,CROT,mdy,CG31683,CG33331,CG45065	39/511
4_Member	GO Biological Processes	GO:0045017	glycerolipid biosynthetic process	-3.52635	-1.14278	35718,37019,37033,37130,37131,37633,38446,39329,39739,40139,44887,2768668	CG1941,Hyccin,fab1,Pepck2,Pepck1,PIP5K59B,PIG-B,Pi3K68D,CG17026,PIG-F,mdy,CG33331	12/99
4_Member	GO Biological Processes	GO:0008610	lipid biosynthetic process	-3.48544	-1.12967	31289,32089,32146,33911,34822,35718,37019,37033,37130,37131,37633,38446,39329,39739,39910,40139,40404,41521,43043,44887,2768668	CG3603,Sk1,CG15739,CG9547,hll,CG1941,Hyccin,fab1,Pepck2,Pepck1,PIP5K59B,PIG-B,Pi3K68D,CG17026,beg,PIG-F,ORMDL,CG5167,Kdsr,mdy,CG33331	21/245
4_Member	GO Biological Processes	GO:0046486	glycerolipid metabolic process	-2.85257	-0.798427	35718,37019,37033,37130,37131,37633,38446,39329,39611,39739,40139,42810,44887,2768668	CG1941,Hyccin,fab1,Pepck2,Pepck1,PIP5K59B,PIG-B,Pi3K68D,bmm,CG17026,PIG-F,Lsd-1,mdy,CG33331	14/150
4_Member	GO Biological Processes	GO:0046854	phosphatidylinositol phosphate biosynthetic process	-2.69995	-0.697568	37019,37033,37633,39329,39739	Hyccin,fab1,PIP5K59B,Pi3K68D,CG17026	5/25
4_Member	GO Biological Processes	GO:0090407	organophosphate biosynthetic process	-2.18067	-0.346371	31695,32592,32880,33911,33935,37019,37033,37633,38446,39066,39329,39739,40139,40836,41417,41745,44046,2768668,3771877	Acat1,Had1,CG7322,CG9547,Galt,Hyccin,fab1,PIP5K59B,PIG-B,Pdxk,Pi3K68D,CG17026,PIG-F,Sodh1,CG14721,ATPsynE,sun,CG33331,Adh	19/273
4_Member	GO Biological Processes	GO:0006661	phosphatidylinositol biosynthetic process	-2.06444	-0.264956	37019,37033,37633,38446,39329,39739,40139	Hyccin,fab1,PIP5K59B,PIG-B,Pi3K68D,CG17026,PIG-F	7/63
5_Summary	GO Biological Processes	GO:0006544	glycine metabolic process	-4.57371	-2.0533	31587,34474,40349,42783,31695,33373,36536,37166,41326,41869,43447,47173	Agxt,CG6415,ppl,CG10184,Acat1,Got2,Echs1,CG15093,mAcon2,Hibch,Pglym78,Men	12/-
5_Member	GO Biological Processes	GO:0006544	glycine metabolic process	-4.57371	-2.0533	31587,34474,40349,42783	Agxt,CG6415,ppl,CG10184	4/6
5_Member	GO Biological Processes	GO:0009069	serine family amino acid metabolic process	-2.85271	-0.798427	31587,34474,40349,42783	Agxt,CG6415,ppl,CG10184	4/14
5_Member	KEGG Pathway	dme01200	Carbon metabolism - Drosophila melanogaster (fruit fly)	-2.26833	-0.39574	31587,31695,33373,34474,36536,37166,40349,41326,41869,43447,47173	Agxt,Acat1,Got2,CG6415,Echs1,CG15093,ppl,mAcon2,Hibch,Pglym78,Men	11/121
5_Member	KEGG Pathway	dme00630	Glyoxylate and dicarboxylate metabolism - Drosophila melanogaster (fruit fly)	-2.15581	-0.337579	31587,31695,34474,40349,41326	Agxt,Acat1,CG6415,ppl,mAcon2	5/33
6_Summary	GO Biological Processes	GO:0009436	glyoxylate catabolic process	-4.29151	-1.80213	31587,35348,40492	Agxt,CG31673,CG11241	3/-
6_Member	GO Biological Processes	GO:0009436	glyoxylate catabolic process	-4.29151	-1.80213	31587,35348,40492	Agxt,CG31673,CG11241	3/3
6_Member	GO Biological Processes	GO:0046487	glyoxylate metabolic process	-3.70166	-1.24187	31587,35348,40492	Agxt,CG31673,CG11241	3/4
6_Member	GO Biological Processes	GO:0046185	aldehyde catabolic process	-2.79613	-0.768287	31587,35348,40492	Agxt,CG31673,CG11241	3/7
7_Summary	GO Biological Processes	GO:0046164	alcohol catabolic process	-3.93064	-1.45598	39391,40836,41313,3771877,32089,37130,37131,39739,39817,41033,41417,32880,33935,34205,38697,43447,32981,38580,39066,31808,32592,33125,38528,39596,42266,34115,34597,34978,34979,38223,41687	Miox,Sodh1,Sodh2,Adh,Sk1,Pepck2,Pepck1,CG17026,CG4842,CG8112,CG14721,CG7322,Galt,LManV,CG10467,Pglym78,Cdc42,Dhc64C,Pdxk,Hexo2,Had1,DIP-beta,Hexo1,dlp,Sgsh,CG8460,Mal-B1,Idgf1,Idgf2,Cht2,Cht5	31/-
7_Member	GO Biological Processes	GO:0046164	alcohol catabolic process	-3.93064	-1.45598	39391,40836,41313,3771877	Miox,Sodh1,Sodh2,Adh	4/8
7_Member	GO Biological Processes	GO:0006066	alcohol metabolic process	-3.52702	-1.14278	32089,37130,37131,39391,39739,39817,40836,41033,41313,41417,3771877	Sk1,Pepck2,Pepck1,Miox,CG17026,CG4842,Sodh1,CG8112,Sodh2,CG14721,Adh	11/85
7_Member	GO Biological Processes	GO:0046174	polyol catabolic process	-3.3159	-1.07963	39391,40836,41313	Miox,Sodh1,Sodh2	3/5
7_Member	GO Biological Processes	GO:0019751	polyol metabolic process	-3.28863	-1.07963	32089,37130,37131,39391,39739,40836,41313	Sk1,Pepck2,Pepck1,Miox,CG17026,Sodh1,Sodh2	7/39
7_Member	GO Biological Processes	GO:0019400	alditol metabolic process	-3.1328	-1.00057	37130,37131,40836,41313	Pepck2,Pepck1,Sodh1,Sodh2	4/12
7_Member	GO Biological Processes	GO:0019318	hexose metabolic process	-2.74727	-0.735013	32880,33935,34205,37130,37131,38697,40836,41313,43447	CG7322,Galt,LManV,Pepck2,Pepck1,CG10467,Sodh1,Sodh2,Pglym78	9/75
7_Member	GO Biological Processes	GO:1901616	organic hydroxy compound catabolic process	-2.73085	-0.723562	39391,40836,41313,3771877	Miox,Sodh1,Sodh2,Adh	4/15
7_Member	GO Biological Processes	GO:1901615	organic hydroxy compound metabolic process	-2.44273	-0.508874	32089,32981,37130,37131,38580,39066,39391,39739,39817,40836,41033,41313,41417,3771877	Sk1,Cdc42,Pepck2,Pepck1,Dhc64C,Pdxk,Miox,CG17026,CG4842,Sodh1,CG8112,Sodh2,CG14721,Adh	14/166
7_Member	GO Biological Processes	GO:0019319	hexose biosynthetic process	-2.33774	-0.436869	37130,37131,40836,41313,43447	Pepck2,Pepck1,Sodh1,Sodh2,Pglym78	5/30
7_Member	GO Biological Processes	GO:0005996	monosaccharide metabolic process	-2.30588	-0.41856	32880,33935,34205,37130,37131,38697,40836,41313,43447	CG7322,Galt,LManV,Pepck2,Pepck1,CG10467,Sodh1,Sodh2,Pglym78	9/87
7_Member	GO Biological Processes	GO:0046364	monosaccharide biosynthetic process	-2.21398	-0.372798	37130,37131,40836,41313,43447	Pepck2,Pepck1,Sodh1,Sodh2,Pglym78	5/32
7_Member	Reactome Gene Sets	R-DME-71387	Metabolism of carbohydrates	-2.12737	-0.318609	31808,32592,32880,33125,33935,34205,37130,37131,38528,39596,41313,42266,43447	Hexo2,Had1,CG7322,DIP-beta,Galt,LManV,Pepck2,Pepck1,Hexo1,dlp,Sodh2,Sgsh,Pglym78	13/162
7_Member	GO Biological Processes	GO:0005975	carbohydrate metabolic process	-2.0606	-0.264711	31808,32880,33935,34115,34205,34597,34978,34979,37130,37131,38223,38528,38697,40836,41313,41687,43447	Hexo2,CG7322,Galt,CG8460,LManV,Mal-B1,Idgf1,Idgf2,Pepck2,Pepck1,Cht2,Hexo1,CG10467,Sodh1,Sodh2,Cht5,Pglym78	17/241
8_Summary	GO Biological Processes	GO:0006107	oxaloacetate metabolic process	-3.68831	-1.24187	33373,37130,37131,41121,35718,39611,42810,44887,39066,39150,33117,47173,19836175	Got2,Pepck2,Pepck1,CG8132,CG1941,bmm,Lsd-1,mdy,Pdxk,Ilp2,slgA,Men,CG44242	13/-
8_Member	GO Biological Processes	GO:0006107	oxaloacetate metabolic process	-3.68831	-1.24187	33373,37130,37131,41121	Got2,Pepck2,Pepck1,CG8132	4/9
8_Member	GO Biological Processes	GO:0006641	triglyceride metabolic process	-3.50508	-1.13308	35718,37130,37131,39611,42810,44887	CG1941,Pepck2,Pepck1,bmm,Lsd-1,mdy	6/26
8_Member	GO Biological Processes	GO:0071326	cellular response to monosaccharide stimulus	-3.47938	-1.12967	37130,37131,39066,39150	Pepck2,Pepck1,Pdxk,Ilp2	4/10
8_Member	GO Biological Processes	GO:0019432	triglyceride biosynthetic process	-3.296	-1.07963	35718,37130,37131,44887	CG1941,Pepck2,Pepck1,mdy	4/11
8_Member	GO Biological Processes	GO:0046460	neutral lipid biosynthetic process	-3.1328	-1.00057	35718,37130,37131,44887	CG1941,Pepck2,Pepck1,mdy	4/12
8_Member	GO Biological Processes	GO:0046463	acylglycerol biosynthetic process	-3.1328	-1.00057	35718,37130,37131,44887	CG1941,Pepck2,Pepck1,mdy	4/12
8_Member	GO Biological Processes	GO:0043648	dicarboxylic acid metabolic process	-3.02307	-0.946356	33117,33373,37130,37131,41121,47173,19836175	slgA,Got2,Pepck2,Pepck1,CG8132,Men,CG44242	7/43
8_Member	GO Biological Processes	GO:0006638	neutral lipid metabolic process	-2.77989	-0.762614	35718,37130,37131,39611,42810,44887	CG1941,Pepck2,Pepck1,bmm,Lsd-1,mdy	6/35
8_Member	GO Biological Processes	GO:0006639	acylglycerol metabolic process	-2.77989	-0.762614	35718,37130,37131,39611,42810,44887	CG1941,Pepck2,Pepck1,bmm,Lsd-1,mdy	6/35
8_Member	GO Biological Processes	GO:0071333	cellular response to glucose stimulus	-2.60413	-0.630079	37130,37131,39150	Pepck2,Pepck1,Ilp2	3/8
8_Member	GO Biological Processes	GO:0034284	response to monosaccharide	-2.51504	-0.554495	37130,37131,39066,39150	Pepck2,Pepck1,Pdxk,Ilp2	4/17
8_Member	GO Biological Processes	GO:0071331	cellular response to hexose stimulus	-2.44013	-0.508874	37130,37131,39150	Pepck2,Pepck1,Ilp2	3/9
8_Member	GO Biological Processes	GO:0071322	cellular response to carbohydrate stimulus	-2.41869	-0.50034	37130,37131,39066,39150	Pepck2,Pepck1,Pdxk,Ilp2	4/18
8_Member	GO Biological Processes	GO:0001678	intracellular glucose homeostasis	-2.05812	-0.264711	37130,37131,39150	Pepck2,Pepck1,Ilp2	3/12
9_Summary	GO Biological Processes	GO:0051235	maintenance of location	-3.57706	-1.15676	32437,32981,34427,35653,38580,41474,42186,42810,43827	Lsd-2,Cdc42,KdelR,cos,Dhc64C,Cpn,14-3-3epsilon,Lsd-1,apolpp	9/-
9_Member	GO Biological Processes	GO:0051235	maintenance of location	-3.57706	-1.15676	32437,32981,34427,35653,38580,41474,42186,42810,43827	Lsd-2,Cdc42,KdelR,cos,Dhc64C,Cpn,14-3-3epsilon,Lsd-1,apolpp	9/58
10_Summary	GO Biological Processes	GO:0006032	chitin catabolic process	-3.52702	-1.14278	34978,34979,38223,38528,41687,42266,31808,33471,33510,39976,43447	Idgf1,Idgf2,Cht2,Hexo1,Cht5,Sgsh,Hexo2,HINT1,CG17224,Adgf-A,Pglym78	11/-
10_Member	GO Biological Processes	GO:0006032	chitin catabolic process	-3.52702	-1.14278	34978,34979,38223,38528,41687	Idgf1,Idgf2,Cht2,Hexo1,Cht5	5/17
10_Member	GO Biological Processes	GO:0006026	aminoglycan catabolic process	-3.23162	-1.0507	34978,34979,38223,38528,41687,42266	Idgf1,Idgf2,Cht2,Hexo1,Cht5,Sgsh	6/29
10_Member	GO Biological Processes	GO:0046348	amino sugar catabolic process	-3.16824	-1.00886	34978,34979,38223,38528,41687	Idgf1,Idgf2,Cht2,Hexo1,Cht5	5/20
10_Member	GO Biological Processes	GO:1901072	glucosamine-containing compound catabolic process	-3.16824	-1.00886	34978,34979,38223,38528,41687	Idgf1,Idgf2,Cht2,Hexo1,Cht5	5/20
10_Member	GO Biological Processes	GO:0006030	chitin metabolic process	-3.06349	-0.950563	34978,34979,38223,38528,41687	Idgf1,Idgf2,Cht2,Hexo1,Cht5	5/21
10_Member	GO Biological Processes	GO:0006022	aminoglycan metabolic process	-2.68046	-0.682931	31808,34978,34979,38223,38528,41687,42266	Hexo2,Idgf1,Idgf2,Cht2,Hexo1,Cht5,Sgsh	7/49
10_Member	GO Biological Processes	GO:1901136	carbohydrate derivative catabolic process	-2.21924	-0.372798	33471,33510,34978,34979,38223,38528,39976,41687,42266,43447	HINT1,CG17224,Idgf1,Idgf2,Cht2,Hexo1,Adgf-A,Cht5,Sgsh,Pglym78	10/106
10_Member	GO Biological Processes	GO:1901071	glucosamine-containing compound metabolic process	-2.21398	-0.372798	34978,34979,38223,38528,41687	Idgf1,Idgf2,Cht2,Hexo1,Cht5	5/32
11_Summary	GO Biological Processes	GO:0006064	glucuronate catabolic process	-3.3159	-1.07963	32592,32880,40836,41313	Had1,CG7322,Sodh1,Sodh2	4/-
11_Member	GO Biological Processes	GO:0006064	glucuronate catabolic process	-3.3159	-1.07963	32592,32880,40836	Had1,CG7322,Sodh1	3/5
11_Member	GO Biological Processes	GO:0019640	D-glucuronate catabolic process to D-xylulose 5-phosphate	-3.3159	-1.07963	32592,32880,40836	Had1,CG7322,Sodh1	3/5
11_Member	GO Biological Processes	GO:0042839	D-glucuronate metabolic process	-3.3159	-1.07963	32592,32880,40836	Had1,CG7322,Sodh1	3/5
11_Member	GO Biological Processes	GO:0042840	D-glucuronate catabolic process	-3.3159	-1.07963	32592,32880,40836	Had1,CG7322,Sodh1	3/5
11_Member	GO Biological Processes	GO:0051167	xylulose 5-phosphate metabolic process	-3.3159	-1.07963	32592,32880,40836	Had1,CG7322,Sodh1	3/5
11_Member	GO Biological Processes	GO:1901159	xylulose 5-phosphate biosynthetic process	-3.3159	-1.07963	32592,32880,40836	Had1,CG7322,Sodh1	3/5
11_Member	GO Biological Processes	GO:0006063	uronic acid metabolic process	-3.02703	-0.946356	32592,32880,40836	Had1,CG7322,Sodh1	3/6
11_Member	GO Biological Processes	GO:0019585	glucuronate metabolic process	-3.02703	-0.946356	32592,32880,40836	Had1,CG7322,Sodh1	3/6
11_Member	Reactome Gene Sets	R-DME-5661270	Formation of xylulose-5-phosphate	-2.17104	-0.346371	32592,32880,41313	Had1,CG7322,Sodh2	3/11
12_Summary	KEGG Pathway	dme00604	Glycosphingolipid biosynthesis - ganglio series - Drosophila melanogaster (fruit fly)	-3.3159	-1.07963	31808,38528,39876	Hexo2,Hexo1,CG9706	3/-
12_Member	KEGG Pathway	dme00604	Glycosphingolipid biosynthesis - ganglio series - Drosophila melanogaster (fruit fly)	-3.3159	-1.07963	31808,38528,39876	Hexo2,Hexo1,CG9706	3/5
13_Summary	GO Biological Processes	GO:0051663	oocyte nucleus localization involved in oocyte dorsal/ventral axis specification	-3.296	-1.07963	37757,38580,41971,44289,34894,43288	egl,Dhc64C,asun,flw,yuri,l(3)mbt	6/-
13_Member	GO Biological Processes	GO:0051663	oocyte nucleus localization involved in oocyte dorsal/ventral axis specification	-3.296	-1.07963	37757,38580,41971,44289	egl,Dhc64C,asun,flw	4/11
13_Member	GO Biological Processes	GO:0007312	oocyte nucleus migration involved in oocyte dorsal/ventral axis specification	-2.79613	-0.768287	37757,38580,44289	egl,Dhc64C,flw	3/7
13_Member	GO Biological Processes	GO:0051647	nucleus localization	-2.21505	-0.372798	34894,37757,38580,41971,43288,44289	yuri,egl,Dhc64C,asun,l(3)mbt,flw	6/45
14_Summary	GO Biological Processes	GO:0006936	muscle contraction	-3.27982	-1.07963	32314,32794,40185,41852,49090	up,wupA,fln,Tm1,RyR	5/-
14_Member	GO Biological Processes	GO:0006936	muscle contraction	-3.27982	-1.07963	32314,32794,40185,41852,49090	up,wupA,fln,Tm1,RyR	5/19
14_Member	GO Biological Processes	GO:0003012	muscle system process	-2.62048	-0.630754	32314,32794,40185,41852,49090	up,wupA,fln,Tm1,RyR	5/26
15_Summary	Reactome Gene Sets	R-DME-556833	Metabolism of lipids	-3.26835	-1.07963	30986,31192,31695,31808,32089,33754,34313,34564,34822,35718,36536,37275,38100,38528,39329,39611,39817,39910,40404,40437,41330,42306,42412,42718,42901,43043,43332,43502,44887,45040,45524,261623,5740513	Cyp4g1,Cyp4d2,Acat1,Hexo2,Sk1,Cyp4ac1,yip2,Ppt2,hll,CG1941,Echs1,CG8654,Dci,Hexo1,Pi3K68D,bmm,CG4842,beg,ORMDL,SLC22A,CG4757,vib,Orp8,CG13833,CG6432,Kdsr,CROT,CG7601,mdy,Spn43Ab,Cyp4p1,CG31683,CG44837	33/-
15_Member	Reactome Gene Sets	R-DME-556833	Metabolism of lipids	-3.26835	-1.07963	30986,31192,31695,31808,32089,33754,34313,34564,34822,35718,36536,37275,38100,38528,39329,39611,39817,39910,40404,40437,41330,42306,42412,42718,42901,43043,43332,43502,44887,45040,45524,261623,5740513	Cyp4g1,Cyp4d2,Acat1,Hexo2,Sk1,Cyp4ac1,yip2,Ppt2,hll,CG1941,Echs1,CG8654,Dci,Hexo1,Pi3K68D,bmm,CG4842,beg,ORMDL,SLC22A,CG4757,vib,Orp8,CG13833,CG6432,Kdsr,CROT,CG7601,mdy,Spn43Ab,Cyp4p1,CG31683,CG44837	33/482
16_Summary	GO Biological Processes	GO:0055088	lipid homeostasis	-3.26797	-1.07963	34822,36447,37164,37400,39150,39611,40404,40664,41033,117332,32314,33953,37130,37131,38936,39981,40665,41474,49090,32794,34304,36098,36101	hll,GLaz,Jabba,ktub,Ilp2,bmm,ORMDL,Itpr,CG8112,Rheb,up,nrv2,Pepck2,Pepck1,BI-1,Cln3,Nmdar1,Cpn,RyR,wupA,nAChRalpha6,Prx6c,CG12896	23/-
16_Member	GO Biological Processes	GO:0055088	lipid homeostasis	-3.26797	-1.07963	34822,36447,37164,37400,39150,39611,40404,40664,41033,117332	hll,GLaz,Jabba,ktub,Ilp2,bmm,ORMDL,Itpr,CG8112,Rheb	10/77
16_Member	GO Biological Processes	GO:0048878	chemical homeostasis	-2.18067	-0.346371	32314,33953,34822,36447,37130,37131,37164,37400,38936,39150,39611,39981,40404,40664,40665,41033,41474,49090,117332	up,nrv2,hll,GLaz,Pepck2,Pepck1,Jabba,ktub,BI-1,Ilp2,bmm,Cln3,ORMDL,Itpr,Nmdar1,CG8112,Cpn,RyR,Rheb	19/273
16_Member	GO Biological Processes	GO:0019725	cellular homeostasis	-2.001	-0.22532	32314,32794,33953,34304,34822,36098,36101,37130,37131,38936,39150,39981,40404,40664,41474,49090	up,wupA,nrv2,nAChRalpha6,hll,Prx6c,CG12896,Pepck2,Pepck1,BI-1,Ilp2,Cln3,ORMDL,Itpr,Cpn,RyR	16/225
17_Summary	Reactome Gene Sets	R-DME-211859	Biological oxidations	-3.17764	-1.00886	30986,31192,32775,33754,38972,38973,38974,41084,41330,42645,45524,5740513	Cyp4g1,Cyp4d2,Gss1,Cyp4ac1,GstO3,se,GstO2,tgo,CG4757,CG5377,Cyp4p1,CG44837	12/-
17_Member	Reactome Gene Sets	R-DME-211859	Biological oxidations	-3.17764	-1.00886	30986,31192,32775,33754,38972,38973,38974,41084,41330,42645,45524,5740513	Cyp4g1,Cyp4d2,Gss1,Cyp4ac1,GstO3,se,GstO2,tgo,CG4757,CG5377,Cyp4p1,CG44837	12/108
17_Member	Reactome Gene Sets	R-DME-211945	Phase I - Functionalization of compounds	-2.43534	-0.508874	30986,31192,33754,41084,41330,42645,45524	Cyp4g1,Cyp4d2,Cyp4ac1,tgo,CG4757,CG5377,Cyp4p1	7/54
18_Summary	GO Biological Processes	GO:0007034	vacuolar transport	-3.15003	-1.00057	34735,35847,37033,37156,39610,40624,41992,43617,45380	Uvrag,Vps25,fab1,Vps51,mop,Vps37B,ema,CG2224,spin	9/-
18_Member	GO Biological Processes	GO:0007034	vacuolar transport	-3.15003	-1.00057	34735,35847,37033,37156,39610,40624,41992,43617,45380	Uvrag,Vps25,fab1,Vps51,mop,Vps37B,ema,CG2224,spin	9/66
18_Member	GO Biological Processes	GO:0007041	lysosomal transport	-2.21398	-0.372798	34735,37033,37156,41992,45380	Uvrag,fab1,Vps51,ema,spin	5/32
19_Summary	GO Biological Processes	GO:0009066	aspartate family amino acid metabolic process	-3.06349	-0.950563	33373,34064,39333,41121,42783,31289,31587,32089,34822,37130,37131,39066,39910,39976,40836,41313,41417,42106,43447,44750	Got2,LKRSDH,Gcat,CG8132,CG10184,CG3603,Agxt,Sk1,hll,Pepck2,Pepck1,Pdxk,beg,Adgf-A,Sodh1,Sodh2,CG14721,P5cr-2,Pglym78,Adk3	20/-
19_Member	GO Biological Processes	GO:0009066	aspartate family amino acid metabolic process	-3.06349	-0.950563	33373,34064,39333,41121,42783	Got2,LKRSDH,Gcat,CG8132,CG10184	5/21
19_Member	GO Biological Processes	GO:0009068	aspartate family amino acid catabolic process	-3.02703	-0.946356	33373,39333,42783	Got2,Gcat,CG10184	3/6
19_Member	GO Biological Processes	GO:0044283	small molecule biosynthetic process	-2.88113	-0.81017	31289,31587,32089,33373,34064,34822,37130,37131,39066,39910,39976,40836,41313,41417,42106,42783,43447,44750	CG3603,Agxt,Sk1,Got2,LKRSDH,hll,Pepck2,Pepck1,Pdxk,beg,Adgf-A,Sodh1,Sodh2,CG14721,P5cr-2,CG10184,Pglym78,Adk3	18/218
19_Member	GO Biological Processes	GO:0170034	L-amino acid biosynthetic process	-2.04612	-0.261664	31587,33373,34064,42106,42783	Agxt,Got2,LKRSDH,P5cr-2,CG10184	5/35
19_Member	GO Biological Processes	GO:0170038	proteinogenic amino acid biosynthetic process	-2.04612	-0.261664	31587,33373,34064,42106,42783	Agxt,Got2,LKRSDH,P5cr-2,CG10184	5/35
20_Summary	GO Biological Processes	GO:0017085	response to insecticide	-3.06349	-0.950563	34304,35543,36316,42294,246648	nAChRalpha6,Cyp6w1,Cyp6g1,Cyp12a4,Cyp12d1-p	5/-
20_Member	GO Biological Processes	GO:0017085	response to insecticide	-3.06349	-0.950563	34304,35543,36316,42294,246648	nAChRalpha6,Cyp6w1,Cyp6g1,Cyp12a4,Cyp12d1-p	5/21
20_Member	GO Biological Processes	GO:0046680	response to DDT	-2.2973	-0.417405	35543,36316,246648	Cyp6w1,Cyp6g1,Cyp12d1-p	3/10
