# Supplementary material for: Dysregulation of Protein Kinase CaMKI Leads to Autism-Related Phenotypes in Synaptic Connectivity, Sleep, Sociality, and Aging-Dependent Degeneration in Drosophila
Source: Biology (Basel). 2025 Sep 9;14(9):1228. doi: 10.3390/biology14091228 (PMC12467204; doi:10.3390/biology14091228)
Supplement: Supplementary file 1 [file biology-14-01228-s001.zip › S4—SUPP_allProteomics_Data.xlsx]

## Sheet: Proteins
Protein FDR Confidence: Combined	Accession	Description	Exp. q-value: Combined	Contaminant	Sum PEP Score	Coverage [%]	# Peptides	# PSMs	# Unique Peptides	MW [kDa]	calc. pI	Score Sequest HT: Sequest HT	Biological Process	Cellular Component	Molecular Function	Pfam IDs	Entrez Gene ID	Ensembl Gene ID	Gene Symbol	Gene ID	Reactome Pathways	WikiPathways	# Protein Pathway Groups	# Razor Peptides	Abundance Ratio (log2): (CMK1) / (774)	Abundance Ratio Adj. P-Value: (CMK1) / (774)	Abundance Ratio Variability [%]: (CMK1) / (774)	Found in Sample: [S1] F1: Sample, 1, 774	Found in Sample: [S2] F2: Sample, 2, 774	Found in Sample: [S3] F3: Sample, 3, 774	Found in Sample: [S4] F4: Sample, 1, CMK1	Found in Sample: [S5] F5: Sample, 2, CMK1	Found in Sample: [S6] F6: Sample, 3, CMK1	Modifications
High	Q9W596	Microtubule-associated protein futsch [OS=Drosophila melanogaster]	0	FALSE	941.714	39	130	2141	129	591.7	4.97	5588.01	cell organization and biogenesis;transport;developmental processes;other biological processes	cytosol;cytoskeleton;other cell component	cytoskeletal activity;other molecular function	Pf06740	5740544	FBgn0259108	futsch	A8JTS2; B2YGG3; dme:Dmel_CG34387; O76891; Q9W596			0	1	-0.13	0.963097	0.38	High	High	High	High	High	High	Phospho [S427(100); S614(100); S1070(100); S1145(92); T1147(91.6); T1296(100); S1567(86.7); S1671(100); S1675(100); S1695(100); S1710(98.3); S1740(100); S1955(79.4); S2037(87.5); S2062(99.9); S2070(100); S2074(100); S2099(99.9); S2107(100); S2111(100); S2136(99.9); S2144(100); S2148(100); S2173(99.9); S2181(100); S2185(100); S2210(99.9); S2218(100); S2222(100); S2247(99.9); S2255(100); S2259(100)…
High	Q7KQP6	submitted name: Bent, isoform C [OS=Drosophila melanogaster]	0	FALSE	871.784	28	154	1323	7	967.6	6.18	3458.37	cell organization and biogenesis;other biological processes	cytoskeleton	kinase activity;other molecular function	Pf00041, Pf00069, Pf07679	43814	FBgn0005666	bt	Q7KQP6			0	146	0.24	0.951818	19.24	High	High	High	High	High	High	Phospho [S700(89)]
High	L0MPZ1	submitted name: Bent, isoform H [OS=Drosophila melanogaster]	0	FALSE	840.725	28	150	1275	3	940.5	6.23	3340.27	cell organization and biogenesis;other biological processes	cytoskeleton	kinase activity;other molecular function	Pf00041, Pf00069, Pf07679	43814	FBgn0005666	bt	L0MPZ1			0	0	0.16	0.943271	1.76	Peak Found	Peak Found	Peak Found	Peak Found	Peak Found	High
High	L0MPS3	submitted name: Apolipophorin, isoform B [OS=Drosophila melanogaster]	0	FALSE	776.124	45	113	4428	113	372.4	7.97	10147.7	transport	non-structural extracellular	transporter activity	Pf00094, Pf01347, Pf06448, Pf09172	43827	FBgn0087002	apolpp	dme:Dmel_CG11064; L0MPS3			0	0	-0.85	0.0148963	2.72	High	High	High	High	High	High
High	M9PGV6	submitted name: Alpha spectrin, isoform B [OS=Drosophila melanogaster]	0	FALSE	733.635	53	97	2008	97	282.4	5.2	5381.86	cell organization and biogenesis;other biological processes	cytoskeleton;other cell component	other molecular function	Pf00018, Pf00435, Pf08726, Pf13499	38231	FBgn0250789	alpha-Spec	M9PGV6			0	0	-0.12	0.973489	2.23	High	High	High	High	High	High	Phospho [S1034(100)]
High	P10676	Neither inactivation nor afterpotential protein C [OS=Drosophila melanogaster]	0	FALSE	661.926	53	61	3690	14	174.2	7.66	8576.64	cell organization and biogenesis;transport;signal transduction;other biological processes	plasma membrane;other membranes;cytoskeleton;nucleus;other cell component	cytoskeletal activity;kinase activity;other molecular function	Pf00063, Pf00612, Pf07714	34012	FBgn0002938	ninaC	dme:Dmel_CG5125; P10676; P10677; Q8MRP1; Q9VM23; Q9VM24			0	65	0.05	0.998972	9.83	High	High	High	High	High	High	Phospho [S1410(100)]
High	M9PCU0	submitted name: FI21215p1 [OS=Drosophila melanogaster]	0	FALSE	574.941	56	49	3383	2	131.8	6.34	7801.26		cytoskeleton;other cell component	cytoskeletal activity;other molecular function	Pf00063, Pf00069	34012	FBgn0002938	ninaC	M9PCU0			0	0	-0.51	0.291247	29	High	High	High	High	High	High
High	B7Z001	Fatty acid synthase [OS=Drosophila melanogaster]	0	FALSE	547.093	42	73	1683	71	277.8	6.65	4203.25	other metabolic processes;other biological processes		other molecular function	Pf00109, Pf00550, Pf00698, Pf00975, Pf02801, Pf08659, Pf13602, Pf16197, Pf21089, Pf21149	33524	FBgn0283427	FASN1	B7Z001; dme:Dmel_CG3523	Fatty acyl-CoA biosynthesis; Vitamin B5 (pantothenate) metabolism	Fatty acid biosynthesis	3	2	0.18	0.977491	2.52	High	High	High	High	High	High
High	M9PF16	Spectrin beta chain [OS=Drosophila melanogaster]	0	FALSE	507.964	43	70	1390	3	267.5	5.33	3697.45	cell organization and biogenesis	other membranes;cytoskeleton	cytoskeletal activity;other molecular function	Pf00307, Pf00435, Pf15410	32746	FBgn0250788	beta-Spec	M9PF16			0	74	-0.12	0.967599	9.1	High	High	High	High	High	High	Phospho [T2160(100)]
High	Q00963	Spectrin beta chain [OS=Drosophila melanogaster]	0	FALSE	501.753	42	68	1368	1	265.6	5.34	3661.2	cell-cell signaling;cell organization and biogenesis;developmental processes;other biological processes	plasma membrane;other membranes;cytoskeleton;other cell component	cytoskeletal activity;other molecular function	Pf00169, Pf00307, Pf00435	32746	FBgn0250788	beta-Spec	dme:Dmel_CG5870; Q00963; Q6NNX2; Q9VX30	RHOU GTPase cycle; RHOV GTPase cycle; COPI-mediated anterograde transport; RAF/MAP kinase cascade; NCAM signaling for neurite out-growth		5	0	-0.06	0.998972	34.93	High	High	Peak Found	High	High	High	Phospho [T2143(100)]
High	M9NEP1	submitted name: Myosin heavy chain, isoform T [OS=Drosophila melanogaster]	0	FALSE	466.352	38	61	1874	61	224.1	6.25	4933.67	cell organization and biogenesis;other biological processes	cytoskeleton;other cell component	cytoskeletal activity;other molecular function	Pf00063, Pf01576, Pf02736	35007	FBgn0264695	Mhc	M9NEP1			0	0	0.09	0.998972	3.02	High	High	High	High	High	High
High	A1Z9J3	submitted name: Short stop, isoform H [OS=Drosophila melanogaster]	0	FALSE	435.937	15	94	535	32	988.9	5.71	1197.94	cell organization and biogenesis;stress response;developmental processes;other biological processes	other membranes;cytoskeleton;other cell component	cytoskeletal activity;other molecular function	Pf00307, Pf00435, Pf00681, Pf02187, Pf17902, Pf21019	36542	FBgn0013733	shot	A1Z9J3	RHOU GTPase cycle; RHOV GTPase cycle		2	63	-0.07	0.985627	7.72	High	High	High	High	High	High	Phospho [S2433(89.2); S5595(100)]
High	M9MRD1	Muscle-specific protein 300 kDa [OS=Drosophila melanogaster]	0	FALSE	425.501	11	91	441	60	1404.3	5.21	1060.16	cell organization and biogenesis;transport;developmental processes;other biological processes	other membranes;cytoskeleton;nucleus;other cell component	cytoskeletal activity;other molecular function	Pf00307, Pf00435, Pf10541	3771968	FBgn0261836	Msp300	dme:Dmel_CG42768; M9MRD1			0	31	-0.27	0.807616	19.93	High	High	High	High	High	High
High	M9MRX4	submitted name: Ankyrin 2, isoform U [OS=Drosophila melanogaster]	0	FALSE	416.594	16	70	621	13	1487.5	5.03	1567.52	cell organization and biogenesis;developmental processes;signal transduction;other biological processes	plasma membrane;other membranes;cytoskeleton;other cell component		Pf00531, Pf00791, Pf12796, Pf17809	38863	FBgn0261788	Ank2	M9MRX4	Neddylation; Antigen processing: Ubiquitination & Proteasome degradation		2	60	-0.02	0.998972	0.24	High	High	High	High	High	High	Phospho [S1519(100); S2251(87.6); T2348(98.7); S3447(99.6); S3523(99.6); S3599(99.6); S3979(99.6); S4055(99.6); S4283(99.6); S4987(94.5); S5995(78.9); S6299(78.9); S7611(95.5); S7991(94.5); S8067(94.5); S8143(94.5); S8541(95.5); S8617(94.5); S8845(94.5); S8921(95.5); S9377(94.5); S9453(94.5); S10061(94.5); S10137(94.5); S10441(94.5); S10557(94.5); S10633(94.5)]
High	A0A0B4KHG5	submitted name: Chaoptin, isoform C [OS=Drosophila melanogaster]	0	FALSE	415.344	45	43	1913	43	150.6	6.8	4806.43	other biological processes			Pf00560, Pf13855	43690	FBgn0267435	chp	A0A0B4KHG5			0	0	0.06	0.998972	2.05	High	High	High	High	High	High
High	E1JIR4	Sodium/potassium-transporting ATPase subunit alpha [OS=Drosophila melanogaster]	0	FALSE	372.164	48	38	3810	1	111.1	5.49	8216.34	transport	plasma membrane;other membranes	transporter activity;other molecular function	Pf00122, Pf00689, Pf00690, Pf00702, Pf13246	48971	FBgn0002921	Atpalpha	E1JIR4			0	0	0.01	0.998972	10.73	High	High	High	High	High	High
High	A8JNM7	submitted name: Ankyrin 2, isoform F [OS=Drosophila melanogaster]	0	FALSE	371.594	22	58	588	1	452.3	5.01	1514.72	cell organization and biogenesis;developmental processes;signal transduction;other biological processes	plasma membrane;other membranes;cytoskeleton;other cell component		Pf00531, Pf00791, Pf12796, Pf17809	38863	FBgn0261788	Ank2	A8JNM7			0	0	-0.4	0.905409	33.83	High	High	High	High	High	High	Phospho [S1550(100); S2282(87.6); T2379(98.7)]
High	P13607	Sodium/potassium-transporting ATPase subunit alpha [OS=Drosophila melanogaster]	0	FALSE	369.59	46	38	3784	1	115.5	5.69	8145.33	cell-cell signaling;cell organization and biogenesis;transport;developmental processes;other biological processes	plasma membrane;other membranes;nucleus;other cell component	transporter activity;other molecular function	Pf00122, Pf00689, Pf00690, Pf00702, Pf13246	48971	FBgn0002921	Atpalpha	A4V366; A4V367; dme:Dmel_CG5670; O61494; P13607; Q0KI37; Q7KS94; Q7KS95; Q86MY6; Q86MY7; Q86MY8; Q86MY9; Q86MZ0; Q8IN40; Q8T0L8; Q9VDG6; Q9VDG7; Q9VDG8			0	48	-0.03	0.998972	7.02	High	High	High	High	High	High
High	M9PEC8	Dynein heavy chain, cytosolic [OS=Drosophila melanogaster]	0	FALSE	336.976	20	67	473	1	530.8	6.33	1083.22	other biological processes	cytoskeleton;other cell component	cytoskeletal activity;other molecular function	Pf03028, Pf08385, Pf08393, Pf12774, Pf12775, Pf12777, Pf12780, Pf12781, Pf17852, Pf18198, Pf18199, Pf22597	38580	FBgn0261797	Dhc64C	M9PEC8			0	0	-6.64	2.01897e-16	0	Not Found	High	Peak Found	Peak Found	Not Found	Not Found
High	M9PBQ0	Dynein heavy chain, cytosolic [OS=Drosophila melanogaster]	0	FALSE	334.661	20	67	473	1	531	6.35	1081.99	other biological processes	cytoskeleton;other cell component	cytoskeletal activity;other molecular function	Pf03028, Pf08385, Pf08393, Pf12774, Pf12775, Pf12777, Pf12780, Pf12781, Pf17852, Pf18198, Pf18199, Pf22597	38580	FBgn0261797	Dhc64C	M9PBQ0			0	66	0.08	0.998972	2.83	Peak Found	Not Found	Not Found	Peak Found	Peak Found	High
High	A1Z784	submitted name: Acetyl-CoA carboxylase, isoform A [OS=Drosophila melanogaster]	0	FALSE	332.498	30	51	534	51	278.4	6.24	1346.86	other metabolic processes;other biological processes	mitochondrion;other cell component	other molecular function	Pf00289, Pf00364, Pf01039, Pf02785, Pf02786, Pf08326, Pf21385	35761	FBgn0033246	ACC	A1Z784	Carnitine shuttle; Biotin transport and metabolism; Fatty acyl-CoA biosynthesis	Fatty acid biosynthesis	4	0	0.58	0.316851	14.74	High	High	High	High	High	High
High	Q05825	ATP synthase subunit beta, mitochondrial [OS=Drosophila melanogaster]	0	FALSE	331.191	81	29	4085	26	54.1	5.27	10644.2	other metabolic processes;transport	other membranes	transporter activity;other molecular function	Pf00006, Pf02874, Pf22919	43829	FBgn0010217	ATPsynbeta	dme:Dmel_CG11154; Q05825; Q9V494	Mitochondrial protein degradation; Formation of ATP by chemiosmotic coupling; Cristae formation; Mitochondrial protein import		4	4	0.29	0.914709	6.62	High	High	High	High	High	High
High	A8JNU6	2-oxoglutarate dehydrogenase, mitochondrial [OS=Drosophila melanogaster]	0	FALSE	321.748	37	28	1361	3	122.8	6.93	3778.4	other metabolic processes;other biological processes	cytoskeleton;mitochondrion;other cell component	other molecular function	Pf00676, Pf02779, Pf16078, Pf16870	39899	FBgn0010352	Ogdh	A8JNU6; dme:Dmel_CG11661	Mitochondrial protein degradation; Glycine degradation; OGDH complex synthesizes succinyl-CoA from 2-OG		3	30	-0.08	0.985627	5.8	High	High	High	High	High	High
High	Q7KJN8	submitted name: Short stop/Kakapo long isoform [OS=Drosophila melanogaster]	0	FALSE	321.163	18	68	388	6	594.2	6.58	868.2	cell organization and biogenesis;stress response;developmental processes;other biological processes	other membranes;cytoskeleton;other cell component	cytoskeletal activity;other molecular function	Pf00307, Pf00435, Pf02187, Pf17902, Pf21019, Pf21020			shot	Q7KJN8			0	0	-0.16	0.99889	21.15	High	High	High	High	High	High	Phospho [S1991(100)]
High	M9NFH8	glutamate synthase (NADH) [OS=Drosophila melanogaster]	0	FALSE	305.721	31	48	979	1	232.1	6.42	2159.1	other metabolic processes		other molecular function	Pf00310, Pf01493, Pf01645, Pf04898, Pf07992, Pf14691	39878	FBgn0036663	GS	M9NFH8			0	0	-0.59	0.300673	3.94	High	High	High	Peak Found	High	High	Phospho [T523(100)]
High	Q9VVA4	glutamate synthase (NADH) [OS=Drosophila melanogaster]	0	FALSE	305.279	31	48	982	1	231.9	6.42	2163.56	other metabolic processes		other molecular function	Pf00310, Pf01493, Pf01645, Pf04898, Pf07992, Pf14691	39878	FBgn0036663	GS	Q8SX95; Q9VVA3; Q9VVA4			0	48	0.2	0.973489	2.1	High	High	High	High	High	High	Phospho [T522(100)]
High	Q9V8R9	Protein 4.1 homolog [OS=Drosophila melanogaster]	0	FALSE	303.74	43	50	1274	50	184.1	8.7	3258.44	cell adhesion;cell organization and biogenesis;developmental processes;other biological processes	plasma membrane;other membranes;cytoskeleton;other cell component	cytoskeletal activity;other molecular function	Pf00373, Pf05902, Pf09379, Pf09380	37205	FBgn0010434	cora	A1ZBI0; dme:Dmel_CG11949; Q1WWD0; Q24440; Q24441; Q24442; Q9V8R8; Q9V8R9; Q9V8S0	Neurexins and neuroligins		1	0	0.06	0.998972	3.78	High	High	High	High	High	High	Phospho [T565(95.5); S566(86.7); S659(99.9)]
High	Q7KN97	Pyruvate carboxylase [OS=Drosophila melanogaster]	0	FALSE	302.487	44	38	1144	38	130.8	6.81	2644.02	other metabolic processes	other cell component	other molecular function	Pf00289, Pf00364, Pf00682, Pf02436, Pf02785, Pf02786	36020	FBgn0027580	Pcb	Q7KN97		Fatty acid biosynthesis	1	0	0.58	0.313866	4.78	High	High	High	High	High	High
High	A4UZZ4	Alpha-1,4 glucan phosphorylase [OS=Drosophila melanogaster]	0	FALSE	297.775	52	36	1895	36	96.9	6.52	4648.16	other metabolic processes		other molecular function	Pf00343	33386	FBgn0004507	Glyp	A4UZZ4; dme:Dmel_CG7254			0	0	0.29	0.914709	0.19	High	High	High	High	High	High
High	M9MRJ4	submitted name: Muscle-specific protein 300 kDa, isoform G [OS=Drosophila melanogaster]	0	FALSE	281.864	11	52	276	21	1506.8	4.63	728.77	cell organization and biogenesis;transport;developmental processes;other biological processes	other membranes;cytoskeleton;nucleus;other cell component	cytoskeletal activity;other molecular function	Pf10541	3771968	FBgn0261836	Msp300	M9MRJ4			0	0	-0.03	0.999281	1.51	High	High	High	High	High	High
High	Q8IQQ0	2-oxoglutarate dehydrogenase, mitochondrial [OS=Drosophila melanogaster]	0	FALSE	277.096	36	27	1329	2	113.6	6.99	3649.21	other metabolic processes	mitochondrion;other cell component	other molecular function	Pf00676, Pf02779, Pf16078, Pf16870	39899	FBgn0010352	Ogdh	Q8IQQ0			0	0	-0.18	0.969334	1.98	High	High	High	High	High	High
High	A8JNJ6	submitted name: Karst, isoform E [OS=Drosophila melanogaster]	0	FALSE	265.559	19	56	284	56	497.2	6.47	724.29	cell organization and biogenesis;transport	plasma membrane;other membranes;cytoskeleton;other cell component	enzyme regulator activity;cytoskeletal activity;other molecular function	Pf00307, Pf00435, Pf14604, Pf15410	38418	FBgn0004167	kst	A8JNJ6; dme:Dmel_CG12008	COPI-mediated anterograde transport; RAF/MAP kinase cascade; NCAM signaling for neurite out-growth		3	0	-0.12	0.972182	0.37	High	High	High	High	High	High
High	M9NDL5	submitted name: Terribly reduced optic lobes, isoform AF [OS=Drosophila melanogaster]	0	FALSE	259.493	13	44	529	44	491.4	4.86	1220.89	cell organization and biogenesis;developmental processes;other biological processes	extracellular matrix;plasma membrane;other membranes		Pf00008, Pf00047, Pf00052, Pf00053, Pf00054, Pf00057, Pf02210, Pf07679, Pf13895, Pf13927	45320	FBgn0284408	trol	M9NDL5			0	0	0.04	0.998972	4.72	High	High	High	High	High	High
High	Q9VIE8	Aconitate hydratase, mitochondrial [OS=Drosophila melanogaster]	0	FALSE	258.259	42	25	1524	22	85.3	8.24	3756.5	other metabolic processes	cytosol;mitochondrion	other molecular function	Pf00330, Pf00694	44149	FBgn0010100	mAcon1	dme:Dmel_CG9244; Q9NFX1; Q9VIE8	Mitochondrial protein degradation; Citric acid cycle (TCA cycle); Maturation of TCA enzymes and regulation of TCA cycle		3	3	0.3	0.902291	14.45	High	High	High	High	High	High	Phospho [S129(98.4)]
High	P22700	Calcium-transporting ATPase sarcoplasmic/endoplasmic reticulum type [OS=Drosophila melanogaster]	0	FALSE	253.552	38	34	2334	34	111.6	5.41	5190.26	cell-cell signaling;other metabolic processes;transport;other biological processes	other membranes;cytosol;ER/Golgi;other cell component	transporter activity;other molecular function	Pf00122, Pf00689, Pf00690, Pf00702, Pf13246	49297	FBgn0263006	SERCA	A4UZU0; dme:Dmel_CG3725; P22700; Q2MGN2; Q95TX1; Q9W1G2; Q9W1G3	Reduction of cytosolic Ca++ levels; Ion homeostasis; Ion transport by P-type ATPases		3	0	-0.03	0.99889	27.01	High	High	High	High	High	High
High	X2JC31	Clathrin heavy chain [OS=Drosophila melanogaster]	0	FALSE	249.21	33	39	718	39	191.1	5.72	1696.05	cell organization and biogenesis;transport	plasma membrane;other membranes;ER/Golgi	other molecular function	Pf00637, Pf01394, Pf09268, Pf13838	32537	FBgn0000319	Chc	dme:Dmel_CG9012; X2JC31			0	0	-0.08	0.983649	2.87	High	High	High	High	High	High
High	P13060	Eukaryotic translation elongation factor 2 [OS=Drosophila melanogaster]	0	FALSE	241.41	41	27	1146	27	94.4	6.6	2926.96	protein metabolism;other metabolic processes	cytosol;other cell component	translation activity;nucleic acid binding activity;other molecular function	Pf00009, Pf00679, Pf03144, Pf03764, Pf14492	35422	FBgn0000559	eEF2	A0A023GPJ5; dme:Dmel_CG2238; P13060; Q9I7H2; Q9V9R0	Neutrophil degranulation; Protein methylation; Peptide chain elongation; Synthesis of diphthamide-EEF2	Translation factors	5	0	0.03	0.998972	0.62	High	High	High	High	High	High
High	A8DYP0	Obscurin [OS=Drosophila melanogaster]	0	FALSE	236.775	17	46	276	46	475.4	5.85	699.1	cell organization and biogenesis;other biological processes	cytoskeleton	enzyme regulator activity;cytoskeletal activity;other molecular function	Pf00041, Pf00069, Pf00621, Pf07679, Pf13927, Pf22697	3346201	FBgn0053519	Unc-89	A0A0B4LGC9; A0A0B4LGE3; A0A0B4LGI5; A0A0B4LHF2; A8DYP0; dme:Dmel_CG33519; Q1ZYJ8; Q59E65			0	0	0.31	0.874093	35.65	High	High	High	High	High	High
High	A0A0B4JCY6	submitted name: Cheerio, isoform I [OS=Drosophila melanogaster]	0	FALSE	232.798	25	38	472	38	242.6	5.99	1196.64	cell organization and biogenesis	other cell component	cytoskeletal activity	Pf00307, Pf00630	42066	FBgn0014141	cher	A0A0B4JCY6			0	0	-0.05	0.995682	2.51	High	High	High	High	High	High
High	M9PGA7	submitted name: Alpha actinin, isoform G [OS=Drosophila melanogaster]	0	FALSE	232.081	48	33	739	33	106.3	5.69	1940.6	other biological processes		cytoskeletal activity;other molecular function	Pf00307, Pf00435, Pf08726, Pf13405	31166	FBgn0000667	Actn	dme:Dmel_CG4376; M9PGA7			0	0	-0.31	0.719076	24.54	High	High	High	High	High	High
High	Q7KV34	CHK kinase-like domain-containing protein [OS=Drosophila melanogaster]	0	FALSE	225.245	55	25	353	19	72.5	4.75	1064.21			kinase activity	Pf02958	32108	FBgn0030317	pkm	dme:Dmel_CG1561; Q7KV34			0	7	0.26	0.937961	0.2	High	High	High	High	High	High	Phospho [T190(100); S208(100)]
High	P35415	Paramyosin, long form [OS=Drosophila melanogaster]	0	FALSE	222.562	47	33	826	20	102.3	5.58	2048.65	cell organization and biogenesis;other biological processes	cytoskeleton;other cell component		Pf01576	39002	FBgn0003149	Prm	dme:Dmel_CG5939; P35415; Q8T0Q3; Q9VSP6			0	13	-0.45	0.399658	30.81	High	High	High	High	High	High
High	E1JJA4	dynamin GTPase [OS=Drosophila melanogaster]	0	FALSE	221.149	48	34	881	1	98.4	8.24	1686.53	transport	cytoskeleton	other molecular function	Pf00169, Pf00350, Pf01031, Pf02212	45928	FBgn0003392	shi	E1JJA4			0	37	0.08	0.998972	0.71	High	High	High	High	High	High	Phospho [S770(100); S773(100)]
High	Q24593	submitted name: Uncharacterized protein DmX [OS=Drosophila melanogaster]	0	FALSE	219.544	18	38	246	38	377.4	6.24	612.63	developmental processes;other biological processes	other cell component		Pf00400, Pf12234			Rbcn-3A	Q24593			0	0	0.17	0.98372	2.06	High	High	High	High	High	High	Phospho [S1135(100); S1380(75.5); S1389(77.1); S1393(92.9)]
High	X2JE15	dynamin GTPase [OS=Drosophila melanogaster]	0	FALSE	217.351	49	34	834	1	98.2	8.09	1569.26	transport	cytoskeleton	other molecular function	Pf00169, Pf00350, Pf01031, Pf02212	45928	FBgn0003392	shi	X2JE15			0	0	-0.28	0.899666	0.87	High	High	High	High	High	High	Phospho [S768(100); S771(100)]
High	B7YZQ3	submitted name: Prominin, isoform D [OS=Drosophila melanogaster]	0	FALSE	214.284	33	30	530	30	138.2	8.03	1364.82	cell organization and biogenesis;developmental processes	other membranes;other cell component		Pf05478	246493	FBgn0259210	prom	B7YZQ3			0	0	0.17	0.983649	7.81	High	High	High	High	High	High	Phospho [T1035(100); S1068(86.8); S1070(89); T1157(89.1)]
High	F3YDA0	Fructose-bisphosphate aldolase [OS=Drosophila melanogaster]	0	FALSE	207.816	59	21	1326	21	42.7	7.4	4039.25	other metabolic processes		other molecular function	Pf00274		FBgn0000064	Ald-RI	F3YDA0			0	0	0.25	0.941895	3.2	High	High	High	High	High	High
High	A0A0B4K7A5	submitted name: Hu li tai shao, isoform Q [OS=Drosophila melanogaster]	0	FALSE	205.125	43	21	412	2	81.5	7.24	1156.76		plasma membrane;other membranes		Pf00596	37230	FBgn0263391	hts	A0A0B4K7A5			0	22	-0.14	0.956409	8.89	High	High	High	High	High	High	Phospho [S478(100); S614(87.1)]
High	Q8MLQ5	submitted name: Kazachoc, isoform D [OS=Drosophila melanogaster]	0	FALSE	203.104	26	19	596	1	119.2	6.68	1489.32	cell-cell signaling;cell organization and biogenesis;transport;other biological processes	other cell component	transporter activity	Pf00324, Pf03522	37800	FBgn0261794	kcc	dme:Dmel_CG5594; Q8MLQ5			0	0	-0.07	0.998972	11.45	High	High	High	High	High	High	Phospho [S47(94.3); S963(100)]
High	Q9Y119	submitted name: BcDNA.GH08860 [OS=Drosophila melanogaster]	0	FALSE	195.941	40	24	613	24	91.1	6.86	1327.28	other metabolic processes;stress response	other cell component	other molecular function	Pf00982, Pf02358	33642	FBgn0027560	Tps1	dme:Dmel_CG4104; Q9Y119			0	0	0.11	0.998972	10.96	High	High	High	High	High	High
High	A8JNP2	arginine kinase [OS=Drosophila melanogaster]	0	FALSE	195.572	44	15	1997	15	42.2	6.32	5496.56	other metabolic processes		kinase activity;other molecular function	Pf00217, Pf02807	39041	FBgn0000116	Argk1	A8JNP2			0	0	-0.07	0.985627	9.58	High	High	High	High	High	High	Acetyl [N-Term]
High	A0A0B4K849	submitted name: Hu li tai shao, isoform O [OS=Drosophila melanogaster]	0	FALSE	194.697	43	20	384	1	79	6.84	1071.98		plasma membrane;other membranes		Pf00596	37230	FBgn0263391	hts	A0A0B4K849			0	0	-0.54	0.683447	15.63	High	High	High	High	High	High	Phospho [S478(100); S614(87.1)]
High	Q9V397	enoyl-CoA hydratase [OS=Drosophila melanogaster]	0	FALSE	194.041	48	26	755	26	84	9.17	1807.81	other metabolic processes;stress response;other biological processes	mitochondrion;other cytoplasmic organelle	other molecular function	Pf00378, Pf00725, Pf02737	34276	FBgn0028479	Mtpalpha	dme:Dmel_CG4389; Q9V397	Beta oxidation of palmitoyl-CoA to myristoyl-CoA; Beta oxidation of lauroyl-CoA to decanoyl-CoA-CoA; Beta oxidation of decanoyl-CoA to octanoyl-CoA-CoA; Beta oxidation of octanoyl-CoA to hexanoyl-CoA; Beta oxidation of hexanoyl-CoA to butanoyl-CoA; Acyl chain remodeling of CL; Beta oxidation of myristoyl-CoA to lauroyl-CoA	Fatty acid beta-oxidation 3; Fatty acid beta-oxidation 1; Mitochondrial long chain fatty acid beta-oxidation	10	0	0.52	0.433622	0.05	High	High	High	High	High	High
High	Q00174	Laminin subunit alpha [OS=Drosophila melanogaster]	0	FALSE	191.033	13	32	266	32	410.9	5.22	647.38	cell adhesion;cell organization and biogenesis;other metabolic processes;stress response;developmental processes;other biological processes	non-structural extracellular;extracellular matrix;plasma membrane;other membranes;ER/Golgi;other cell component	signal transduction activity or receptor binding;extracellular structural activity	Pf00052, Pf00053, Pf00055, Pf02210, Pf06008, Pf06009	38723	FBgn0002526	LanA	dme:Dmel_CG10236; Q00174; Q9VRW0			0	0	-0.65	0.125831	3.59	High	High	High	High	High	High
High	M9NE89	submitted name: Lamin, isoform B [OS=Drosophila melanogaster]	0	FALSE	190.653	52	24	659	24	71.3	6.47	1720.2		cytoskeleton	other molecular function	Pf00038, Pf00932	33782	FBgn0002525	Lam	dme:Dmel_CG6944; M9NE89			0	0	-0.07	0.985627	1.09	High	High	High	High	High	High	Phospho [S25(99.9); S595(99.8)]
High	A0A0B4LHE0	submitted name: Kazachoc, isoform F [OS=Drosophila melanogaster]	0	FALSE	190.008	25	19	581	1	118.3	6.86	1414.14	cell-cell signaling;cell organization and biogenesis;transport;other biological processes	other cell component	transporter activity	Pf00324, Pf03522	37800	FBgn0261794	kcc	A0A0B4LHE0			0	2	-0.06	0.999475	0.23	High	High	High	High	High	Peak Found	Phospho [S955(100)]
High	Q8I0D4	submitted name: RE20510p [OS=Drosophila melanogaster]	0	FALSE	189.886	41	24	597	24	106	4.27	1631.62		extracellular matrix		Pf16880	41688	FBgn0038181	Dmel\CG9297	dme:Dmel_CG9297; Q8I0D4	Platelet degranulation ; Integrin cell surface interactions; O-glycosylation of TSR domain-containing proteins		3	0	0.06	0.998972	28.98	High	High	High	High	High	High	Phospho [T48(99.5); S55(100); S382(100)]
High	M9PHT9	submitted name: Uncharacterized protein, isoform L [OS=Drosophila melanogaster]	0	FALSE	188.585	22	35	227	7	283	4.97	590.26		other membranes			38981	FBgn0262508	CG32352	M9PHT9			0	26	-0.07	0.998972	8.66	High	High	High	High	High	High	Phospho [S349(98.4); S1643(100)]
High	P54385	Glutamate dehydrogenase, mitochondrial [OS=Drosophila melanogaster]	0	FALSE	188.393	38	18	1293	7	62.5	8.27	2938.21	other metabolic processes	mitochondrion;other cell component	other molecular function	Pf00208, Pf02812	42832	FBgn0001098	Gdh	dme:Dmel_CG5320; P54385; P91624; Q8IH05; Q9VCF7	Mitochondrial protein degradation; Transcriptional activation of mitochondrial biogenesis; Glutamate and glutamine metabolism		3	14	-0.11	0.977491	1.79	High	High	High	High	High	High
High	Q8T0L3	E1 ubiquitin-activating enzyme [OS=Drosophila melanogaster]	0	FALSE	187.082	31	26	442	26	130.7	5.29	1009.19	protein metabolism;other metabolic processes;stress response;developmental processes;other biological processes	nucleus;other cell component	other molecular function	Pf00899, Pf09358, Pf10585, Pf16190, Pf16191	35998	FBgn0023143	Uba1	Q8T0L3; Q9V5A7	Antigen processing: Ubiquitination & Proteasome degradation; Synthesis of active ubiquitin: roles of E1 and E2 enzymes; ISG15 antiviral mechanism	Proteasome degradation	4	0	-0.13	0.963469	9.65	High	High	High	High	High	High
High	Q24560	Tubulin beta-1 chain [OS=Drosophila melanogaster]	0	FALSE	185.305	53	17	2092	9	50.1	4.86	5199.7	cell cycle OR cell proliferation;cell organization and biogenesis	cytoskeleton;other cell component	cytoskeletal activity;other molecular function	Pf00091, Pf03953	37238	FBgn0284243	betaTub56D	dme:Dmel_CG9277; Q24560; Q53YG6; Q9V8V4	Neutrophil degranulation; COPI-dependent Golgi-to-ER retrograde traffic; Kinesins; COPI-mediated anterograde transport; HSP90 chaperone cycle for steroid hormone receptors (SHR) in the presence of ligand; COPI-independent Golgi-to-ER retrograde traffic		6	13	0.23	0.953066	1.61	High	High	High	High	High	High
High	C7LAB1	Glycogen debranching enzyme [OS=Drosophila melanogaster]	0	FALSE	178.514	27	25	222	25	184.6	6.6	577.65	other metabolic processes	other cell component	other molecular function	Pf06202, Pf14699, Pf14701, Pf14702			CG9485-RB	C7LAB1			0	0	1.59	4.66626e-07	14.32	High	High	High	High	High	High
High	C6TP50	Citrate synthase [OS=Drosophila melanogaster]	0	FALSE	178.308	52	17	1580	17	55.9	9.09	3947.54	other metabolic processes	other membranes;mitochondrion	other molecular function	Pf00285		FBgn0261955	kdn-RA	C6TP50			0	0	0.27	0.933574	2.12	High	High	High	High	High	High
High	P29746	Protein bangles and beads [OS=Drosophila melanogaster]	0	FALSE	178.3	59	19	472	19	45.8	4.63	1167.37	developmental processes				32872	FBgn0001090	bnb	A4V4R4; dme:Dmel_CG7088; P29746; Q0KHQ7; Q9VWQ0			0	0	-0.14	0.961694	1.94	High	High	High	High	High	High	Phospho [S192(100); S406(99.2)]
High	M9PBF6	submitted name: Dynamin associated protein 160, isoform G [OS=Drosophila melanogaster]	0	FALSE	178.231	32	25	377	25	119.8	5.16	911.34	transport	plasma membrane;other membranes;ER/Golgi;other cell component	other molecular function	Pf00018, Pf07653, Pf12763, Pf14604	35378	FBgn0023388	Dap160	M9PBF6			0	0	0.04	0.998972	1.87	High	High	High	High	High	High	Phospho [S176(99.6); S179(99.6)]
High	Q6NP42	NADH-ubiquinone oxidoreductase 75 kDa subunit, mitochondrial [OS=Drosophila melanogaster]	0	FALSE	177.753	45	21	701	21	83.1	7.91	1861.19	other metabolic processes;transport	other membranes	transporter activity;other molecular function	Pf00384, Pf09326, Pf10588, Pf13510, Pf22117, Pf22151		FBgn0017566	ND75	Q6NP42			0	0	0.29	0.914709	0.85	High	High	High	High	High	High
High	A0A0B4K715	submitted name: Ryanodine receptor, isoform J [OS=Drosophila melanogaster]	0	FALSE	176.817	10	34	241	2	579.5	5.67	572.59	transport;signal transduction;other biological processes	other membranes;cytosol;ER/Golgi	transporter activity	Pf00520, Pf00622, Pf01365, Pf02026, Pf02815, Pf06459, Pf08454, Pf08709, Pf21119	49090	FBgn0011286	RyR	A0A0B4K715			0	32	0.14	0.979453	16.57	Peak Found	Peak Found	Peak Found	High	High	Peak Found	Phospho [S2924(100)]
High	A0A0B4LGD3	submitted name: Kazachoc, isoform G [OS=Drosophila melanogaster]	0	FALSE	175.805	24	19	615	3	119.6	6.89	1442.02	cell-cell signaling;cell organization and biogenesis;transport;other biological processes	other cell component	transporter activity	Pf00324, Pf03522	37800	FBgn0261794	kcc	A0A0B4LGD3	Cation-coupled Chloride cotransporters		1	21	-0.13	0.965552	3.23	High	High	High	High	High	High	Phospho [S966(100)]
High	U3PXB8	submitted name: FI24129p1 [OS=Drosophila melanogaster]	0	FALSE	173.653	23	22	495	22	142.5	8.13	1201.7	transport	other membranes	transporter activity	Pf00023, Pf00520, Pf08344, Pf12796	43542	FBgn0003861	trp-RA	dme:Dmel_CG7875; U3PXB8			0	0	-0.09	0.977491	10.58	High	High	High	High	High	High
High	A0A0B4K837	submitted name: Ryanodine receptor, isoform E [OS=Drosophila melanogaster]	0	FALSE	172.841	9	33	238	1	579.6	5.58	564.71	transport;signal transduction;other biological processes	other membranes;cytosol;ER/Golgi	transporter activity	Pf00520, Pf00622, Pf01365, Pf02026, Pf02815, Pf06459, Pf08454, Pf08709, Pf21119	49090	FBgn0011286	RyR	A0A0B4K837			0	0	-6.64	2.01897e-16	0	High	Peak Found	High	Not Found	Not Found	Not Found
High	Q8MSS1	Protein lava lamp [OS=Drosophila melanogaster]	0	FALSE	171.142	19	35	179	35	315.7	4.86	498.6	cell organization and biogenesis;developmental processes;other biological processes	cytoskeleton;ER/Golgi;other cytoplasmic organelle;other cell component	cytoskeletal activity		31350	FBgn0029688	lva	dme:Dmel_CG6450; Q8MSS1; Q9W4N7			0	0	-0.23	0.864962	1.11	High	High	High	High	High	High
High	P46461	Vesicle-fusing ATPase 1 [OS=Drosophila melanogaster]	0	FALSE	170.164	51	30	871	20	82.5	7.46	1664.2	cell-cell signaling;cell organization and biogenesis;other metabolic processes;transport;other biological processes	cytosol;ER/Golgi;other cell component	other molecular function	Pf00004, Pf02359, Pf17862, Pf21964	47091	FBgn0000346	comt	dme:Dmel_CG1618; P46461; Q9VYF4	COPII-mediated vesicle transport; COPI-dependent Golgi-to-ER retrograde traffic; Trafficking of GluR2-containing AMPA receptors; Retrograde transport at the Trans-Golgi-Network; Intra-Golgi traffic; COPI-mediated anterograde transport	Biogenic amine synthesis	7	10	-0.02	0.998972	6.2	High	High	High	High	High	High
High	P35381	ATP synthase subunit alpha, mitochondrial [OS=Drosophila melanogaster]	0	FALSE	169.185	44	21	2218	21	59.4	9.01	5386.25	other metabolic processes;transport;other biological processes	other membranes;mitochondrion	transporter activity;other molecular function	Pf00006, Pf00306, Pf02874	37617	FBgn0011211	blw	dme:Dmel_CG3612; P35381; Q53YF5; Q94512; Q9W1Z7	Mitochondrial protein degradation; Formation of ATP by chemiosmotic coupling; Cristae formation		3	0	0.34	0.831756	1.28	High	High	High	High	High	High
High	C7LA75	submitted name: Heat shock protein cognate 4, isoform G [OS=Drosophila melanogaster]	0	FALSE	167.198	49	22	1098	17	71.1	5.52	2685.65	protein metabolism;other metabolic processes		other molecular function	Pf00012	41840	FBgn0266599	Hsc70-4	C7LA75; dme:Dmel_CG4264			0	2	-0.01	0.998972	0.23	High	High	High	High	High	High
High	Q0E9N2	submitted name: Lethal (2) 01289, isoform K [OS=Drosophila melanogaster]	0	FALSE	165.126	24	27	234	16	201.4	4.46	625.93		other membranes		Pf00085, Pf13848	46017	FBgn0010482	hlk	Q0E9N2			0	10	0.14	0.991035	2.58	High	High	High	High	High	High
High	M9NE59	submitted name: Uncharacterized protein, isoform G [OS=Drosophila melanogaster]	0	FALSE	165.078	20	31	204	3	274.4	5.38	502.74		other membranes			38981	FBgn0262508	CG6239	M9NE59			0	0	-0.07	0.998972	47.37	High	High	High	High	High	High	Phospho [S1584(100)]
High	Q8INA9	submitted name: Fasciclin 1, isoform C [OS=Drosophila melanogaster]	0	FALSE	164.4	40	20	1397	2	72.9	7.02	2990.49				Pf02469	42025	FBgn0285925	Fas1	Q8INA9			0	21	-0.08	0.985627	15.74	High	High	High	High	High	High
High	P53501	Actin-57B [OS=Drosophila melanogaster]	0	FALSE	164.369	66	17	1177	2	41.8	5.39	2932.8	cell cycle OR cell proliferation;cell organization and biogenesis;other biological processes	cytoskeleton;other cell component	other molecular function	Pf00022	37368	FBgn0000044	Act57B	dme:Dmel_CG10067; P53501; Q9W2Q0	Smooth Muscle Contraction		1	1	-0.66	0.0973698	12.9	High	High	High	High	High	High
High	E1JJH5	submitted name: Discs large 1, isoform M [OS=Drosophila melanogaster]	0	FALSE	163.921	34	24	362	8	112.4	5.17	881.09	other metabolic processes	other cell component	kinase activity	Pf00018, Pf00595, Pf09058	32083	FBgn0001624	dlg1	E1JJH5			0	17	0.01	0.998972	2.53	High	High	High	High	High	High	Phospho [S397(100); S734(98.9)]
High	M9NHG9	Proline dehydrogenase [OS=Drosophila melanogaster]	0	FALSE	163.917	37	20	660	2	77.2	8.9	1757.72	other metabolic processes		other molecular function	Pf01619	33117	FBgn0003423	slgA	dme:Dmel_CG1417; M9NHG9			0	23	0.04	0.998972	1.65	High	High	High	High	High	High	Phospho [S108(100)]
High	Q8MMD3	submitted name: Epidermal growth factor receptor pathway substrate clone 15, isoform C [OS=Drosophila melanogaster]	0	FALSE	163.551	36	25	422	25	119.5	5.14	1012.21	transport;other biological processes	plasma membrane;other membranes;other cell component	other molecular function	Pf12763	37961	FBgn0035060	Eps-15	Q8MMD3			0	0	-0.06	0.990195	0.44	High	High	High	High	High	High	Phospho [S242(100); S732(100); S746(89.5)]
High	Q9VUC1	submitted name: Hsc70Cb, isoform A [OS=Drosophila melanogaster]	0	FALSE	162.009	41	22	450	22	88.4	5.43	1180.17	protein metabolism;other metabolic processes		other molecular function	Pf00012	39557	FBgn0026418	Hsp110	dme:Dmel_CG6603; Q9VUC1			0	0	0.11	0.998972	0.97	High	High	High	High	High	High	Phospho [T762(81)]
High	M9NEZ5	submitted name: Neuroglian, isoform G [OS=Drosophila melanogaster]	0	FALSE	161.794	27	22	343	22	145.4	5.55	836.11	cell adhesion;developmental processes;other biological processes	other membranes		Pf00041, Pf00047, Pf07679, Pf13882, Pf13927	31792	FBgn0264975	Nrg	M9NEZ5			0	0	-0.11	0.973548	4.1	High	High	High	High	High	High
High	E6EK18	Calcium-transporting ATPase [OS=Drosophila melanogaster]	0	FALSE	159.64	24	21	512	1	133.3	6.58	1250.05	transport;other biological processes	other cell component	transporter activity;other molecular function	Pf00122, Pf00689, Pf00690, Pf00702, Pf12424, Pf13246	43787	FBgn0259214	PMCA	E6EK18			0	0	-0.2	0.973489	22.3	High	Peak Found	High	Peak Found	High	High	Phospho [S325(97.9); S1089(100)]
High	Q9V4C7	Calcium-transporting ATPase [OS=Drosophila melanogaster]	0	FALSE	159.209	24	21	513	1	132.9	6.58	1260.87	transport;other biological processes	other cell component	transporter activity;other molecular function	Pf00122, Pf00689, Pf00690, Pf00702, Pf12424, Pf13246	43787	FBgn0259214	PMCA	Q9V4C7			0	24	-0.04	0.996455	4.29	High	High	High	High	High	High	Phospho [S325(97.9); S1089(100)]
High	E2QCY9	submitted name: Synapsin, isoform D [OS=Drosophila melanogaster]	0	FALSE	159.206	31	23	336	23	109.4	7.94	872.76	cell-cell signaling;transport	ER/Golgi	other molecular function	Pf02078, Pf02750	41247	FBgn0004575	Syn	E2QCY9			0	0	-0.2	0.918524	2.43	High	High	High	High	High	High	Phospho [S117(100); S549(87.2); S552(76.1); S574(100)]
High	A1Z713	Intermembrane lipid transfer protein Vps13 [OS=Drosophila melanogaster]	0	FALSE	159.138	13	31	194	31	374.3	5.85	459.87	protein metabolism;other metabolic processes;transport;other biological processes	other membranes;other cytoplasmic organelle		Pf06650, Pf12624, Pf16908, Pf16909, Pf16910, Pf21679	35693	FBgn0033194	Vps13	A1Z713; dme:Dmel_CG2093			0	0	0.48	0.450871	6.79	High	High	High	High	High	High
High	Q9VJ86	submitted name: Bicoid stability factor [OS=Drosophila melanogaster]	0	FALSE	159.041	24	24	265	24	157.2	7.14	621.56	RNA metabolism OR transcription;other metabolic processes;other biological processes	cytoskeleton;mitochondrion;nucleus;other cell component	nucleic acid binding activity	Pf12854, Pf13812	35100	FBgn0284256	bsf	dme:Dmel_CG10302; Q9VJ86			0	0	0.39	0.747659	8.05	High	High	High	High	High	High
High	X2JGP4	Protein disulfide-isomerase [OS=Drosophila melanogaster]	0	FALSE	158.639	60	24	619	24	55.7	4.82	1624.18		ER/Golgi	other molecular function	Pf00085, Pf13848	39651	FBgn0286818	Pdi	dme:Dmel_CG6988; X2JGP4			0	0	0.22	0.960151	3.23	High	High	High	High	High	High
High	P10981	Actin-87E [OS=Drosophila melanogaster]	0	FALSE	158.146	66	17	1083	1	41.8	5.48	2703.67	cell cycle OR cell proliferation;cell organization and biogenesis;stress response	cytoskeleton;other cell component	other molecular function	Pf00022	48632	FBgn0000046	Act87E	A4V2T6; dme:Dmel_CG18290; P10981; Q5U0U0; Q8MZ23; Q9VFU9	Smooth Muscle Contraction		1	21	0.09	0.998972	16.62	Not Found	Not Found	Not Found	Peak Found	Peak Found	High
High	P07487	Glyceraldehyde-3-phosphate dehydrogenase 2 [OS=Drosophila melanogaster]	0	FALSE	158.007	68	18	653	7	35.3	8.44	1593.48	other metabolic processes;other biological processes	cytosol	other molecular function	Pf00044, Pf02800	32545	FBgn0001092	Gapdh2	A5XCW0; dme:Dmel_CG8893; P07487; Q541C2; Q9VXM7	Gluconeogenesis; Glycolysis		2	13	0.45	0.604048	7.12	High	High	High	High	High	High
High	Q7KN85	ATP-citrate synthase [OS=Drosophila melanogaster]	0	FALSE	157.392	29	20	492	20	121.3	7.31	1332.13	other metabolic processes;other biological processes	cytosol	other molecular function	Pf00285, Pf00549, Pf02629, Pf16114	36760	FBgn0020236	Acly	A1ZA78; B7YZH5; dme:Dmel_CG8322; Q7KN85	Neutrophil degranulation; Fatty acyl-CoA biosynthesis	Fatty acid biosynthesis	3	0	0.15	0.986826	0.04	High	High	High	High	High	High	Phospho [S468(98.4)]
High	F3YDH0	submitted name: Heat shock 70-kDa protein cognate 3, isoform E [OS=Drosophila melanogaster]	0	FALSE	156.952	43	22	672	19	72.2	5.36	1604.36	protein metabolism;other metabolic processes	ER/Golgi	other molecular function	Pf00012	32133	FBgn0001218	Hsc70-3	dme:Dmel_CG4147; F3YDH0			0	3	0.02	0.998972	0.39	High	High	High	High	High	High
High	Q27598	submitted name: Pro-phenol oxidase A1 [OS=Drosophila melanogaster]	0	FALSE	154.93	53	27	507	14	79	6.6	1155.93		non-structural extracellular	other molecular function	Pf00372, Pf03722, Pf03723							0	12	0.33	0.854265	1.87	High	High	High	High	High	High
High	Q9VAC1	Acetyl-CoA hydrolase [OS=Drosophila melanogaster]	0	FALSE	153.245	50	15	770	15	51.8	8.12	2055.43	other metabolic processes		other molecular function	Pf02550, Pf13336	43562	FBgn0039737	anon-WO0153538.36	dme:Dmel_CG7920; Q9VAC1			0	0	0.49	0.521085	9.9	High	High	High	High	High	High
High	A1Z992	1,4-alpha-glucan branching enzyme [OS=Drosophila melanogaster]	0	FALSE	153.217	52	23	450	23	79.1	6.25	1138.23	other metabolic processes;other biological processes	cytosol;other cell component	other molecular function	Pf00128, Pf02806, Pf02922	326264	FBgn0053138	Agbe	A1Z992; dme:Dmel_CG33138	Glycogen synthesis		1	0	0.34	0.831756	1.09	High	High	High	High	High	High
High	Q94523	Succinate dehydrogenase [ubiquinone] flavoprotein subunit, mitochondrial [OS=Drosophila melanogaster]	0	FALSE	153.097	38	18	602	18	72.3	7.12	1421.02	other metabolic processes		other molecular function	Pf00890, Pf02910	37228	FBgn0261439	SdhA	A4UZP5; C7LA77; dme:Dmel_CG17246; Q0E918; Q94523; Q9I7G3	Citric acid cycle (TCA cycle); Maturation of TCA enzymes and regulation of TCA cycle		2	0	0.32	0.860607	7.55	High	High	High	High	High	High
High	Q9W0S7	Staphylococcal nuclease domain-containing protein 1 [OS=Drosophila melanogaster]	0	FALSE	152.868	41	27	387	27	103	8.05	868.61	RNA metabolism OR transcription;other metabolic processes;other biological processes	nucleus;other cell component	nucleic acid binding activity;other molecular function	Pf00565, Pf00567	38045	FBgn0035121	Tudor-SN	dme:Dmel_CG7008; Q8T0F1; Q9W0S7			0	0	0.06	0.998972	0.73	High	High	High	High	High	High
High	M9PBL3	Heat shock protein 83 [OS=Drosophila melanogaster]	0	FALSE	152.664	38	24	1050	21	81.8	5.02	2618.62	protein metabolism;other metabolic processes	other cell component	other molecular function	Pf00183, Pf02518	38389	FBgn0001233	Hsp83	dme:Dmel_CG1242; M9PBL3			0	3	-0.08	0.984731	0.41	High	High	High	High	High	High
High	P10987	Actin-5C [OS=Drosophila melanogaster]	0	FALSE	152.569	66	17	1154	5	41.8	5.48	2844.18	cell cycle OR cell proliferation;cell organization and biogenesis;developmental processes;other biological processes	cytoskeleton;nucleus;other cell component	other molecular function	Pf00022	31521	FBgn0000042	Act5C	A4V404; dme:Dmel_CG4027; P10987; Q24227; Q6YN46; Q9U5X7; Q9W460	Platelet degranulation ; RHOF GTPase cycle; RHOBTB2 GTPase cycle; Regulation of actin dynamics for phagocytic cup formation; VEGFA-VEGFR2 Pathway; RHO GTPases Activate WASPs and WAVEs; Clathrin-mediated endocytosis; UCH proteinases; DNA Damage Recognition in GG-NER; MAP2K and MAPK activation; EPHB-mediated forward signaling; EPH-ephrin mediated repulsion of cells; Formation of annular gap junctio…		15	0	0.15	0.987682	11.37	High	High	High	High	High	High
High	Q8IPN9	Oxidation resistance protein 1 [OS=Drosophila melanogaster]	0	FALSE	152.376	30	21	322	21	114.7	5.45	832.24	stress response;other biological processes	nucleus;other cell component		Pf01476, Pf07534	45467	FBgn0013576	mtd	Q8IPN9			0	0	-0.25	0.831756	2.49	High	High	High	High	High	High	Phospho [S41(100); S148(99.8); S310(100); T877(84.3)]
High	M9NFJ2	Proline dehydrogenase [OS=Drosophila melanogaster]	0	FALSE	151.401	36	19	618	1	75.8	8.97	1636.71	other metabolic processes		other molecular function	Pf01619	33117	FBgn0003423	slgA	M9NFJ2			0	0	6.64	2.01897e-16	0	Not Found	Not Found	Not Found	Peak Found	Peak Found	Not Found	Phospho [S108(100)]
High	A8JR25	submitted name: Fasciclin 1, isoform D [OS=Drosophila melanogaster]	0	FALSE	150.557	34	19	1235	1	73.7	7.47	2624.11				Pf02469	42025	FBgn0285925	Fas1	A8JR25			0	0	-0.16	0.985627	4.1	High	High	High	High	Peak Found	Peak Found
High	M9PDW8	submitted name: Uncharacterized protein, isoform T [OS=Drosophila melanogaster]	0	FALSE	150.381	7	22	142	9	579.9	9.04	392.33	cell organization and biogenesis;other biological processes	cytoskeleton		Pf00307, Pf12510	31591	FBgn0085446	CG3950	M9PDW8			0	14	0.15	0.951927	18.64	High	High	High	High	High	High	Phospho [S462(99.7); S733(80.3); S734(97.3)]
High	A0A0B4K6M4	submitted name: Scribble, isoform O [OS=Drosophila melanogaster]	0	FALSE	150.133	15	26	177	6	273.5	4.91	471.23		other membranes;other cell component		Pf00595, Pf13855	44448	FBgn0263289	scrib	A0A0B4K6M4			0	21	-0.01	0.998972	9.34	High	High	High	High	High	High	Phospho [S1408(82.8)]
High	E1JJD5	1-phosphatidylinositol 4,5-bisphosphate phosphodiesterase [OS=Drosophila melanogaster]	0	FALSE	149.778	24	21	823	21	124.8	7.01	1886.05	other metabolic processes;signal transduction		other molecular function	Pf00168, Pf00387, Pf00388, Pf17787, Pf22631	31376	FBgn0262738	norpA	E1JJD5			0	0	0.05	0.998972	4.42	High	High	High	High	High	High
High	Q7KSU6	transketolase [OS=Drosophila melanogaster]	0	FALSE	149.18	44	18	346	18	63	6.8	969.92			other molecular function	Pf00456, Pf02779, Pf02780	41027	FBgn0037607	anon-WO0118547.344	Q7KSU6			0	0	0.67	0.177145	24.75	High	High	High	High	High	High
High	O62619	Pyruvate kinase [OS=Drosophila melanogaster]	0	FALSE	147.318	53	18	591	18	57.4	7.44	1516.99	other metabolic processes;other biological processes	cytosol;other cell component	kinase activity;other molecular function	Pf00224, Pf02887	42620	FBgn0267385	Pyk	C3KGI0; dme:Dmel_CG7070; O62619; Q86PE3; Q8MT14; Q9VD24	Neutrophil degranulation; Pyruvate metabolism; Glycolysis; Regulation of pyruvate metabolism		4	0	0.15	0.990195	0.84	High	High	High	High	High	High
High	P18432	Myosin regulatory light chain 2 [OS=Drosophila melanogaster]	0	FALSE	147.305	72	12	848	12	23.7	4.81	2184.25	cell organization and biogenesis;developmental processes;other biological processes	cytoskeleton;other cell component	cytoskeletal activity;other molecular function		43587	FBgn0002773	Mlc2	dme:Dmel_CG2184; P18432; Q9VA98	Smooth Muscle Contraction; RHO GTPases activate PAKs		2	0	-0.25	0.831756	39.94	High	High	High	High	High	High	Phospho [S66(99.1)]
High	C7LA94	submitted name: FI05241p [OS=Drosophila melanogaster]	0	FALSE	146.926	47	20	502	20	60.8	5.49	1239.31	protein metabolism;other metabolic processes		other molecular function	Pf00118							0	0	0.45	0.602415	2.39	High	High	High	High	High	High
High	E1JHR5	Enolase [OS=Drosophila melanogaster]	0	FALSE	146.002	57	17	1148	17	46.6	6.55	2797.12	other metabolic processes	cytosol	other molecular function	Pf00113, Pf03952	33351	FBgn0000579	Eno	E1JHR5			0	0	0.39	0.743976	4.87	High	High	High	High	High	High
High	P02574	Actin, larval muscle [OS=Drosophila melanogaster]	0	FALSE	145.96	60	15	969	1	41.8	5.48	2445.93	cell cycle OR cell proliferation	cytoskeleton;other cell component	other molecular function	Pf00022	40444	FBgn0000045	Act79B	dme:Dmel_CG7478; P02574; Q540X7; Q9VNW5	Smooth Muscle Contraction		1	0	-0.01	0.998972	21.78	High	High	High	High	High	High
High	M9PHK8	submitted name: Discs large 1, isoform R [OS=Drosophila melanogaster]	0	FALSE	145.935	32	20	335	1	106.8	8.59	900.36	cell-cell signaling;other metabolic processes	other cell component	kinase activity;other molecular function	Pf00018, Pf00595, Pf00625	32083	FBgn0001624	dlg1	M9PHK8			0	3	0.51	0.326894	12.22	High	High	High	High	High	Peak Found	Phospho [S476(98.9)]
High	X2JGF5	submitted name: Stoned B, isoform G [OS=Drosophila melanogaster]	0	FALSE	145.831	29	18	259	18	137.7	4.73	743.55	transport;other biological processes	other cell component		Pf00928	4379834	FBgn0016975	stnB	dme:Dmel_CG12473; X2JGF5			0	0	0.07	0.998972	7.04	High	High	High	High	High	High	Phospho [S416(100)]
High	A1Z7S3	submitted name: Rab32, isoform B [OS=Drosophila melanogaster]	0	FALSE	145.094	38	21	489	21	74.7	6.23	1109.44	cell organization and biogenesis;other metabolic processes;transport;signal transduction;other biological processes	mitochondrion;ER/Golgi;other cytoplasmic organelle;other cell component	other molecular function	Pf00071	35940	FBgn0002567	Rab32	A1Z7S3	RAB GEFs exchange GTP for GDP on RABs; RAB geranylgeranylation		2	0	-0.22	0.880401	7.61	High	High	High	High	High	High	Phospho [S242(100); S413(100)]
High	E8NH13	submitted name: Discs large 1, isoform P [OS=Drosophila melanogaster]	0	FALSE	144.726	33	20	329	1	104.8	7.49	882.61	cell-cell signaling;other metabolic processes	other cell component	kinase activity;other molecular function	Pf00018, Pf00595, Pf00625	32083	FBgn0001624	dlg1	E8NH13			0	0	-0.51	0.876174	9.76	Peak Found	Peak Found	High	Peak Found	Peak Found	Peak Found	Phospho [S484(98.9)]
High	A8DZ29	submitted name: Eukaryotic translation initiation factor 4G1, isoform B [OS=Drosophila melanogaster]	0	FALSE	144.398	20	22	179	22	211	8.35	503.04	protein metabolism;other metabolic processes;other biological processes	translational apparatus	nucleic acid binding activity;other molecular function	Pf02020, Pf02847, Pf02854, Pf21140	43839	FBgn0023213	eIF4G1	A8DZ29; dme:Dmel_CG10811	Nonsense Mediated Decay (NMD) enhanced by the Exon Junction Complex (EJC); ISG15 antiviral mechanism; L13a-mediated translational silencing of Ceruloplasmin expression; Translation initiation complex formation; Ribosomal scanning and start codon recognition; mTORC1-mediated signalling; Nonsense Mediated Decay (NMD) independent of the Exon Junction Complex (EJC)	Translation factors	9	0	-0.05	0.998972	6.62	High	High	High	High	High	High
High	A8JQT5	submitted name: Chondrocyte-derived ezrin-like domain containing protein, isoform G [OS=Drosophila melanogaster]	0	FALSE	144.302	10	27	128	21	473.2	6.25	323.41	developmental processes;signal transduction;other biological processes	cytoskeleton;other cell component	enzyme regulator activity;cytoskeletal activity	Pf00373, Pf08736, Pf09379, Pf09380	40608	FBgn0265082	Cdep	A8JQT5	RHOF GTPase cycle; RHOA GTPase cycle; RAC1 GTPase cycle; SEMA3A-Plexin repulsion signaling by inhibiting Integrin adhesion; CDC42 GTPase cycle		5	6	-0.11	0.995204	1.98	High	High	High	High	High	High	Phospho [S522(79.2); S1048(100); S1953(100)]
High	Q59DP8	Calcium-transporting ATPase [OS=Drosophila melanogaster]	0	FALSE	142.983	24	20	474	1	123.3	6.7	1147.91	transport;other biological processes	other cell component	transporter activity;other molecular function	Pf00122, Pf00689, Pf00690, Pf00702, Pf12424, Pf13246	43787	FBgn0259214	PMCA	dme:Dmel_CG42314; Q59DP8			0	0	0.03	0.996724	5.11	Peak Found	High	High	Peak Found	Peak Found	Peak Found	Phospho [S325(97.9); S1089(100)]
High	Q59DP9	Calcium-transporting ATPase [OS=Drosophila melanogaster]	0	FALSE	142.498	21	20	479	1	138.6	7.53	1163.12	transport;other biological processes	other cell component	transporter activity;other molecular function	Pf00122, Pf00689, Pf00690, Pf00702, Pf12424, Pf13246	43787	FBgn0259214	PMCA	Q2PDM1; Q59DP9	Reduction of cytosolic Ca++ levels; Ion homeostasis; Ion transport by P-type ATPases		3	0	-0.04	0.998972	27.92	Peak Found	Peak Found	Peak Found	High	High	Peak Found	Phospho [S325(97.9); S1089(100)]
High	P07486	Glyceraldehyde-3-phosphate dehydrogenase 1 [OS=Drosophila melanogaster]	0	FALSE	141.009	65	17	691	6	35.3	8.18	1734.16	other metabolic processes	cytosol;cytoskeleton	other molecular function	Pf00044, Pf02800	35728	FBgn0001091	Gapdh1	A4UZ75; A5XCT3; A5XCT7; dme:Dmel_CG12055; P07486; Q8SXG8; Q9V318	Gluconeogenesis; Glycolysis		2	0	0.02	0.998972	40.88	High	High	High	High	High	High
High	A0A0C4DHE7	Glutamate dehydrogenase [OS=Drosophila melanogaster]	0	FALSE	140.607	41	12	944	1	43	7.3	2212.65	other metabolic processes		other molecular function	Pf00208, Pf02812	42832	FBgn0001098	Gdh	A0A0C4DHE7			0	0	-0.3	0.753656	18.49	High	High	High	High	High	High
High	A0A0B4K6V0	submitted name: Bruchpilot, isoform L [OS=Drosophila melanogaster]	0	FALSE	140.32	20	31	302	8	206.1	6.33	638.5	cell-cell signaling;cell organization and biogenesis;transport;other biological processes	cytoskeleton;other cell component	other molecular function	Pf10174	35977	FBgn0259246	brp	A0A0B4K6V0			0	24	-0.44	0.413552	2.27	High	High	High	High	High	High	Phospho [S34(88); S60(100)]
High	Q01604	Phosphoglycerate kinase [OS=Drosophila melanogaster]	0	FALSE	139.356	54	16	980	16	43.8	7.42	2368.4	cell-cell signaling;other metabolic processes;other biological processes	cytosol;cytoskeleton;other cell component	kinase activity;other molecular function	Pf00162	33461	FBgn0250906	Pgk	A5XCG6; dme:Dmel_CG3127; Q01604; Q3KN29; Q9VQF6	Gluconeogenesis; Glycolysis		2	0	0.22	0.963097	2.71	High	High	High	High	High	High
High	A4V1N9	submitted name: Paramyosin, isoform D [OS=Drosophila melanogaster]	0	FALSE	139.238	36	18	420	5	74.2	9.2	1039.28	cell organization and biogenesis;other biological processes	cytoskeleton;other cell component		Pf01576	39002	FBgn0003149	Prm	A4V1N9			0	0	0.15	0.965552	68.78	High	High	High	High	High	High
High	P06605	Tubulin alpha-3 chain [OS=Drosophila melanogaster]	0	FALSE	139.155	50	16	1911	6	49.9	5.14	5567.91	cell cycle OR cell proliferation;cell organization and biogenesis;other biological processes	cytoskeleton;other cell component	cytoskeletal activity;other molecular function	Pf00091, Pf03953	40904	FBgn0003885	alphaTub84D	dme:Dmel_CG2512; P06605; Q9VIB8	COPI-dependent Golgi-to-ER retrograde traffic; Kinesins; COPI-mediated anterograde transport; HSP90 chaperone cycle for steroid hormone receptors (SHR) in the presence of ligand; COPI-independent Golgi-to-ER retrograde traffic		5	11	0.08	0.998972	3.37	High	High	High	High	High	High
High	Q9V521	Phenoloxidase 2 [OS=Drosophila melanogaster]	0	FALSE	138.513	40	19	447	19	79.2	6.98	911.59	other metabolic processes;stress response	non-structural extracellular;cytosol	other molecular function	Pf00372, Pf03722, Pf03723	35910	FBgn0033367	PPO2	dme:Dmel_CG8193; Q9BLD9; Q9V521			0	0	-0.13	0.966328	7.39	High	High	High	High	High	High
High	P52029	Glucose-6-phosphate isomerase [OS=Drosophila melanogaster]	0	FALSE	138.15	49	17	473	17	62.3	7.12	1281.11	other metabolic processes;other biological processes	cytosol	other molecular function	Pf00342	35886	FBgn0003074	Pgi	A4UZ93; dme:Dmel_CG8251; P52029; Q0E9F0; Q27868; Q27870; Q9V4Z8	Neutrophil degranulation; TP53 Regulates Metabolic Genes; Gluconeogenesis; Glycolysis		4	0	0.34	0.831756	5.74	High	High	High	High	High	High
High	Q9VNW6	Delta-1-pyrroline-5-carboxylate synthase [OS=Drosophila melanogaster]	0	FALSE	137.458	28	17	1005	17	84	6.73	2405.09	other metabolic processes	mitochondrion	kinase activity;other molecular function	Pf00171, Pf00696	40443	FBgn0037146	P5CS	dme:Dmel_CG7470; Q9VNW6	Mitochondrial protein degradation; Glutamate and glutamine metabolism		2	0	0.3	0.885751	14.25	High	High	High	High	High	High
High	Q9VIT9	submitted name: Thioester-containing protein 4, isoform A [OS=Drosophila melanogaster]	0	FALSE	137.153	27	29	257	29	168.4	5.71	580.43		non-structural extracellular	enzyme regulator activity	Pf00207, Pf01835, Pf07677, Pf07678, Pf07703, Pf17791	35248	FBgn0041180	Tep4	Q9VIT9			0	0	0.39	0.741429	11.27	High	High	High	High	High	High
High	Q24008	Inactivation-no-after-potential D protein [OS=Drosophila melanogaster]	0	FALSE	136.322	28	18	442	18	74.3	8.27	1013.15	signal transduction;other biological processes	plasma membrane;other membranes;other cell component	cytoskeletal activity;other molecular function	Pf00595	37629	FBgn0001263	inaD	dme:Dmel_CG3504; Q24008; Q9NBV3	Antigen processing: Ubiquitination & Proteasome degradation		1	0	0.21	0.965552	0.58	High	High	High	High	High	High
High	Q9VW68	(S)-3-amino-2-methylpropionate transaminase [OS=Drosophila melanogaster]	0	FALSE	132.546	47	17	725	17	54.6	8.62	1678.58	other metabolic processes;other biological processes	mitochondrion	other molecular function	Pf00202	40188	FBgn0036927	Gabat	dme:Dmel_CG7433; Q9VW68	Degradation of GABA		1	0	0.19	0.977491	0.28	High	High	High	High	High	High
High	M9PEG1	submitted name: Uncharacterized protein [OS=Drosophila melanogaster]	0	FALSE	131.098	38	13	309	13	75.6	4.41	958.79					14462837	FBgn0265084	Dmel\CG44195	dme:Dmel_CG44195; M9PEG1			0	0	-0.31	0.726253	2.01	High	High	High	High	High	High	Phospho [S96(100); S561(81); S685(100); S688(100)]
High	Q9VV75	submitted name: AT02348p [OS=Drosophila melanogaster]	0	FALSE	130.66	53	16	415	16	45.4	9.44	1042.46	other metabolic processes		other molecular function	Pf00675, Pf05193	39846	FBgn0250814	UQCR-C2	dme:Dmel_CG4169; Q9VV75	Respiratory electron transport; Mitochondrial protein degradation; Complex III assembly		3	0	0.15	0.990195	21.19	High	High	High	High	High	High
High	Q24478	Centrosome-associated zinc finger protein Cp190 [OS=Drosophila melanogaster]	0	FALSE	130.188	25	15	182	15	121.6	4.67	516.73	cell organization and biogenesis;transport;developmental processes;other biological processes	cytoskeleton;nucleus;other cell component	cytoskeletal activity;nucleic acid binding activity;other molecular function	Pf00651	41848	FBgn0000283	Cp190	A4V2Y3; dme:Dmel_CG6384; Q24478; Q9VFA1			0	0	-0.22	0.933574	2.5	High	High	High	High	High	High	Phospho [S298(100); S319(100); S938(100)]
High	Q9VN44	submitted name: FI07923p [OS=Drosophila melanogaster]	0	FALSE	129.643	27	18	239	18	123.5	4.73	604.44	transport	cytosol;nucleus;other cell component	other molecular function	Pf02985, Pf18808, Pf18816, Pf18829	40581	FBgn0087013	Karybeta3	dme:Dmel_CG1059; Q9VN44			0	0	0.01	0.998972	12.99	High	High	High	High	High	High
High	A8DZ06	submitted name: Stolid, isoform J [OS=Drosophila melanogaster]	0	FALSE	128.563	24	20	172	10	142.4	6.25	444.33	transport	plasma membrane;other membranes	transporter activity	Pf00092, Pf08399, Pf08473	34921	FBgn0028863	stol	A8DZ06; A8DZ07; dme:Dmel_CG4587			0	10	-0.11	0.977491	7.07	High	High	High	High	High	High
High	E1JHT6	Reticulon-like protein [OS=Drosophila melanogaster]	0	FALSE	128.051	37	15	401	11	65.4	4.87	961.21	cell organization and biogenesis;other metabolic processes	other membranes;ER/Golgi;other cell component	other molecular function	Pf02453	33721	FBgn0053113	Rtnl1	dme:Dmel_CG33113; E1JHT6	Synaptic adhesion-like molecules		1	4	-0.22	0.880401	11.25	High	High	High	High	High	High	Phospho [S263(100)]
High	X2JCV2	submitted name: Larval serum protein 2, isoform B [OS=Drosophila melanogaster]	0	FALSE	127.857	33	15	205	15	83.3	6.35	636.39		non-structural extracellular	other molecular function	Pf00372, Pf03722, Pf03723	45326	FBgn0002565	Lsp2	dme:Dmel_CG6806; X2JCV2			0	0	4.38	2.01897e-16	23.22	Peak Found	Peak Found	Peak Found	High	High	High
High	Q95TZ7	submitted name: GH19182p [OS=Drosophila melanogaster]	0	FALSE	127.795	51	14	194	14	44.4	8.6	521.08	cell organization and biogenesis;other biological processes	cytoskeleton;other cell component	cytoskeletal activity;other molecular function	Pf00595, Pf15936	38988	FBgn0035917	Zasp66	Q8IQB3; Q95TZ7			0	0	-0.05	0.993627	25.72	High	High	High	High	High	High	Phospho [S127(100); S265(90.9); S333(82)]
High	A0A0B4KI37	submitted name: Scribble, isoform T [OS=Drosophila melanogaster]	0	FALSE	127.778	15	25	149	5	265	5.44	388.41		other membranes;other cell component		Pf00595, Pf13855	44448	FBgn0263289	scrib	A0A0B4KI37			0	0	-0.14	0.985627	8.5	High	High	High	High	High	High	Phospho [S1393(82.8)]
High	Q9VAY2	Heat shock protein 83 [OS=Drosophila melanogaster]	0	FALSE	127.697	32	21	367	20	90.2	5.02	769.14	protein metabolism;other metabolic processes;stress response;developmental processes	non-structural extracellular;ER/Golgi;other cell component	other molecular function	Pf00183	43354	FBgn0039562	Gp93	dme:Dmel_CG5520; Q9VAY2	Regulation of Insulin-like Growth Factor (IGF) transport and uptake by Insulin-like Growth Factor Binding Proteins (IGFBPs); Post-translational protein phosphorylation; Interleukin-4 and Interleukin-13 signaling		3	0	-0.13	0.965552	3.14	High	High	High	High	High	High
High	A0A0B4LFD2	submitted name: Heat shock protein cognate 5, isoform B [OS=Drosophila melanogaster]	0	FALSE	126.916	38	20	463	20	74	6.35	975.21	protein metabolism;other metabolic processes		other molecular function	Pf00012	36583	FBgn0001220	Hsc70-5	A0A0B4LFD2; dme:Dmel_CG8542			0	0	0.42	0.682083	5.02	High	High	High	High	High	High
High	A8JRC1	submitted name: Uncharacterized protein, isoform D [OS=Drosophila melanogaster]	0	FALSE	126.474	41	10	419	10	43.4	6.76	1336.32	other metabolic processes	mitochondrion	other molecular function	Pf00180	43102	FBgn0039358	Idh3g	A8JRC1			0	0	0.1	0.998972	9.84	High	High	High	High	High	High
High	Q9VAX7	Tubulin beta chain [OS=Drosophila melanogaster]	0	FALSE	126.443	44	13	1042	8	51.3	4.83	2467.8	cell cycle OR cell proliferation;cell organization and biogenesis	cytoskeleton;other cell component	cytoskeletal activity;other molecular function	Pf00091, Pf03953	43359	FBgn0003890	betaTub97EF	Q9VAX7			0	0	0.48	0.539833	1.06	High	High	High	High	High	High
High	Q7KTG2	submitted name: Apolipoprotein lipid transfer particle [OS=Drosophila melanogaster]	0	FALSE	125.186	9	29	158	29	494	6.33	351.17	transport;other biological processes	non-structural extracellular;plasma membrane;other membranes;other cell component	signal transduction activity or receptor binding;transporter activity	Pf00094, Pf01347, Pf06448, Pf09172	34283	FBgn0032136	Apoltp	dme:Dmel_CG15828; Q7KTG2			0	0	-0.44	0.427423	3.59	High	High	High	High	High	High	Phospho [S760(100)]
High	P13677	Protein kinase C, eye isozyme [OS=Drosophila melanogaster]	0	FALSE	125.168	30	19	499	17	79.8	7.46	1146.62	developmental processes;signal transduction;other biological processes	plasma membrane;other membranes;other cell component	kinase activity;other molecular function	Pf00069, Pf00130, Pf00168, Pf00433	36897	FBgn0004784	inaC	dme:Dmel_CG6518; P13677; Q9V7V5	Trafficking of GluR2-containing AMPA receptors; Activation of NF-kappaB in B cells; VEGFR2 mediated cell proliferation; Calmodulin induced events; Disinhibition of SNARE formation; Depolymerization of the Nuclear Lamina		7	2	0.04	0.998972	15.5	High	High	High	High	High	High
High	A0A0B4KHW3	submitted name: Aralar1, isoform F [OS=Drosophila melanogaster]	0	FALSE	125.148	42	21	204	21	76.6	9.01	453.81	other metabolic processes;transport	other membranes;mitochondrion	other molecular function	Pf00153, Pf13202, Pf13833	43616	FBgn0028646	Aralar	A0A0B4KHW3			0	0	0.66	0.190207	1.36	High	High	High	High	High	High
High	Q7KVX1	Pyruvate dehydrogenase E1 component subunit alpha [OS=Drosophila melanogaster]	0	FALSE	124.997	36	12	517	12	48.8	8.13	1477.9	other metabolic processes	other cell component	other molecular function	Pf00676	31406	FBgn0028325	Pdha	Q7KVX1	Mitochondrial protein degradation; Signaling by Retinoic Acid; Regulation of pyruvate dehydrogenase (PDH) complex; PDH complex synthesizes acetyl-CoA from PYR		4	0	0.16	0.985627	1.2	High	High	High	High	High	High	Phospho [S342(100)]
High	P00334	Alcohol dehydrogenase [OS=Drosophila melanogaster]	0	FALSE	124.981	68	14	1242	10	27.7	7.96	3094.47	other metabolic processes;other biological processes	cytosol	other molecular function	Pf00106	3771877	FBgn0000055	Adh	A4V0Q1; dme:Dmel_CG3481; P00334; Q27332; Q27579; Q27596; Q2MGK2; Q53XD5; Q95TC8; Q9NKC0; Q9VJS3			0	4	0.98	0.00809706	13.05	High	High	High	High	High	High
High	M9PD75	submitted name: Porin, isoform D [OS=Drosophila melanogaster]	0	FALSE	124.749	76	16	1510	16	30.5	6.96	4079.69	transport	other membranes;mitochondrion	transporter activity	Pf01459	34500	FBgn0004363	porin	dme:Dmel_CG6647; M9PD75			0	0	-0.05	0.996358	7.81	High	High	High	High	High	High
High	Q7KNR7	submitted name: Photoreceptor dehydrogenase, isoform C [OS=Drosophila melanogaster]	0	FALSE	123.483	66	12	622	12	28.3	8.69	1584.39	other metabolic processes	other cell component	other molecular function	Pf00106	39812	FBgn0011693	Pdh	dme:Dmel_CG4899; Q7KNR7			0	0	0.66	0.185283	7.6	High	High	High	High	High	High
High	A8DYJ3	submitted name: Calpain-A, isoform C [OS=Drosophila melanogaster]	0	FALSE	123.051	29	16	165	13	93.9	4.96	437.29	protein metabolism		other molecular function	Pf00648, Pf01067	37232	FBgn0012051	CalpA	A8DYJ3; dme:Dmel_CG7563			0	4	0.16	0.985627	0.52	High	High	High	High	High	High
High	B0LQU2	phenylalanine 4-monooxygenase [OS=Drosophila melanogaster]	0	FALSE	121.524	46	15	282	15	53.4	6.1	806.27	other metabolic processes		other molecular function	Pf00351			Henna	B0LQU2			0	0	-0.28	0.788565	4.62	High	High	High	High	High	High
High	P17336	Catalase [OS=Drosophila melanogaster]	0	FALSE	120.83	49	16	345	16	57.1	8.18	863.73	cell-cell signaling;other metabolic processes;stress response;developmental processes;other biological processes	mitochondrion;other cytoplasmic organelle;other cell component	other molecular function	Pf00199, Pf06628	40048	FBgn0000261	Cat	dme:Dmel_CG6871; P17336; Q9VVT1	Neutrophil degranulation; Peroxisomal protein import; Detoxification of Reactive Oxygen Species		3	0	0.43	0.654494	5.72	High	High	High	High	High	High
High	A0A0B4KEE5	submitted name: Uncharacterized protein, isoform Q [OS=Drosophila melanogaster]	0	FALSE	120.668	14	19	153	19	272.1	4.06	397.93					35698	FBgn0263077	M7BP	A0A0B4KEE5			0	0	0.35	0.807802	9.72	High	High	High	High	High	High	Phospho [S2374(96.9)]
High	C8VV04	ATP-dependent 6-phosphofructokinase [OS=Drosophila melanogaster]	0	FALSE	120.47	28	14	320	14	86.6	6.86	914.81	other metabolic processes	other cell component	kinase activity;other molecular function	Pf00365			Pfk-RB	C8VV04			0	0	0.29	0.908803	6.92	High	High	High	High	High	High
High	P91926	AP-2 complex subunit alpha [OS=Drosophila melanogaster]	0	FALSE	119.454	31	20	385	20	105.6	7.18	825.74	cell cycle OR cell proliferation;cell organization and biogenesis;transport;other biological processes	plasma membrane;other membranes;other cell component	other molecular function	Pf01602, Pf02296, Pf02883	33211	FBgn0264855	AP-2alpha	B3DN51; dme:Dmel_CG4260; O01937; P91926; Q7KTZ5; Q86P64; Q9VPP4	Neutrophil degranulation; VLDLR internalisation and degradation; Trafficking of GluR2-containing AMPA receptors; Cargo recognition for clathrin-mediated endocytosis; Retrograde neurotrophin signalling; LDL clearance; EPH-ephrin mediated repulsion of cells; Recycling pathway of L1; WNT5A-dependent internalization of FZD4; WNT5A-dependent internalization of FZD2, FZD5 and ROR2		11	0	-0.13	0.964886	4.62	High	High	High	High	High	High
High	A0A0B4K623	C-1-tetrahydrofolate synthase, cytoplasmic [OS=Drosophila melanogaster]	0	FALSE	119.41	29	21	246	18	103.1	7.39	591.34	other metabolic processes		other molecular function	Pf00763, Pf01268, Pf02882	41279	FBgn0020385	pug	A0A0B4K623			0	3	0.31	0.877072	1.19	High	High	High	High	High	High
High	M9NGF2	MAP kinase-activating death domain protein [OS=Drosophila melanogaster]	0	FALSE	119.261	15	21	145	21	230.8	8.98	312.21	other biological processes	plasma membrane;other membranes;other cell component		Pf02141, Pf03456	32442	FBgn0030613	Rab3-GEF	M9NGF2			0	0	-0.16	0.977491	6.57	High	High	High	High	High	High	Phospho [T1365(75.7); S1496(97.3)]
High	Q27331	V-type proton ATPase catalytic subunit A isoform 2 [OS=Drosophila melanogaster]	0	FALSE	119.237	49	22	404	13	68.3	5.34	849.44	cell organization and biogenesis;other metabolic processes;transport;developmental processes;other biological processes	plasma membrane;other membranes;other cytoplasmic organelle	transporter activity;other molecular function	Pf00006, Pf02874, Pf16886, Pf22919	45012	FBgn0263598	Vha68-2	dme:Dmel_CG3762; Q27331; Q8SXT2; Q9VK48	Insulin receptor recycling; ROS and RNS production in phagocytes; Transferrin endocytosis and recycling; Amino acids regulate mTORC1; Ion channel transport		5	0	0.18	0.977491	8.89	High	High	High	High	High	High
High	P48602	V-type proton ATPase catalytic subunit A isoform 1 [OS=Drosophila melanogaster]	0	FALSE	118.674	47	22	470	13	68.3	5.29	955.71	other metabolic processes;stress response;transport;other biological processes	other membranes;other cytoplasmic organelle	transporter activity;other molecular function	Pf00006, Pf02874, Pf16886, Pf22919	45668	FBgn0265262	Vha68-1	dme:Dmel_CG12403; P48602; Q541D0; Q9V3M7			0	9	0.13	0.996455	4.64	High	High	High	High	High	High
High	Q5BIC0	Amino acid transporter [OS=Drosophila melanogaster]	0	FALSE	118.242	36	12	456	12	52.3	6.43	1320.94	cell-cell signaling;transport;other biological processes	plasma membrane;other membranes;other cell component	transporter activity	Pf00375			Eaat1	Q5BIC0			0	0	0.35	0.822373	6.46	High	High	High	High	High	High	Phospho [S456(100)]
High	Q9VFC8	Glycogen [starch] synthase [OS=Drosophila melanogaster]	0	FALSE	117.327	39	20	268	20	81.7	6.65	646.75	other metabolic processes;stress response;other biological processes	cytosol;other cytoplasmic organelle;other cell component	other molecular function	Pf05693	41823	FBgn0266064	Glys	A4V2X5; dme:Dmel_CG6904; Q9VFC8	Glycogen synthesis		1	0	0.34	0.828378	7.7	High	High	High	High	High	High	Phospho [S667(100); S671(99.3); S679(84.5); S691(88.2)]
High	Q8T3P0	Multifunctional fusion protein [OS=Drosophila melanogaster]	0	FALSE	115.29	40	18	709	18	63.7	8.22	1725.84	other metabolic processes	mitochondrion	other molecular function	Pf00171		FBgn0037138	P5CDh1	Q8T3P0			0	0	1.24	0.000227795	5.88	High	High	High	High	High	High
High	X2J4C1	submitted name: Synaptotagmin 1, isoform I [OS=Drosophila melanogaster]	0	FALSE	114.759	40	17	688	2	53	5.88	1718.32		other membranes		Pf00168	33473	FBgn0004242	Syt1	X2J4C1			0	0	-0.07	0.996455	4.08	High	High	High	High	High	High	Phospho [T174(100)]
High	Q9VKW5	Prolyl endopeptidase [OS=Drosophila melanogaster]	0	FALSE	113.938	32	20	269	20	86.3	6.19	641.47	protein metabolism	cytosol	other molecular function	Pf00326, Pf02897	34421	FBgn0032242	Dmel\CG5355	dme:Dmel_CG5355; Q9VKW5			0	0	-0.17	0.933574	4.42	High	High	High	High	High	High
High	Q9NFX2	submitted name: Iron regulatory protein 1B [OS=Drosophila melanogaster]	0	FALSE	113.729	30	21	274	16	98.5	5.86	723.23	other metabolic processes	cytosol;mitochondrion	other molecular function	Pf00330, Pf00694			Irp-1B	Q9NFX2			0	5	0.52	0.430329	8.72	High	High	High	High	High	High
High	X2J979	submitted name: Synaptotagmin 1, isoform H [OS=Drosophila melanogaster]	0	FALSE	113.569	41	18	702	3	53.1	6.01	1759.42		other membranes		Pf00168	33473	FBgn0004242	Syt1	X2J979			0	15	0.1	0.998972	15.05	High	High	High	High	High	High	Phospho [S189(100)]
High	Q9VSW2	UTP--glucose-1-phosphate uridylyltransferase [OS=Drosophila melanogaster]	0	FALSE	113.406	39	14	566	14	58	7.21	1388.8	other metabolic processes;stress response	other cell component	other molecular function	Pf01704	39065	FBgn0035978	UGP	Q86NQ8; Q9VSW2			0	0	0.74	0.101169	1.87	High	High	High	High	High	High
High	Q8IML5	V-type proton ATPase subunit a [OS=Drosophila melanogaster]	0	FALSE	113.403	32	17	497	2	94.6	6.65	1292.45	cell organization and biogenesis;other metabolic processes;transport;developmental processes;other biological processes	other membranes;ER/Golgi;other cytoplasmic organelle;other cell component	transporter activity;other molecular function	Pf01496	43442	FBgn0028671	Vha100-1	Q8IML5			0	0	-0.25	0.974797	20.91	High	High	High	High	High	High
High	P15215	Laminin subunit gamma-1 [OS=Drosophila melanogaster]	0	FALSE	113.323	18	23	153	23	182.2	5.38	403.46	cell adhesion;cell organization and biogenesis;developmental processes;other biological processes	non-structural extracellular;extracellular matrix		Pf00052, Pf00053, Pf00055	39118	FBgn0267348	LanB2	dme:Dmel_CG3322; P15215; Q24373; Q5BI30; Q9VT18			0	0	-0.79	0.0322102	10.88	High	High	High	High	High	High
High	P06754	Tropomyosin-1, isoforms 9A/A/B [OS=Drosophila melanogaster]	0	FALSE	112.844	38	14	567	3	39.3	4.94	1198.84	cell organization and biogenesis;stress response;developmental processes;other biological processes	cytoskeleton	cytoskeletal activity;other molecular function	Pf00261	41852	FBgn0003721	Tm1	A4V2Y4; P06754; P09492; Q7KSH8; Q7KSI1; Q95SZ3; Q9VF96; Q9VF97			0	11	-0.13	0.963544	4.89	High	High	High	High	High	High
High	Q07327	Protein ROP [OS=Drosophila melanogaster]	0	FALSE	112.807	33	16	656	16	67.8	6.7	1839.74	cell-cell signaling;cell organization and biogenesis;transport;developmental processes;other biological processes	plasma membrane;other membranes;cytosol;other cell component	other molecular function	Pf00995	38493	FBgn0004574	Rop	dme:Dmel_CG15811; Q07327; Q24010; Q9VZH8	Serotonin Neurotransmitter Release Cycle; Norepinephrine Neurotransmitter Release Cycle; Glutamate Neurotransmitter Release Cycle; Dopamine Neurotransmitter Release Cycle; Acetylcholine Neurotransmitter Release Cycle; Platelet degranulation ; GABA synthesis, release, reuptake and degradation; Other interleukin signaling; Disinhibition of SNARE formation		9	0	-0.13	0.965552	2.16	High	High	High	High	High	High
High	Q960X9	Lon protease homolog, mitochondrial [OS=Drosophila melanogaster]	0	FALSE	112.387	33	14	127	1	92.7	6.44	421.71	cell organization and biogenesis;protein metabolism;other metabolic processes;stress response	mitochondrion	nucleic acid binding activity;other molecular function	Pf00004, Pf02190, Pf05362, Pf22667		FBgn0036892	Lon	Q960X9			0	0	-0.06	0.998972	8.41	High	High	High	High	High	High
High	A0A0B4K7J2	E3 SUMO-protein ligase RanBP2 [OS=Drosophila melanogaster]	0	FALSE	111.958	13	24	165	24	298.7	6.11	361.39	cell organization and biogenesis;transport;signal transduction;other biological processes	other membranes;nucleus;other cell component	other molecular function	Pf00638, Pf00641	43041	FBgn0039302	Nup358	A0A0B4K7J2; D3DMF2; dme:Dmel_CG11856; Q8SWV7; Q9VBU7	Transport of the SLBP independent Mature mRNA; Transport of the SLBP Dependant Mature mRNA; Transport of Mature mRNA Derived from an Intronless Transcript; Transport of Mature mRNA derived from an Intron-Containing Transcript; SUMOylation of DNA damage response and repair proteins; Nuclear Pore Complex (NPC) Disassembly; SUMOylation of SUMOylation proteins; SUMOylation of chromatin organization p…		10	0	-0.14	0.977491	14.21	High	High	High	High	High	High
High	Q9VSL8	submitted name: Rhea, isoform B [OS=Drosophila melanogaster]	0	FALSE	111.582	10	19	161	19	306.8	6.21	394.72	cell adhesion;cell organization and biogenesis;developmental processes;other biological processes	cytoskeleton;other cell component	signal transduction activity or receptor binding;cytoskeletal activity	Pf00373, Pf01608, Pf02174, Pf08913, Pf09141, Pf16511, Pf21692, Pf21865, Pf21896	38978	FBgn0260442	rhea	dme:Dmel_CG6831; Q9VSL8	MAP2K and MAPK activation; SEMA3A-Plexin repulsion signaling by inhibiting Integrin adhesion; Smooth Muscle Contraction; Platelet degranulation ; Integrin signaling		5	0	-0.05	0.998972	7.68	High	High	High	High	High	High
High	Q9W3X6	fumarate hydratase [OS=Drosophila melanogaster]	0	FALSE	111.227	45	12	210	12	53.5	8.44	520.76	other metabolic processes		other molecular function	Pf00206, Pf10415	31605	FBgn0286222	Fum1	dme:Dmel_CG4094; Q9W3X6	Mitochondrial protein degradation; Citric acid cycle (TCA cycle)		2	0	0.22	0.962024	13.85	High	High	High	High	High	High
High	A0A0B4KGN2	MICOS complex subunit MIC60 [OS=Drosophila melanogaster]	0	FALSE	110.866	30	19	389	1	82.9	8.66	774.98		other membranes;mitochondrion		Pf09731	42587	FBgn0019960	Mitofilin	A0A0B4KGN2			0	0	0.31	0.924347	47.17	Peak Found	High	Peak Found	High	High	High
High	Q86NS6	Elongation factor Tu [OS=Drosophila melanogaster]	0	FALSE	110.516	42	13	245	13	54	8.03	668.25	protein metabolism;other metabolic processes		nucleic acid binding activity;other molecular function	Pf00009, Pf03143, Pf03144			EfTuM	Q86NS6			0	0	0.34	0.83958	5.87	High	High	High	High	High	High
High	Q7KN75	submitted name: Dodeca-satellite-binding protein 1, isoform A [OS=Drosophila melanogaster]	0	FALSE	110.424	22	20	215	20	144.2	6.2	510.53	cell cycle OR cell proliferation;cell organization and biogenesis;other biological processes	nucleus;other cell component	nucleic acid binding activity	Pf00013	37116	FBgn0027835	Dp1	dme:Dmel_CG5170; Q7KN75			0	0	0.03	0.998972	0.74	High	High	High	High	High	High
High	E1JHJ9	submitted name: Cytoplasmic linker protein 190, isoform M [OS=Drosophila melanogaster]	0	FALSE	110.39	21	26	165	23	186.6	4.96	403.07				Pf01302, Pf16641	35042	FBgn0020503	CLIP-190	E1JHJ9			0	3	-0.31	0.831756	0.05	High	High	High	High	High	High	Phospho [S195(100)]
High	Q03427	Lamin-C [OS=Drosophila melanogaster]	0	FALSE	110.016	40	19	238	19	69.8	6.84	518.33	cell cycle OR cell proliferation;cell organization and biogenesis;transport;other biological processes	cytoskeleton;nucleus;other cell component	cytoskeletal activity	Pf00038, Pf00932	36615	FBgn0010397	LamC	dme:Dmel_CG10119; Q03427; Q24374; Q9V729	RHOD GTPase cycle; RHOF GTPase cycle; Depolymerization of the Nuclear Lamina		3	0	-0.2	0.914709	27.25	High	High	High	High	High	High	Phospho [S34(99.2)]
High	M9PHI5	submitted name: Still life, isoform J [OS=Drosophila melanogaster]	0	FALSE	109.361	10	18	155	5	303.5	7.94	352.82	signal transduction		enzyme regulator activity	Pf00169, Pf00621, Pf02196, Pf18385, Pf23014	43892	FBgn0085447	sif	M9PHI5			0	14	-0.24	0.935515	3.13	High	High	High	High	High	High	Phospho [S2002(96.1); S2481(79.7)]
High	X2JAU8	Protein nervous wreck [OS=Drosophila melanogaster]	0	FALSE	109.151	21	15	199	15	117.2	4.59	495.45	cell-cell signaling;cell organization and biogenesis;other metabolic processes;other biological processes	plasma membrane;other membranes;ER/Golgi;other cytoplasmic organelle;other cell component	other molecular function	Pf00018, Pf00611	39052	FBgn0263456	nwk	dme:Dmel_CG43479; M9NE66; M9NF56; M9NFQ1; Q9VSU8; X2J8V0; X2JAU8; X2JC77; X2JCQ1; X2JGF9			0	0	0	0.998972	1.11	High	High	High	High	High	High	Phospho [S456(99.3)]
High	M9PB68	submitted name: Purity of essence, isoform B [OS=Drosophila melanogaster]	0	FALSE	109.143	5	21	165	21	590.3	6.38	331.94			other molecular function	Pf02207, Pf13764, Pf19423	46243	FBgn0011230	poe	dme:Dmel_CG14472; M9PB68			0	0	-0.02	0.998972	4.4	High	High	High	High	High	High	Phospho [T587(87.3); S589(86.4)]
High	P02844	Vitellogenin-2 [OS=Drosophila melanogaster]	0	FALSE	107.927	52	14	269	13	49.6	7.96	637.62	other metabolic processes;other biological processes	non-structural extracellular		Pf00151	31938	FBgn0005391	Yp2	dme:Dmel_CG2979; P02844; Q9W2Z0	Synthesis of PA		1	1	0.38	0.764933	10.45	High	High	High	High	High	High	Phospho [S173(100)]
High	Q24211	Protein stoned-A [OS=Drosophila melanogaster]	0	FALSE	107.912	33	17	108	17	93.1	4.56	336.69	transport	ER/Golgi;other cell component			3355164	FBgn0016976	stnA	dme:Dmel_CG12500; Q24211; Q7PLF2; Q9W5M8			0	0	-0.28	0.788034	12.94	High	High	High	High	High	High	Phospho [S451(97)]
High	D3DMH8	RNA helicase [OS=Drosophila melanogaster]	0	FALSE	107.476	38	13	420	11	45.9	5.55	917.4	protein metabolism;other metabolic processes	other cell component	nucleic acid binding activity;other molecular function	Pf00270, Pf00271			eIF-4a-RD	D3DMH8			0	2	0.04	0.998972	18.78	High	High	High	High	High	High
High	Q9VFF0	submitted name: GH01077p [OS=Drosophila melanogaster]	0	FALSE	107.23	37	12	560	12	51.8	6	1422.06	protein metabolism;other metabolic processes	mitochondrion	other molecular function	Pf00675, Pf05193	41800	FBgn0038271	UQCR-C1	dme:Dmel_CG3731; Q95U87; Q9VFF0	Respiratory electron transport; Processing of SMDT1; Complex III assembly		3	0	0.32	0.860607	11.33	High	High	High	High	High	High
High	P92177	14-3-3 protein epsilon [OS=Drosophila melanogaster]	0	FALSE	107.202	58	11	1664	1	29.8	4.78	3308.18	cell organization and biogenesis;stress response;developmental processes;signal transduction;other biological processes	cytosol;nucleus;other cell component	other molecular function	Pf00244	42186	FBgn0020238	14-3-3epsilon	dme:Dmel_CG31196; P92177; Q8IN86; Q8IN87; Q9VEA8	TP53 Regulates Metabolic Genes; RAB GEFs exchange GTP for GDP on RABs; RHO GTPases activate PKNs; HSF1 activation; Chk1/Chk2(Cds1) mediated inactivation of Cyclin B:Cdk1 complex; Phosphorylation of PER and TIM; Regulation of HSF1-mediated heat shock response; Phosphorylation-dependent inhibition of YKI		8	0	0.98	0.000991051	12.27	High	High	High	High	High	High
High	Q86NS1	submitted name: RE51958p [OS=Drosophila melanogaster]	0	FALSE	106.987	15	11	161	11	137.8	6.57	489.11		other cytoplasmic organelle	other molecular function	Pf00111, Pf00941, Pf01315, Pf01799, Pf02738, Pf03450, Pf20256			CG6045	Q86NS1			0	0	-0.11	0.984692	3.01	High	High	High	High	High	High
High	P31409	V-type proton ATPase subunit B [OS=Drosophila melanogaster]	0	FALSE	106.785	48	16	576	16	54.5	5.4	1299.25	other metabolic processes;transport;other biological processes	plasma membrane;other membranes;other cytoplasmic organelle;other cell component	transporter activity;other molecular function	Pf00006, Pf02874, Pf22919	41550	FBgn0005671	Vha55	dme:Dmel_CG17369; P31409; Q53YH8; Q9VG52	Insulin receptor recycling; ROS and RNS production in phagocytes; Transferrin endocytosis and recycling; Amino acids regulate mTORC1; Ion channel transport		5	0	-0.04	0.996724	3.08	High	High	High	High	High	High
High	A1Z8U0	submitted name: Pre-mRNA processing factor 8 [OS=Drosophila melanogaster]	0	FALSE	106.551	11	20	120	20	279.4	8.88	310.76	cell organization and biogenesis;RNA metabolism OR transcription;other metabolic processes;other biological processes	nucleus;other cell component	nucleic acid binding activity	Pf01398, Pf08082, Pf08083, Pf08084, Pf10596, Pf10597, Pf10598, Pf12134	36304	FBgn0033688	Prp8	A1Z8U0; dme:Dmel_CG8877	mRNA Splicing - Major Pathway; mRNA Splicing - Minor Pathway	mRNA processing	3	0	-0.27	0.921126	12.45	High	High	High	High	High	High
High	A0A0B4K6F9	submitted name: Extended synaptotagmin-like protein 2, isoform C [OS=Drosophila melanogaster]	0	FALSE	106.535	26	15	124	15	94.8	6.15	347.22	cell-cell signaling;cell organization and biogenesis;transport	plasma membrane;other membranes;ER/Golgi	other molecular function	Pf00168, Pf17047	42929	FBgn0266758	Esyt2	A0A0B4K6F9; dme:Dmel_CG6643	RHOD GTPase cycle; RHOF GTPase cycle; Glycosphingolipid transport		3	0	0.1	0.993627	2.76	High	High	High	High	High	High	Phospho [S666(100)]
High	Q9NHE5	Calcium-dependent secretion activator [OS=Drosophila melanogaster]	0	FALSE	106.319	19	20	132	20	163	6.11	315.19	cell-cell signaling;transport;other biological processes	other membranes;ER/Golgi;other cell component	other molecular function	Pf00169, Pf06292	49968	FBgn0053653	Cadps	dme:Dmel_CG33653; H9XVQ4; H9XVQ5; Q4AB01; Q5LJP1; Q8IM88; Q8IM89; Q8MT21; Q9NHE5; Q9Y135			0	0	-0.26	0.912198	2.2	High	High	High	High	High	High	Phospho [S132(100); S140(96.4)]
High	Q9V9E3	Presequence protease, mitochondrial [OS=Drosophila melanogaster]	0	FALSE	106.265	28	19	149	19	119.2	6.81	364.84	protein metabolism;other metabolic processes	mitochondrion	other molecular function	Pf05193, Pf08367, Pf22516	35475	FBgn0033005		A4UZ44; B7YZR1; dme:Dmel_CG3107; Q0E9P8; Q9V9E3	Mitochondrial protein import		1	0	0.08	0.998972	0.5	High	High	High	High	High	High
High	A0A0B4LGC0	Tripeptidyl-peptidase 2 [OS=Drosophila melanogaster]	0	FALSE	106.146	21	20	194	20	148.8	6.99	460.86	protein metabolism		other molecular function	Pf00082, Pf12580, Pf12583, Pf21223, Pf21316	36444	FBgn0020370	TppII	A0A0B4LGC0			0	0	-0.32	0.75637	1.15	High	High	High	High	High	High
High	P07668	Choline O-acetyltransferase [OS=Drosophila melanogaster]	0	FALSE	105.644	33	19	192	19	81.3	5.83	436.94	cell-cell signaling;other metabolic processes	cytosol;nucleus;other cell component	other molecular function	Pf00755	42249	FBgn0000303	ChAT	dme:Dmel_CG12345; P07668; Q8MQR2; Q9TXC6; Q9VE41	Acetylcholine Neurotransmitter Release Cycle; Synthesis of PC	Biogenic amine synthesis	3	0	0.21	0.972192	5.98	High	High	High	High	High	High
High	Q9VL70	submitted name: HL08109p [OS=Drosophila melanogaster]	0	FALSE	105.004	48	14	326	14	41.6	8.51	745.58	other metabolic processes	mitochondrion	other molecular function	Pf00108, Pf02803	34313	FBgn0040064	Acaa	dme:Dmel_CG4600; Q9VL70	Mitochondrial Fatty Acid Beta-Oxidation	Fatty acid biosynthesis	2	0	0.86	0.0324065	9.3	High	High	High	High	High	High
High	P19107	Phosrestin-1 [OS=Drosophila melanogaster]	0	FALSE	104.904	54	19	1035	15	45	8.6	2285.03	transport;signal transduction;other biological processes	ER/Golgi;other cell component	signal transduction activity or receptor binding;other molecular function	Pf00339, Pf02752	38993	FBgn0000121	Arr2	dme:Dmel_CG5962; P19107; Q9VSN6	G alpha (s) signalling events; Golgi Associated Vesicle Biogenesis; TGFBR3 regulates TGF-beta signaling; Cargo recognition for clathrin-mediated endocytosis; Ub-specific processing proteases; Lysosome Vesicle Biogenesis; MAP2K and MAPK activation; Thrombin signalling through proteinase activated receptors (PARs)		9	5	-0.13	0.963544	11.07	High	High	High	High	High	High
High	Q24241	submitted name: Ankyrin [OS=Drosophila melanogaster]	0	FALSE	104.794	19	17	135	1	170	7.05	327.17	signal transduction;other biological processes	plasma membrane;other membranes;cytoskeleton;other cell component	cytoskeletal activity;other molecular function	Pf00023, Pf00531, Pf00791, Pf17809			Ank	Q24241			0	0	0.05	0.998972	22.78	High	High	High	High	High	High
High	M9PJ56	submitted name: Otopetrin-like a, isoform E [OS=Drosophila melanogaster]	0	FALSE	104.633	21	14	318	5	107.5	7.84	799.27	transport	plasma membrane;other membranes	transporter activity	Pf03189	8674066	FBgn0259994	OtopLa	M9PJ56			0	9	0.07	0.998972	10.7	High	High	High	High	High	High	Phospho [S53(86.7)]
High	Q9V3N7	submitted name: BcDNA.HL02693 [OS=Drosophila melanogaster]	0	FALSE	104.248	39	16	284	16	64.4	7.02	642.7	other metabolic processes;signal transduction;other biological processes	cytosol	other molecular function	Pf01979	40675	FBgn0023023	CRMP	dme:Dmel_CG1411; Q9V3N7			0	0	0.01	0.998972	5.3	High	High	High	High	High	High
High	A4V0U4	Leukotriene A(4) hydrolase [OS=Drosophila melanogaster]	0	FALSE	104.039	38	16	154	16	68.4	5.5	392.73	protein metabolism;other metabolic processes	plasma membrane;other membranes;cytosol	other molecular function	Pf01433, Pf09127, Pf17900	35146	FBgn0032721	Dmel\CG10602	A4V0U4			0	0	0.03	0.999307	8.43	High	High	High	High	High	High
High	Q9TWZ1	Protein disulfide-isomerase [OS=Drosophila melanogaster]	0	FALSE	103.683	38	14	302	14	55.3	5.87	701.06		ER/Golgi	other molecular function	Pf00085, Pf13848							0	0	0.05	0.998972	0.75	High	High	High	High	High	High
High	A1ZAJ2	Kinesin-like protein unc-104 [OS=Drosophila melanogaster]	0	FALSE	103.51	16	20	171	20	189.2	6.18	418.2	cell organization and biogenesis;transport;other biological processes	cytoskeleton;other cell component	cytoskeletal activity;other molecular function	Pf00169, Pf00225, Pf00498, Pf12423, Pf12473, Pf16183	36876	FBgn0267002	unc-104	A1ZAJ2; A8DX00; A8DYG5; dme:Dmel_CG8566; Q9NBL1	COPI-dependent Golgi-to-ER retrograde traffic; Kinesins		2	0	-0.06	0.998972	9.33	High	High	High	High	High	High
High	A0A0B4KG06	submitted name: Tropomyosin 1, isoform S [OS=Drosophila melanogaster]	0	FALSE	103.044	42	11	434	0	32.6	4.74	981.45				Pf00261	41852	FBgn0003721	Tm1	A0A0B4KG06			0	2	-0.02	0.998972	18.08	Not Found	Not Found	Not Found	Not Found	Not Found	Not Found
High	Q8IPI3	Anion exchange protein [OS=Drosophila melanogaster]	0	FALSE	102.947	23	17	118	7	131.5	6.68	281.41	transport;other biological processes	plasma membrane;other membranes	transporter activity	Pf00955, Pf07565	34005	FBgn0259111	Ndae1	Q8IPI3	RHOQ GTPase cycle; RHOD GTPase cycle; RHOF GTPase cycle; RHOH GTPase cycle; Bicarbonate transporters		5	10	0.18	0.933574	9.09	High	Peak Found	High	High	High	High	Phospho [T115(100)]
High	P91938	Thioredoxin reductase 1, mitochondrial [OS=Drosophila melanogaster]	0	FALSE	102.908	30	11	182	9	64.3	7.91	498.83	other biological processes	mitochondrion;other cell component	other molecular function	Pf00070, Pf00890, Pf02852	31760	FBgn0020653	Trxr1	dme:Dmel_CG2151; P91938; Q1RKZ0; Q53YG2; Q961E3; Q9W3H2; Q9W3H3	Detoxification of Reactive Oxygen Species		1	2	0.28	0.917617	10.19	High	High	High	High	High	High
High	Q9VDC6	Beta-alanyl-bioamine nonribosomal peptide synthetase ebony [OS=Drosophila melanogaster]	0	FALSE	102.62	30	20	243	20	98.5	5.78	430.06	other metabolic processes;developmental processes;other biological processes	other cell component	other molecular function	Pf00501, Pf00550	42521	FBgn0000527	e	dme:Dmel_CG3331; Q8SXA1; Q9VDC6			0	0	0.06	0.998972	6.69	High	High	High	High	High	High
High	Q9VWH4	Probable isocitrate dehydrogenase [NAD] subunit alpha, mitochondrial [OS=Drosophila melanogaster]	0	FALSE	102.214	50	15	632	15	40.8	7.36	1391.47	other metabolic processes	other cell component	other molecular function	Pf00180	32940	FBgn0027291	Idh3a	dme:Dmel_CG12233; E4NKP2; Q8IQW9; Q8SXH8; Q9VWH4	Mitochondrial protein degradation; Citric acid cycle (TCA cycle)		2	0	0.02	0.998972	2.04	High	High	High	High	High	High
High	A0A0B4LFM0	submitted name: Calbindin 53E, isoform B [OS=Drosophila melanogaster]	0	FALSE	101.931	47	11	434	11	35.7	4.72	1138.89			other molecular function	Pf00036, Pf13499	36905	FBgn0004580	Cbp53E	A0A0B4LFM0; dme:Dmel_CG6702			0	0	-0.4	0.513766	14.06	High	High	High	High	High	High
High	Q7K5K3	Pyruvate dehydrogenase E1 component subunit beta, mitochondrial [OS=Drosophila melanogaster]	0	FALSE	101.746	43	13	379	13	39.3	7.8	991.21	other metabolic processes	mitochondrion;other cell component	other molecular function	Pf02779, Pf02780	43437	FBgn0039635	Pdhb	dme:Dmel_CG11876; Q7K5K3; Q8IGJ4; Q8IML6	Mitochondrial protein degradation; Signaling by Retinoic Acid; Regulation of pyruvate dehydrogenase (PDH) complex; PDH complex synthesizes acetyl-CoA from PYR		4	0	-0.02	0.998972	2.7	High	High	High	High	High	High
High	H5V8B8	submitted name: MIP33436p1 [OS=Drosophila melanogaster]	0	FALSE	101.542	29	13	264	13	71.8	4.91	639.53		other cell component		Pf02985, Pf22646	2768940	FBgn0260439	Pp2A-29B	H5V8B8			0	0	-0.15	0.953066	11.96	High	High	High	High	High	High
High	A0A0B4KHL7	MICOS complex subunit MIC60 [OS=Drosophila melanogaster]	0	FALSE	101.497	30	19	398	1	82	8.94	778.03		other membranes;mitochondrion		Pf09731	42587	FBgn0019960	Mitofilin	A0A0B4KHL7; dme:Dmel_CG6455			0	18	0.22	0.963097	4.87	High	High	High	High	High	Peak Found
High	Q9VU68	Actin-interacting protein 1 [OS=Drosophila melanogaster]	0	FALSE	101.232	36	15	260	15	66.5	6.73	763	cell organization and biogenesis;developmental processes;other biological processes	cytoskeleton	cytoskeletal activity	Pf00400	39505	FBgn0260049	flr	dme:Dmel_CG10724; Q8IQJ6; Q9VU68	Platelet degranulation		1	0	0.13	0.996455	0.32	High	High	High	High	High	High
High	Q8IML4	V-type proton ATPase subunit a [OS=Drosophila melanogaster]	0	FALSE	100.922	31	17	392	2	96.5	6.65	979.47	cell organization and biogenesis;other metabolic processes;transport;developmental processes;other biological processes	other membranes;ER/Golgi;other cytoplasmic organelle;other cell component	transporter activity;other molecular function	Pf01496	43442	FBgn0028671	Vha100-1	Q8IML4			0	17	-0.07	0.985627	13.14	Peak Found	Peak Found	Peak Found	High	High	High
High	A0A0B4KF38	submitted name: Bruchpilot, isoform M [OS=Drosophila melanogaster]	0	FALSE	100.786	19	24	230	1	173.4	6.3	459.05	cell-cell signaling;cell organization and biogenesis;transport;other biological processes	cytoskeleton;other cell component	other molecular function	Pf10174	35977	FBgn0259246	brp	A0A0B4KF38			0	0	0.32	0.917617	0.97	Peak Found	Peak Found	Peak Found	Peak Found	Peak Found	Peak Found	Phospho [S14(100)]
High	Q24253	AP complex subunit beta [OS=Drosophila melanogaster]	0	FALSE	100.519	22	15	340	15	101.1	5.11	758.75	transport;developmental processes;other biological processes	plasma membrane;other membranes;ER/Golgi;other cell component	other molecular function	Pf01602, Pf02883, Pf09066	32987	FBgn0010380	AP-1-2beta	dme:Dmel_CG12532; Q24253	WNT5A-dependent internalization of FZD4; Golgi Associated Vesicle Biogenesis; VLDLR internalisation and degradation; Trafficking of GluR2-containing AMPA receptors; Cargo recognition for clathrin-mediated endocytosis; Retrograde neurotrophin signalling; Lysosome Vesicle Biogenesis; LDL clearance; EPH-ephrin mediated repulsion of cells; Recycling pathway of L1; WNT5A-dependent internalization of F…		12	0	-0.16	0.943271	13.07	High	High	High	High	High	High
High	O15943	Neural-cadherin [OS=Drosophila melanogaster]	0	FALSE	100.312	10	23	144	23	347	5.06	334.48	cell adhesion;cell organization and biogenesis;developmental processes;other biological processes	plasma membrane;other membranes;other cell component	other molecular function	Pf00008, Pf00028, Pf01049, Pf02210	35070	FBgn0015609	CadN	dme:Dmel_CG7100; O15943; Q9VJB7			0	0	0	0.998972	3.29	High	High	High	High	High	High
High	M9PIA6	submitted name: Mi-2, isoform D [OS=Drosophila melanogaster]	0	FALSE	100.049	15	19	118	19	223	5.76	330.77	cell organization and biogenesis	nucleus;other cell component	nucleic acid binding activity;other molecular function	Pf00176, Pf00271, Pf00385, Pf00628, Pf06461, Pf06465, Pf08073, Pf08074	40170	FBgn0262519	Mi-2	M9PIA6			0	0	-0.2	0.97072	3.04	High	High	High	High	High	High
High	A0A0B4KHF0	Ferritin [OS=Drosophila melanogaster]	0	FALSE	99.581	57	11	487	11	26.2	6.52	1353.54	transport;other biological processes	ER/Golgi;other cell component	other molecular function	Pf00210	44965	FBgn0015221	Fer2LCH	A0A0B4KHF0	Neutrophil degranulation; Iron uptake and transport		2	0	-0.36	0.616908	11.36	High	High	High	High	High	High
High	P25455	1-phosphatidylinositol 4,5-bisphosphate phosphodiesterase classes I and II [OS=Drosophila melanogaster]	0	FALSE	99.382	18	16	118	16	146.3	7.31	296.03	other metabolic processes;transport;signal transduction;other biological processes	other cell component	other molecular function	Pf00168, Pf00387, Pf00388, Pf17787, Pf22631	33204	FBgn0004611	Plc21C	A4UZX5; dme:Dmel_CG4574; M9PC05; P25455; Q0E8V1; Q7KTZ7; Q961D5; Q9VPN9	Ca2+ pathway; G alpha (q) signalling events; G beta:gamma signalling through PLC beta; Presynaptic function of Kainate receptors; Synthesis of IP3 and IP4 in the cytosol; Acetylcholine regulates insulin secretion; PLC beta mediated events; Fatty Acids bound to GPR40 (FFAR1) regulate insulin secretion		8	0	-0.02	0.998972	12.21	High	High	High	High	High	High	Phospho [S928(99.9); S971(80.6)]
High	A8JTM7	submitted name: Megalin, isoform A [OS=Drosophila melanogaster]	0	FALSE	99.267	6	23	110	23	529.8	5.57	239.45	transport;developmental processes;other biological processes	plasma membrane;other membranes;other cell component	other molecular function	Pf00057, Pf00058, Pf07645, Pf12662	8674055	FBgn0261260	mgl	A8JTM7; dme:Dmel_CG42611			0	0	0.05	0.998972	0.4	High	High	High	High	High	High
High	Q0KIE7	submitted name: Ankyrin, isoform B [OS=Drosophila melanogaster]	0	FALSE	99.199	19	17	119	1	170.1	7.05	278.8	signal transduction;other biological processes	plasma membrane;other membranes;cytoskeleton;other cell component	cytoskeletal activity;other molecular function	Pf00531, Pf00791, Pf12796, Pf13637, Pf17809	43770	FBgn0011747	Ank	dme:Dmel_CG1651; Q0KIE7	COPI-mediated anterograde transport		1	15	-0.16	0.972448	3.64	High	Peak Found	Peak Found	Peak Found	Peak Found	Peak Found
High	D3DMY5	14-3-3 protein epsilon [OS=Drosophila melanogaster]	0	FALSE	99.117	56	11	1552	1	29.5	4.84	2810.95				Pf00244		FBgn0020238	14-3-3epsilon-RD	D3DMY5			0	13	-0.14	0.956316	0.55	High	High	High	High	High	High
High	Q4QPQ0	submitted name: GH22814p [OS=Drosophila melanogaster]	0	FALSE	98.928	38	16	738	11	61.9	8.51	1670.42			other molecular function	Pf00171							0	5	0.91	0.0192611	1.19	High	High	High	High	High	High
High	E1JJK8	submitted name: Retinal degeneration B, isoform G [OS=Drosophila melanogaster]	0	FALSE	98.767	24	18	191	1	136.4	6.54	411.92	transport		transporter activity;other molecular function	Pf02121, Pf02862	32340	FBgn0003218	rdgB	E1JJK8			0	0	0.78	0.483921	44.81	High	Peak Found	Peak Found	High	High	Peak Found	Phospho [S375(100); S713(100)]
High	Q7KUT2	Lon protease homolog, mitochondrial [OS=Drosophila melanogaster]	0	FALSE	98.749	26	14	117	1	115	7.59	377.02	cell organization and biogenesis;protein metabolism;other metabolic processes;stress response;other biological processes	mitochondrion;other cytoplasmic organelle	nucleic acid binding activity;other molecular function	Pf00004, Pf02190, Pf05362, Pf22667	40138	FBgn0036892	Lon	dme:Dmel_CG8798; Q7KUT2; Q9VW20	Mitochondrial protein degradation		1	12	0.19	0.962024	0	High	Peak Found	High	High	High	Peak Found
High	Q26365	ADP,ATP carrier protein [OS=Drosophila melanogaster]	0	FALSE	98.596	57	20	1630	16	34.2	9.8	3325.22	cell-cell signaling;cell organization and biogenesis;stress response;transport;developmental processes;other biological processes	other membranes;mitochondrion;other cell component	transporter activity	Pf00153	32007	FBgn0003360	sesB	A4V491; dme:Dmel_CG16944; P91614; Q0KHU3; Q26254; Q26365; Q53XG6; Q8IRA0; Q95S30; Q9VZ70	Mitochondrial protein degradation; Transport of nucleosides and free purine and pyrimidine bases across the plasma membrane; Mitochondrial protein import; Mitochondrial Uncoupling		4	4	0.09	0.998972	8.4	High	High	High	High	High	High
High	Q9VC18	Bifunctional purine biosynthesis protein ATIC [OS=Drosophila melanogaster]	0	FALSE	98.43	37	17	241	17	63.3	7.87	566.62	other metabolic processes	cytosol	other molecular function	Pf01808, Pf02142	42973	FBgn0039241	BEST:GH11240	dme:Dmel_CG11089; Q9VC18	Purine ribonucleoside monophosphate biosynthesis		1	0	0.18	0.977491	4.69	High	High	High	High	High	High
High	Q9W543	submitted name: Rabconnectin-3B, isoform A [OS=Drosophila melanogaster]	0	FALSE	98.086	17	20	141	20	168.4	7.49	311.46	developmental processes;other biological processes	other cell component		Pf00400	31155	FBgn0023510	Rbcn-3B	dme:Dmel_CG17766; Q9W543			0	0	0.02	0.998972	9.97	High	High	High	High	High	High
High	Q09332	UDP-glucose:glycoprotein glucosyltransferase [OS=Drosophila melanogaster]	0	FALSE	97.974	17	18	111	18	174.2	6.15	286.06	protein metabolism;other metabolic processes;stress response	ER/Golgi;nucleus;other cell component	other molecular function	Pf06427, Pf18400, Pf18401, Pf18402, Pf18403, Pf18404	40055	FBgn0014075	Uggt	B5RIN4; dme:Dmel_CG6850; Q09332; Q95U28; Q9VVT7			0	0	0.02	0.998972	2.43	High	High	High	High	High	High
High	P13496	Dynactin subunit 1 [OS=Drosophila melanogaster]	0	FALSE	97.878	25	19	100	19	141.1	5.62	264.82	cell-cell signaling;cell cycle OR cell proliferation;cell organization and biogenesis;other metabolic processes;stress response;transport;developmental processes;other biological processes	cytoskeleton;other cell component	cytoskeletal activity;other molecular function	Pf01302, Pf12455	39536	FBgn0001108	DCTN1-p150	B5X0J0; dme:Dmel_CG9206; P13496; Q8MT52; Q9VUA1	COPI-mediated anterograde transport; HSP90 chaperone cycle for steroid hormone receptors (SHR) in the presence of ligand; COPI-independent Golgi-to-ER retrograde traffic		3	0	0.14	0.977491	3.51	High	High	High	High	High	High
High	Q9VVU1	Short/branched chain specific acyl-CoA dehydrogenase, mitochondrial [OS=Drosophila melanogaster]	0	FALSE	97.804	44	11	204	11	45.3	6.71	554.91			other molecular function	Pf00441, Pf02770, Pf02771, Pf08028	40059	FBgn0036824	GH07925p	dme:Dmel_CG3902; Q9VVU1	Mitochondrial protein degradation; Branched-chain amino acid catabolism		2	0	0.76	0.0839474	23.14	High	High	High	High	High	High
High	Q9VFC7	submitted name: Mf5 protein [OS=Drosophila melanogaster]	0	FALSE	97.561	59	17	391	17	41.6	9.39	722.29		cytoskeleton		Pf15929	41824	FBgn0038294	Mf	Q8SZ09; Q9VFC7			0	0	-0.02	0.998972	18.12	High	High	High	High	High	High	Phospho [T139(95.5)]
High	Q7KTB8	submitted name: Multidrug-Resistance like protein 1, isoform Q [OS=Drosophila melanogaster]	0	FALSE	97.418	16	19	125	19	173.7	7.37	271.55	transport;other biological processes	other membranes	transporter activity;other molecular function	Pf00005, Pf00664	34686	FBgn0032456	MRP	Q7KTB8			0	0	-0.26	0.92479	9.87	High	High	High	High	High	High
High	Q8IGY5	submitted name: RE05782p [OS=Drosophila melanogaster]	0	FALSE	97.268	46	12	188	12	51.1	4.58	478.65	other biological processes			Pf16001		FBgn0022349		Q8IGY5			0	0	-0.14	0.968303	4.32	High	High	High	High	High	High	Phospho [S162(100); T289(99.9)]
High	A0A0B4LH71	submitted name: Synapse-associated protein 47kD, isoform K [OS=Drosophila melanogaster]	0	FALSE	96.876	46	10	476	1	35	4.58	1146.67				Pf03909	41938	FBgn0013334	Sap47	A0A0B4LH71			0	0	0.11	0.977491	9.85	High	High	High	High	High	High	Acetyl [N-Term]; Phospho [S155(86.7); T157(79.3); S162(78); S166(86.5); T170(99.4)]
High	Q4V403	submitted name: IP10737p [OS=Drosophila melanogaster]	0	FALSE	96.755	49	11	278	11	36.6	7.24	775.29			other molecular function	Pf00248			BcDNA:GH10614	Q4V403			0	0	0.45	0.604399	1.09	High	High	High	High	High	High
High	Q9VB69	Malic enzyme [OS=Drosophila melanogaster]	0	FALSE	96.669	27	12	210	12	68.6	6.71	605.57	other metabolic processes	mitochondrion	other molecular function	Pf00390, Pf03949	43936	FBgn0029155	Men-b	Q9VB69			0	0	-0.02	0.998972	4.91	High	High	High	High	High	High
High	O46037	Vinculin [OS=Drosophila melanogaster]	0	FALSE	96.552	26	19	269	19	106.2	6.7	605.6	cell adhesion	plasma membrane;other membranes;cytoskeleton;other cell component	cytoskeletal activity;other molecular function	Pf01044	31201	FBgn0004397	Vinc	dme:Dmel_CG3299; O46037	Platelet degranulation ; Neutrophil degranulation; Smooth Muscle Contraction; MAP2K and MAPK activation		4	0	-0.23	0.86209	2.87	High	High	High	High	High	High
High	A8JV02	submitted name: Uncharacterized protein, isoform C [OS=Drosophila melanogaster]	0	FALSE	96.303	26	14	102	1	97	8.84	260.39	cell organization and biogenesis;other biological processes	cytoskeleton			31591	FBgn0085446	Dmel\CG34417	A8JV02; dme:Dmel_CG34417			0	0	0.45	0.790261	3.09	Peak Found	High	Peak Found	High	Peak Found	Peak Found	Phospho [S462(99.7); S733(80.3); S734(97.3)]
High	Q9VYQ8	Ubiquitin carboxyl-terminal hydrolase 7 [OS=Drosophila melanogaster]	0	FALSE	96.204	25	20	92	20	130.4	6.04	218.72	protein metabolism;other metabolic processes;other biological processes	cytosol;nucleus;other cell component	other molecular function	Pf00443, Pf12436, Pf14533, Pf22486	32169	FBgn0030366	Usp7	B5RJQ7; dme:Dmel_CG1490; Q9VYQ8	Regulation of PTEN localization; Ub-specific processing proteases; Synthesis of active ubiquitin: roles of E1 and E2 enzymes; Regulation of TP53 Degradation; Formation of TC-NER Pre-Incision Complex; Dual incision in TC-NER; Gap-filling DNA repair synthesis and ligation in TC-NER		7	0	-0.19	0.96798	6.29	High	High	High	High	High	High
High	M9MSN3	Diacylglycerol kinase [OS=Drosophila melanogaster]	0	FALSE	96.019	19	14	331	6	112.9	8.25	837.73			kinase activity;other molecular function	Pf00130, Pf00609, Pf00781, Pf12796	31826	FBgn0261549	rdgA	M9MSN3			0	6	0.09	0.998972	2.58	High	High	High	High	High	High	Phospho [S830(89.1)]
High	P81900	cAMP-dependent protein kinase type II regulatory subunit [OS=Drosophila melanogaster]	0	FALSE	96.001	49	12	450	12	42.7	4.97	956.49	cell organization and biogenesis;developmental processes;other biological processes	cytosol;other cell component	enzyme regulator activity;other molecular function	Pf00027	36041	FBgn0022382	Pka-R2	A1A6P8; A1A6T9; A2RVH2; A4UZA6; A8DY87; A8DY88; dme:Dmel_CG15862; P81900; Q9NB18; Q9V5E8	Factors involved in megakaryocyte development and platelet production; Vasopressin regulates renal water homeostasis via Aquaporins; High laminar flow shear stress activates signaling by PIEZO1 and PECAM1:CDH5:KDR in endothelial cells; PKA activation; Hedgehog 'off' state; PKA activation in glucagon signalling; DARPP-32 events; CREB1 phosphorylation through the activation of Adenylate Cyclase; GP…		9	0	0.22	0.963097	3.8	High	High	High	High	High	High	Phospho [S64(90.3); S67(79.3)]
High	Q9VEH0	submitted name: Aluminum tubes, isoform A [OS=Drosophila melanogaster]	0	FALSE	95.905	28	14	105	14	95	7.09	273.64		other membranes;ER/Golgi			42127	FBgn0038535	alt	dme:Dmel_CG18212; Q9VEH0			0	0	0.01	0.998972	1.42	High	High	High	High	High	High
High	A0A0B4LGF5	Dynamin-like GTPase OPA1, mitochondrial [OS=Drosophila melanogaster]	0	FALSE	95.763	27	21	180	21	111.5	8.59	427.95	cell organization and biogenesis;developmental processes;other biological processes	other membranes;cytoskeleton;mitochondrion;other cell component	cytoskeletal activity;other molecular function	Pf00350, Pf19434	36578	FBgn0261276	Opa1	A0A0B4LGF5; dme:Dmel_CG8479			0	0	-0.2	0.914709	6.73	High	High	High	High	High	High
High	Q9VP61	Acetyl-coenzyme A synthetase [OS=Drosophila melanogaster]	0	FALSE	95.503	39	16	233	16	75.9	5.71	568.82	other metabolic processes;other biological processes	other cell component	other molecular function	Pf00501, Pf13193, Pf16177	40348		AcCoAS	dme:Dmel_CG9390; Q24226; Q8IH30; Q9VP60; Q9VP61	Ethanol oxidation	Fatty acid beta-oxidation 1; Fatty acid biosynthesis	3	0	0.19	0.977491	4.96	High	High	High	High	High	High
High	M9PJM8	submitted name: Retinal degeneration B, isoform I [OS=Drosophila melanogaster]	0	FALSE	95.441	23	18	188	1	140.8	6.95	404.89	transport		transporter activity;other molecular function	Pf02121, Pf02862	32340	FBgn0003218	rdgB	M9PJM8			0	17	-0.11	0.977491	13.49	Peak Found	Peak Found	High	Peak Found	High	High	Phospho [S375(85.5); S726(100)]
High	Q9V491	submitted name: Plexin A, isoform A [OS=Drosophila melanogaster]	0	FALSE	95.152	14	20	157	20	218.2	6.58	299.23	cell organization and biogenesis;developmental processes;signal transduction;other biological processes	plasma membrane;other membranes;other cell component	enzyme regulator activity;other molecular function	Pf01403, Pf01437, Pf01833, Pf08337, Pf17960, Pf18020, Pf20170	43832	FBgn0025741	PlexA	Q9V491	RHOD GTPase cycle; Sema3A PAK dependent Axon repulsion; SEMA3A-Plexin repulsion signaling by inhibiting Integrin adhesion; CRMPs in Sema3A signaling; Other semaphorin interactions		5	0	-0.14	0.977491	0.91	High	High	High	High	High	High
High	X2JDP6	Cytokine-like nuclear factor N-PAC [OS=Drosophila melanogaster]	0	FALSE	95.021	34	13	186	13	65.2	6.1	479.17		other cell component	other molecular function	Pf00855, Pf03446, Pf14833	192507	FBgn0043456	Ndf	dme:Dmel_CG4747; X2JDP6			0	0	0.11	0.977491	10.15	High	High	High	High	High	High	Phospho [S243(100)]
High	A0A023GQA5	Prohibitin [OS=Drosophila melanogaster]	0	FALSE	94.43	80	15	447	15	30.4	5.73	1143.23		other membranes;mitochondrion		Pf01145	49168	FBgn0002031	Phb1	A0A023GQA5; dme:Dmel_CG10691			0	0	0.22	0.960151	7.71	High	High	High	High	High	High
High	Q8MSW0	isoleucine--tRNA ligase [OS=Drosophila melanogaster]	0	FALSE	94.367	20	19	99	19	141	7.52	229.12	protein metabolism;RNA metabolism OR transcription;other metabolic processes	other cell component	nucleic acid binding activity;other molecular function	Pf00133, Pf08264, Pf19302	45785	FBgn0027086	IleRS	dme:Dmel_CG11471; Q8MSW0	Transcriptional and post-translational regulation of MITF-M expression and activity		1	0	-0.16	0.977491	3.34	High	High	High	High	High	High
High	Q9VYD9	alanine transaminase [OS=Drosophila melanogaster]	0	FALSE	93.693	33	15	526	15	64	9.1	1105.67	other metabolic processes;other biological processes		other molecular function	Pf00155	32292	FBgn0030478	Alat	Q9VYD9	Pyruvate metabolism; Alanine metabolism		2	0	0.39	0.745399	0.39	High	High	High	High	High	High
High	Q9VN01	submitted name: GH23891p [OS=Drosophila melanogaster]	0	FALSE	93.627	38	16	190	16	67.3	8.94	517.42	protein metabolism	plasma membrane;other membranes	other molecular function	Pf05649	40540	FBgn0037230	Nepl11	dme:Dmel_CG9780; Q9VN01	Neutrophil degranulation; Metabolism of Angiotensinogen to Angiotensins; Physiological factors		3	0	0.27	0.929069	4.82	High	High	High	High	High	High
High	Q9VZU7	Ubiquitin carboxyl-terminal hydrolase [OS=Drosophila melanogaster]	0	FALSE	93.494	24	12	101	12	92	5.49	289.56	cell organization and biogenesis;protein metabolism;other metabolic processes;developmental processes;other biological processes	cytosol	other molecular function	Pf00443, Pf00627, Pf02148, Pf17807	38375	FBgn0035402	Usp5	dme:Dmel_CG12082; Q9VZU7	Ub-specific processing proteases; Regulation of PTEN stability and activity; Synthesis of active ubiquitin: roles of E1 and E2 enzymes		3	0	-0.14	0.964456	12	High	High	High	High	High	High
High	O46067	Hypoxia up-regulated protein 1 [OS=Drosophila melanogaster]	0	FALSE	93.186	25	18	147	18	103.4	5.12	359.13	protein metabolism;other metabolic processes;stress response	non-structural extracellular;ER/Golgi	other molecular function	Pf00012	31215	FBgn0023529	Grp170	dme:Dmel_CG2918; O46067			0	0	0.1	0.995204	11.65	High	High	High	High	High	High
High	A8JQV3	Nuclear protein MDM1 [OS=Drosophila melanogaster]	0	FALSE	93.059	24	16	149	3	96.3	9.98	386.78	other biological processes	cytoskeleton;nucleus;other cell component	cytoskeletal activity	Pf15501	40928	FBgn0037525	Dmel\CG17816	A8JQV3			0	13	-0.03	0.99889	4.99	High	High	High	High	High	High	Phospho [S534(100)]
High	A0A0B4KEW6	submitted name: Amphiphysin, isoform B [OS=Drosophila melanogaster]	0	FALSE	92.806	39	13	189	1	55.1	5.63	464.77	cell organization and biogenesis;transport;developmental processes;other biological processes	plasma membrane;other membranes;other cell component	other molecular function	Pf00018, Pf03114	36383	FBgn0027356	Amph	A0A0B4KEW6; dme:Dmel_CG8604			0	0	0.31	0.921126	21.56	Peak Found	Peak Found	Not Found	Peak Found	Peak Found	Peak Found	Phospho [S320(100)]
High	A0A126GUV2	submitted name: RIM-binding protein, isoform M [OS=Drosophila melanogaster]	0	FALSE	92.802	14	16	156	16	184.9	6.37	353.26	cell-cell signaling;cell organization and biogenesis	cytoskeleton;other cell component		Pf07653, Pf14604	41880	FBgn0262483	Rbp	A0A126GUV2			0	0	-0.16	0.9591	12.67	High	High	High	High	High	High	Phospho [S919(99.4)]
High	E1JGL8	submitted name: Uncharacterized protein, isoform C [OS=Drosophila melanogaster]	0	FALSE	92.678	19	14	84	2	140.5	5.01	208.04	RNA metabolism OR transcription;other metabolic processes	nucleus	nucleic acid binding activity	Pf00622, Pf02037, Pf13671	37146	FBgn0050122	Dmel\CG30122	dme:Dmel_CG30122; E1JGL8	mRNA Splicing - Major Pathway; Processing of Capped Intron-Containing Pre-mRNA		2	12	0.18	0.933574	53.42	Peak Found	Peak Found	Peak Found	High	High	Peak Found	Phospho [S624(96.1)]
High	P17210	Kinesin heavy chain [OS=Drosophila melanogaster]	0	FALSE	92.672	24	18	167	18	110.3	5.77	352.62	cell cycle OR cell proliferation;cell organization and biogenesis;transport;developmental processes;other biological processes	cytoskeleton;other cell component	cytoskeletal activity;other molecular function	Pf00225	36810	FBgn0001308	Khc	dme:Dmel_CG7765; P17210; Q9V7L9	COPI-dependent Golgi-to-ER retrograde traffic; Kinesins		2	0	0.03	0.998972	2.95	High	High	High	High	High	High
High	A0A0B4KFE9	Nucleoprotein TPR [OS=Drosophila melanogaster]	0	FALSE	92.65	12	20	123	20	262.2	5.1	247.32	transport	nucleus		Pf07926	36264	FBgn0013756	Mgtor	A0A0B4KFE9; dme:Dmel_CG8274			0	0	-0.24	0.935515	7.08	High	High	High	High	High	High
High	Q9VLT3	submitted name: LD23292p [OS=Drosophila melanogaster]	0	FALSE	92.168	16	19	115	19	202.7	6.47	282.62	cell organization and biogenesis;stress response;transport;developmental processes	non-structural extracellular;plasma membrane;other membranes;other cell component	enzyme regulator activity;other molecular function	Pf00207, Pf01835, Pf07677, Pf07678, Pf07703, Pf17791	44071	FBgn0267488	Mcr	dme:Dmel_CG7586; Q9VLT3			0	0	-0.03	0.998972	2.93	High	High	High	High	High	High
High	C9QP54	Moesin/ezrin/radixin homolog 1 [OS=Drosophila melanogaster]	0	FALSE	91.723	33	16	299	16	78.9	5.95	618.55	developmental processes;other biological processes	plasma membrane;other membranes;cytoskeleton;other cell component	cytoskeletal activity	Pf00373, Pf00769, Pf09379, Pf09380, Pf20492		FBgn0011661	Moe-RA	C9QP54			0	0	0.07	0.998972	1.82	High	High	High	High	High	High
High	A0A0B4LGY1	submitted name: Uncoordinated 115a, isoform G [OS=Drosophila melanogaster]	0	FALSE	91.68	23	14	149	14	91.9	8.73	357.92	cell organization and biogenesis;developmental processes	cytoskeleton	cytoskeletal activity;other molecular function	Pf00412, Pf02209	261629	FBgn0051352	Unc-115a	A0A0B4LGY1			0	0	-0.11	0.987682	3.75	High	High	High	High	High	High	Phospho [S159(81.5); S166(81.7); T168(98.6); S376(100); S532(100)]
High	P02843	Vitellogenin-1 [OS=Drosophila melanogaster]	0	FALSE	91.665	51	13	543	12	48.7	7.69	1357.47	other metabolic processes;other biological processes	non-structural extracellular;other cell component		Pf00151	31939	FBgn0004045	Yp1	dme:Dmel_CG2985; P02843; Q8SXV7; Q9W2Y9	Synthesis of PA		1	0	0.51	0.453129	19.54	High	High	High	High	High	High	Phospho [S175(100)]
High	Q8IPB7	Alpha-mannosidase [OS=Drosophila melanogaster]	0	FALSE	91.202	18	13	111	2	122.7	5.73	305.36	other metabolic processes	other cytoplasmic organelle	other molecular function	Pf01074, Pf07748, Pf09261, Pf17677, Pf21260	34437	FBgn0027611	LManII	Q8IPB7	Neutrophil degranulation; Lysosomal oligosaccharide catabolism		2	11	-0.03	0.998972	9.65	High	High	Peak Found	High	High	Peak Found
High	P23625	G protein alpha q subunit [OS=Drosophila melanogaster]	0	FALSE	91.192	41	11	353	7	41.3	5.31	912.81	cell organization and biogenesis;developmental processes;signal transduction;other biological processes	plasma membrane;other membranes;other cell component	signal transduction activity or receptor binding;enzyme regulator activity;other molecular function	Pf00503	36384	FBgn0004435	Galphaq	A4UZE6; dme:Dmel_CG17759; P23625; P54400; Q29QX1; Q540Y7; Q9I7C8; Q9V6E2	G-protein activation; G alpha (q) signalling events; Thromboxane signalling through TP receptor; Cooperation of PDCL (PhLP1) and TRiC/CCT in G-protein beta folding; High laminar flow shear stress activates signaling by PIEZO1 and PECAM1:CDH5:KDR in endothelial cells; ADP signalling through P2Y purinoceptor 1; Turbulent (oscillatory, disturbed) flow shear stress activates signaling by PIEZO1 and i…		10	7	0.41	0.689666	27.11	High	High	High	High	High	High
High	Q9VML2	submitted name: Blue cheese [OS=Drosophila melanogaster]	0	FALSE	90.959	8	19	116	19	389.6	6.96	281.85	cell organization and biogenesis;other metabolic processes;developmental processes;other biological processes	other cytoplasmic organelle;other cell component	other molecular function	Pf00400, Pf01363, Pf02138, Pf14844	33819	FBgn0043362	bchs	dme:Dmel_CG14001; Q9VML2			0	0	-0.08	0.998972	1.45	High	High	High	High	High	High	Phospho [S3213(84.1)]
High	P34082	Fasciclin-2 [OS=Drosophila melanogaster]	0	FALSE	90.872	24	16	172	16	96.9	6.05	347.41	cell adhesion;cell organization and biogenesis;developmental processes;other biological processes	plasma membrane;other membranes;other cell component	other molecular function	Pf00041, Pf07679, Pf13927	31364	FBgn0000635	Fas2	dme:Dmel_CG3665; P34082; P34083; Q6IDE4; Q8IRS5; Q9W4M6			0	0	0.14	0.992388	2.1	High	High	High	High	High	High
High	Q8IRH0	submitted name: LP21249p [OS=Drosophila melanogaster]	0	FALSE	90.513	21	19	218	19	120.2	6.47	432.79	protein metabolism;other metabolic processes	non-structural extracellular;plasma membrane;other membranes;other cell component	other molecular function	Pf01433, Pf11838, Pf17900	38175	FBgn0261243	Psa	Q8IRH0			0	0	-0.52	0.272718	3.09	High	High	High	High	High	High
High	Q9VEB1	Malate dehydrogenase, mitochondrial [OS=Drosophila melanogaster]	0	FALSE	90.454	51	11	768	11	35.3	9.11	1698.12	other metabolic processes;developmental processes;other biological processes	mitochondrion;other cell component	other molecular function	Pf00056, Pf02866	42185	FBgn0262559	Mdh2	dme:Dmel_CG7998; Q9VEB1	Mitochondrial protein degradation; Citric acid cycle (TCA cycle); Malate-aspartate shuttle		3	0	0.11	0.998972	15.9	High	High	High	High	High	High
High	C9QPI7	Very long-chain specific acyl-CoA dehydrogenase, mitochondrial [OS=Drosophila melanogaster]	0	FALSE	90.422	27	15	486	15	70.2	7.53	1083.62		other membranes;mitochondrion	other molecular function	Pf00441, Pf02770, Pf02771, Pf08028, Pf21343, Pf22924		FBgn0034432	CG7461-RB	C9QPI7			0	0	0.56	0.352818	9.4	High	High	High	High	High	High
High	Q7KN62	Transitional endoplasmic reticulum ATPase TER94 [OS=Drosophila melanogaster]	0	FALSE	90.321	28	15	451	15	88.8	5.35	1121.24	cell cycle OR cell proliferation;cell organization and biogenesis;protein metabolism;other metabolic processes;stress response;transport;developmental processes;other biological processes	other membranes;cytosol;ER/Golgi;other cytoplasmic organelle;other cell component	other molecular function	Pf00004, Pf02359, Pf02933, Pf09336, Pf17862	36040	FBgn0286784	TER94	A8DY85; A8DY86; dme:Dmel_CG2331; O76279; Q7KN62; Q9U463	Neutrophil degranulation; RHOH GTPase cycle; Neddylation; ABC-family proteins mediated transport; Hedgehog ligand biogenesis; KEAP1-NFE2L2 pathway; HSF1 activation; Translesion Synthesis by POLH; N-glycan trimming in the ER and Calnexin/Calreticulin cycle; Ovarian tumor domain proteases		10	0	-0.13	0.965552	11.18	High	High	High	High	High	High
High	Q7KLE5	submitted name: Amphiphysin [OS=Drosophila melanogaster]	0	FALSE	90.315	34	13	185	1	65.9	5.25	462.76	cell organization and biogenesis;transport;developmental processes;other biological processes	plasma membrane;other membranes;other cell component	other molecular function	Pf00018, Pf03114	36383	FBgn0027356	Amph	Q7KLE5	Neutrophil degranulation; Clathrin-mediated endocytosis		2	15	0.01	0.998972	8.84	High	Peak Found	Peak Found	Peak Found	Peak Found	Peak Found	Phospho [S340(100)]
High	Q9I7S8	Bifunctional phosphoribosylaminoimidazole carboxylase/phosphoribosylaminoimidazole succinocarboxamide synthetase [OS=Drosophila melanogaster]	0	FALSE	89.403	39	13	177	13	47.3	8.07	418.83	other metabolic processes	other cell component	other molecular function	Pf00731, Pf01259	32228	FBgn0020513	Paics	dme:Dmel_CG3989; Q9I7S8; Q9TVK1	Purine ribonucleoside monophosphate biosynthesis		1	0	0.53	0.419692	11.85	High	High	High	High	High	High
High	Q9W205	submitted name: Jitterbug, isoform F [OS=Drosophila melanogaster]	0	FALSE	89.076	12	23	93	23	318.7	7.31	206.32	cell organization and biogenesis;developmental processes;other biological processes	other cell component	cytoskeletal activity	Pf00307, Pf00630	43997	FBgn0028371	jbug	Q9W205			0	0	-0.29	0.880599	30.29	High	High	High	High	High	High
High	Q8IQZ7	submitted name: FI19014p1 [OS=Drosophila melanogaster]	0	FALSE	88.849	29	17	291	17	72	5.55	564.76	cell organization and biogenesis;developmental processes	cytoskeleton;other cell component	cytoskeletal activity;other molecular function	Pf00307	32721	FBgn0024238	Fim	Q8IQZ7			0	0	0.2	0.976521	0.02	High	High	High	High	High	High
High	A8JNL5	submitted name: Still life, isoform K [OS=Drosophila melanogaster]	0	FALSE	88.838	8	15	139	2	293.9	8.53	322.68	signal transduction		enzyme regulator activity	Pf00169, Pf00621, Pf02196, Pf18385, Pf23014	43892	FBgn0085447	sif	A8JNL5			0	0	-0.24	0.977491	7.53	High	High	Peak Found	High	Peak Found	Peak Found	Phospho [S1972(96.1); S2451(79.7)]
High	Q9VUY9	Phosphoglucomutase [OS=Drosophila melanogaster]	0	FALSE	88.648	32	13	297	13	60.7	6.7	717.6	other metabolic processes	cytosol	other molecular function	Pf00408, Pf02878, Pf02879, Pf02880	44010	FBgn0003076	Pgm1	dme:Dmel_CG5165; Q95VC1; Q9GN12; Q9GN65; Q9GN80; Q9GN99; Q9GNA0; Q9GNH5; Q9GNJ1; Q9GQ71; Q9GQ72; Q9GQ73; Q9GQ74; Q9GQ75; Q9GQ76; Q9GQ77; Q9GQ78; Q9GQ79; Q9GQ80; Q9VUY9	Neutrophil degranulation; Glycogen synthesis; Glycogen breakdown (glycogenolysis); Galactose catabolism		4	0	0.59	0.302338	0.71	High	High	High	High	High	High	Phospho [S116(100)]
High	C7LAA5	submitted name: GM15464p [OS=Drosophila melanogaster]	0	FALSE	88.255	20	13	84	1	121.2	5.3	213.04		nucleus		Pf00622, Pf13671		FBgn0050122	CG30122-RB	C7LAA5			0	0				Not Found	Not Found	Not Found	Not Found	Not Found	Not Found	Phospho [S447(96.1)]
High	A1ZA73	submitted name: Stretchin-Mlck, isoform R [OS=Drosophila melanogaster]	0	FALSE	88.042	15	17	40	15	214.9	5.82	111.41	cell organization and biogenesis		cytoskeletal activity;kinase activity	Pf07679	36753	FBgn0265045	Strn-Mlck	A1ZA73			0	2	1.4	3.02837e-05	101.39	Peak Found	Peak Found	Peak Found	High	High	Peak Found
High	A8JUZ7	submitted name: Uncharacterized protein, isoform B [OS=Drosophila melanogaster]	0	FALSE	88.009	17	15	103	15	169.4	8.21	286.97					31574	FBgn0029864	Dmel\CG15894	A8JUZ7; dme:Dmel_CG15894			0	0	-0.21	0.953066	6.34	High	High	High	High	High	High	Phospho [S572(90.6); S641(96.9); T695(100)]
High	C4IXZ0	submitted name: RT02589p [OS=Drosophila melanogaster]	0	FALSE	87.892	20	20	134	20	154.3	6.73	275.74	cell adhesion;cell organization and biogenesis;developmental processes	plasma membrane;other membranes;other cell component		Pf00041, Pf05473, Pf07679, Pf13927		FBgn0037240	Cont-RA	C4IXZ0			0	0	-0.1	0.987682	7.71	High	High	High	High	High	High
High	A0A0B4JCW4	Succinate--CoA ligase [ADP-forming] subunit beta, mitochondrial [OS=Drosophila melanogaster]	0	FALSE	87.65	27	11	758	11	49	6.83	1507.43	other metabolic processes	other cell component	other molecular function	Pf00549, Pf08442	41067	FBgn0037643	ScsbetaA	A0A0B4JCW4			0	0	0.35	0.813561	1.22	High	High	High	High	High	High
High	A0A024E3A5	NADH dehydrogenase [ubiquinone] 1 alpha subcomplex subunit 9, mitochondrial [OS=Drosophila melanogaster]	0	FALSE	87.502	38	10	166	10	46.8	9.39	416.65		mitochondrion		Pf01370			CG6020-RA	A0A024E3A5			0	0	0.35	0.823431	16.59	High	High	High	High	High	High
High	A0A0B4LH53	Vesicle-fusing ATPase [OS=Drosophila melanogaster]	0	FALSE	87.021	33	20	267	10	83.4	6.74	476.26	cell organization and biogenesis;transport	other cell component	other molecular function	Pf00004, Pf02359, Pf02933, Pf17862, Pf21964	41694	FBgn0266464	Nsf2	A0A0B4LH53; dme:Dmel_CG33101			0	0	0.32	0.735521	3.71	High	High	High	High	High	High
High	M9NCS8	submitted name: Glutactin, isoform D [OS=Drosophila melanogaster]	0	FALSE	86.995	26	15	88	15	118.7	4.77	238.78				Pf00135	34193	FBgn0001114	Glt	dme:Dmel_CG9280; M9NCS8			0	0	-0.17	0.977491	13.31	High	High	High	High	High	High	Phospho [S812(100)]
High	P15348	DNA topoisomerase 2 [OS=Drosophila melanogaster]	0	FALSE	86.768	16	16	192	16	164.3	8.22	415.12	cell cycle OR cell proliferation;cell organization and biogenesis;DNA metabolism;other metabolic processes	nucleus;other cell component	nucleic acid binding activity;other molecular function	Pf00204, Pf00521, Pf01751, Pf02518, Pf16898	35225	FBgn0284220	Top2	dme:Dmel_CG10223; M9PDQ1; P15348; Q6NR40; Q9VIW2	SUMOylation of DNA replication proteins		1	0	-0.07	0.998972	4.86	High	High	High	High	High	High
High	Q9V3P6	26S proteasome non-ATPase regulatory subunit 1 [OS=Drosophila melanogaster]	0	FALSE	86.725	23	20	196	20	113.1	5.19	504.7	protein metabolism;other metabolic processes;other biological processes	cytosol;nucleus;other cell component	enzyme regulator activity;other molecular function	Pf01851, Pf13646, Pf18004, Pf21505	43449	FBgn0028692	Rpn2	B5RIH8; dme:Dmel_CG11888; Q8IGU4; Q8T075; Q9GSE5; Q9GU70; Q9V3P6	Neutrophil degranulation; Antigen processing: Ubiquitination & Proteasome degradation; Regulation of RAS by GAPs; Neddylation; Cross-presentation of soluble exogenous antigens (endosomes); ABC-family proteins mediated transport; UCH proteinases; Degradation of beta-catenin by the destruction complex; Ub-specific processing proteases; Activation of NF-kappaB in B cells; Oxygen-dependent proline hy…	Proteasome degradation	53	0	-0.26	0.813561	5.97	High	High	High	High	High	High
High	Q9W457	Serine hydroxymethyltransferase [OS=Drosophila melanogaster]	0	FALSE	86.41	34	14	239	14	58.8	9.04	456.24	other metabolic processes;other biological processes	mitochondrion;nucleus;other cell component	other molecular function	Pf00464	31524	FBgn0029823	Shmt	Q9W457	Metabolism of folate and pterines; Carnitine synthesis		2	0	0.11	0.998972	6.98	High	High	High	High	High	High
High	P29310	14-3-3 protein zeta [OS=Drosophila melanogaster]	0	FALSE	86.154	54	9	1277	7	28.2	4.88	2209.95	cell cycle OR cell proliferation;cell organization and biogenesis;protein metabolism;other metabolic processes;developmental processes;signal transduction;other biological processes	cytosol;other cytoplasmic organelle;other cell component	other molecular function	Pf00244	36059	FBgn0004907	14-3-3zeta	A4UZB2; A4UZB3; C1C593; C9QP27; dme:Dmel_CG17870; O01665; P29310; Q0E9D5; Q0E9D6; Q0E9D7; Q8IGB9; Q8MKV5; Q9V5G6	TP53 Regulates Metabolic Genes; RAF activation; Negative regulation of MAPK pathway; Rap1 signalling; TP53 Regulates Transcription of Genes Involved in G2 Cell Cycle Arrest; RHO GTPases activate PKNs; KSRP (KHSRP) binds and destabilizes mRNA; MAP2K and MAPK activation; mTORC1-mediated signalling; Deactivation of the beta-catenin transactivating complex; Chk1/Chk2(Cds1) mediated inactivation of Cy…		19	0	-0.13	0.963722	0.19	High	High	High	High	High	High
High	Q9W350	submitted name: C11.1, isoform A [OS=Drosophila melanogaster]	0	FALSE	85.963	13	15	79	15	193	6.37	224.51		ER/Golgi;other cytoplasmic organelle;other cell component		Pf21047	53436	FBgn0040236	c11.1	dme:Dmel_CG12132; Q9W350			0	0	-0.37	0.694699	14.83	High	High	High	High	High	High
High	T2FFB7	Alanine--tRNA ligase [OS=Drosophila melanogaster]	0	FALSE	85.898	28	18	122	18	107.7	6.13	307.88	protein metabolism;RNA metabolism OR transcription;other metabolic processes	other cell component	nucleic acid binding activity;other molecular function	Pf01411, Pf02272, Pf07973	34156	FBgn0027094	Aats-ala-RB	dme:Dmel_CG13391; T2FFB7			0	0	0.03	0.998972	1.79	High	High	High	High	High	High
High	P91929	NADH dehydrogenase [ubiquinone] 1 alpha subcomplex subunit 10, mitochondrial [OS=Drosophila melanogaster]	0	FALSE	85.79	33	10	324	10	46.9	6.8	872.5	other metabolic processes	other membranes;mitochondrion;other cell component		Pf01712	42591	FBgn0019957	ND-42	dme:Dmel_CG6343; P91929; Q9VD54	Complex I biogenesis		2	0	0.32	0.864962	2.46	High	High	High	High	High	High
High	Q9W2L6	submitted name: RH02475p [OS=Drosophila melanogaster]	0	FALSE	85.759	25	14	191	14	76.7	5.45	423.63	other metabolic processes		other molecular function	Pf00686, Pf03009	37399	FBgn0034588	Dmel\CG9394	dme:Dmel_CG9394; Q9W2L6			0	0	-0.07	0.985627	2.79	High	High	High	High	High	High
High	Q9W369	Beta-alanyl-dopamine/carcinine hydrolase [OS=Drosophila melanogaster]	0	FALSE	85.522	42	11	413	11	43.7	7.14	1002.45	other metabolic processes;developmental processes;other biological processes	cytosol;other cell component	other molecular function	Pf03417	31863	FBgn0086367	t	dme:Dmel_CG12120; Q9W369			0	0	0.09	0.998972	0.83	High	High	High	High	High	High
High	X2JFD6	submitted name: Peroxisomal multifunctional enzyme type 2, isoform B [OS=Drosophila melanogaster]	0	FALSE	84.798	26	11	174	11	64	6.57	453.94	other metabolic processes	other cytoplasmic organelle	other molecular function	Pf00106, Pf01575, Pf22622	32582	FBgn0030731	Mfe2	dme:Dmel_CG3415; X2JFD6			0	0	0.62	0.239964	3.97	High	High	High	High	High	High
High	A1Z6H7	Nuclear pore membrane glycoprotein 210 [OS=Drosophila melanogaster]	0	FALSE	84.678	13	17	99	17	209.7	6.47	251.99	cell organization and biogenesis;transport	other membranes;nucleus;other cell component		Pf22962, Pf22963, Pf22967, Pf22969	35512	FBgn0266580	Gp210	A1Z6H7; dme:Dmel_CG7897; Q6NP18; Q9GPI0	Transport of the SLBP independent Mature mRNA; Transport of the SLBP Dependant Mature mRNA; Transport of Mature mRNA Derived from an Intronless Transcript; Transport of Mature mRNA derived from an Intron-Containing Transcript; SUMOylation of DNA damage response and repair proteins; Nuclear Pore Complex (NPC) Disassembly; SUMOylation of SUMOylation proteins; SUMOylation of chromatin organization p…		10	0	-0.1	0.998972	18.7	High	High	High	High	High	High
High	Q9VQ61	Aspartate aminotransferase [OS=Drosophila melanogaster]	0	FALSE	84.277	39	14	432	14	47.2	8.78	892.45	cell organization and biogenesis;other metabolic processes;developmental processes		other molecular function	Pf00155	33373	FBgn0001125	Got2	dme:Dmel_CG4233; Q9VQ61			0	0	0.85	0.0365966	6.19	High	High	High	High	High	High
High	Q9VRL0	submitted name: Cytochrome c1, isoform A [OS=Drosophila melanogaster]	0	FALSE	84.213	44	12	297	12	33.7	8.53	729.41	other metabolic processes;transport		transporter activity;other molecular function	Pf02167	38612	FBgn0035600	Cyt-c1	dme:Dmel_CG4769; Q9VRL0	Respiratory electron transport; Complex III assembly		2	0	0.29	0.914111	0.23	High	High	High	High	High	High
High	P29413	Calreticulin [OS=Drosophila melanogaster]	0	FALSE	83.926	50	12	263	12	46.8	4.58	730.91	protein metabolism;other metabolic processes;stress response;other biological processes	non-structural extracellular;other membranes;ER/Golgi;other cell component	other molecular function	Pf00262	41166	FBgn0005585	Calr	dme:Dmel_CG9429; P29413; Q9VHA3	Calnexin/calreticulin cycle		1	0	-0.03	0.99889	5.76	High	High	High	High	High	High
High	M9PCU3	submitted name: Disabled, isoform I [OS=Drosophila melanogaster]	0	FALSE	83.884	11	14	57	14	235.3	5.35	150.55	other biological processes			Pf00640	39866	FBgn0000414	Dab	M9PCU3			0	0	-0.06	0.998972	10.31	High	High	High	High	High	High	Phospho [S264(95.1); T289(100); S829(100)]
High	P19109	ATP-dependent RNA helicase p62 [OS=Drosophila melanogaster]	0	FALSE	83.676	26	12	141	10	78.5	9.6	365.28	RNA metabolism OR transcription;other metabolic processes;stress response;other biological processes	cytosol;nucleus;other cell component	nucleic acid binding activity;other molecular function	Pf00270, Pf00271	40739	FBgn0003261	Rm62	A4V2H1; dme:Dmel_CG10279; P19109; Q6AWN9; Q8IGL7; Q95TB8; Q9I7P5; Q9VNK4			0	2	0	0.998972	21.79	High	High	High	High	High	High
High	Q9W3E2	Protein PIP82 [OS=Drosophila melanogaster]	0	FALSE	83.544	19	13	101	13	132.3	6.67	264.7	developmental processes;other biological processes	cytosol;nucleus;other cell component			31791	FBgn0024943	PIP82	C0HBU3; dme:Dmel_CG11219; O61732; Q9W3E2			0	0	-0.67	0.134623	1.35	High	High	High	High	High	High	Phospho [T292(100); T320(99.8); S447(99.8)]
High	Q0KI25	submitted name: Uncharacterized protein, isoform B [OS=Drosophila melanogaster]	0	FALSE	82.886	17	13	99	13	126.5	8.21	287.97		non-structural extracellular;plasma membrane;other membranes;other cell component		Pf01433, Pf11838, Pf17900	42747	FBgn0039064	Dmel\CG4467	dme:Dmel_CG4467; Q0KI25	Antigen Presentation: Folding, assembly and peptide loading of class I MHC; Metabolism of Angiotensinogen to Angiotensins; Antigen processing: Ubiquitination & Proteasome degradation		3	0	-0.05	0.997152	2.63	High	High	High	High	High	High
High	Q9V4E0	Complex I-49kD [OS=Drosophila melanogaster]	0	FALSE	82.821	34	10	164	10	52.9	6.67	347.51	other metabolic processes;transport	other membranes	transporter activity;other molecular function	Pf00346	43798	FBgn0039909	ND-49	dme:Dmel_CG1970; Q9V4E0	Complex I biogenesis		2	0	0.23	0.953066	7.04	High	High	High	High	High	High
High	Q9V674	Cytochrome P450 6g1 [OS=Drosophila melanogaster]	0	FALSE	82.68	38	15	191	13	59.8	8.1	332.17	other metabolic processes;other biological processes	other membranes;ER/Golgi	other molecular function	Pf00067	36316	FBgn0025454	Cyp6g1	dme:Dmel_CG8453; O76800; Q0GT65; Q3KN31; Q5MAT9; Q5MAU2; Q95SI8; Q9V674			0	2	-3.5	2.01897e-16	2.94	High	High	High	High	High	High
High	A8JQV2	Nuclear protein MDM1 [OS=Drosophila melanogaster]	0	FALSE	82.473	24	14	127	1	93.2	9.79	334.38	other biological processes	cytoskeleton;nucleus;other cell component	cytoskeletal activity	Pf15501	40928	FBgn0037525	Dmel\CG17816	A8JQV2; dme:Dmel_CG17816			0	0	0.04	0.998972	14.34	High	High	High	High	High	Peak Found	Phospho [S424(100)]
High	Q29QY4	Alcohol dehydrogenase [OS=Drosophila melanogaster]	0	FALSE	82.351	50	9	874	1	23.3	7.88	2238.87	other metabolic processes;signal transduction		other molecular function	Pf00106, Pf00339							0	0	5.61	2.01897e-16	50.65	High	Peak Found	Peak Found	High	High	High
High	Q9W1H8	acetyl-CoA C-acyltransferase [OS=Drosophila melanogaster]	0	FALSE	82.182	32	13	266	13	50.6	9.14	598.97	other metabolic processes;other biological processes	mitochondrion	other molecular function	Pf00108, Pf02803	37784	FBgn0025352	Mtpbeta	dme:Dmel_CG4581; Q9W1H8	Beta oxidation of palmitoyl-CoA to myristoyl-CoA; Beta oxidation of lauroyl-CoA to decanoyl-CoA-CoA; Beta oxidation of decanoyl-CoA to octanoyl-CoA-CoA; Beta oxidation of octanoyl-CoA to hexanoyl-CoA; Beta oxidation of hexanoyl-CoA to butanoyl-CoA; Acyl chain remodeling of CL; Beta oxidation of myristoyl-CoA to lauroyl-CoA	Fatty acid beta-oxidation 3; Fatty acid beta-oxidation 1	9	0	0.76	0.0827474	7.29	High	High	High	High	High	High
High	Q9V4C1	submitted name: Uncharacterized protein, isoform E [OS=Drosophila melanogaster]	0	FALSE	81.903	25	13	95	3	97.8	5.33	279.72	other biological processes	cytoskeleton;nucleus	cytoskeletal activity		43780	FBgn0039897	Dmel\CG1674	dme:Dmel_CG1674; Q9V4C1			0	12	0.08	0.985627	7.01	High	High	High	High	High	High	Phospho [S798(76.3)]
High	Q9W4A6	submitted name: Otopetrin-like a, isoform A [OS=Drosophila melanogaster]	0	FALSE	81.856	18	12	488	3	99.3	8.15	1277.13	transport	plasma membrane;other membranes	transporter activity	Pf03189	8674066	FBgn0259994	OtopLa	Q9W4A6			0	0	-0.29	0.765771	4.73	High	High	High	High	High	High	Phospho [T183(100)]
High	A4V2B8	submitted name: Casein kinase IIalpha, isoform C [OS=Drosophila melanogaster]	0	FALSE	81.235	57	12	194	12	39.9	7.24	533.21		other cell component	kinase activity;other molecular function	Pf00069	48448	FBgn0264492	CkIIalpha	A4V2B8; dme:Dmel_CG17520			0	0	-0.19	0.943915	15.35	High	High	High	High	High	High
High	Q9VCH5	Nuclear pore complex protein Nup98-Nup96 [OS=Drosophila melanogaster]	0	FALSE	81.199	13	15	71	15	210	6.52	197.06	cell organization and biogenesis;protein metabolism;stress response;transport;developmental processes;other biological processes	other membranes;nucleus;other cell component	nucleic acid binding activity;other molecular function	Pf04096, Pf12110, Pf13634, Pf21240	42816	FBgn0039120	Nup98-96	B8A421; dme:Dmel_CG10198; Q6NP55; Q9VCH5	Transport of the SLBP independent Mature mRNA; Transport of the SLBP Dependant Mature mRNA; Transport of Mature mRNA Derived from an Intronless Transcript; Transport of Mature mRNA derived from an Intron-Containing Transcript; SUMOylation of DNA damage response and repair proteins; Nuclear Pore Complex (NPC) Disassembly; SUMOylation of SUMOylation proteins; SUMOylation of chromatin organization p…	Equilibrium signaling of differentiated cells	12	0	0.1	0.998972	7.84	High	High	High	High	High	High
High	Q7JWF1	Electron transfer flavoprotein-ubiquinone oxidoreductase [OS=Drosophila melanogaster]	0	FALSE	81.078	25	12	204	12	65.9	6.64	499.53	other metabolic processes	other membranes;mitochondrion	other molecular function	Pf05187, Pf13450, Pf21162	36031	FBgn0286783	Etf-QO	dme:Dmel_CG12140; Q7JWF1	Respiratory electron transport		1	0	0.65	0.194822	4.15	High	High	High	High	High	High
High	Q9W303	Chitinase-like protein Idgf4 [OS=Drosophila melanogaster]	0	FALSE	80.833	34	13	373	12	48.6	7.83	799.37	other metabolic processes;stress response;developmental processes;other biological processes		signal transduction activity or receptor binding;other molecular function	Pf00704	31926	FBgn0026415	Idgf4	A4V476; dme:Dmel_CG1780; O96667; Q9W303	Neutrophil degranulation		1	1	-0.23	0.874291	3.21	High	High	High	High	High	High
High	Q9VBP6	Succinate-semialdehyde dehydrogenase [OS=Drosophila melanogaster]	0	FALSE	80.756	33	12	173	12	54.9	8.21	451.84	other metabolic processes	mitochondrion	other molecular function	Pf00171	43092	FBgn0039349	Ssadh	dme:Dmel_CG4685; Q9VBP6	Degradation of GABA		1	0	0.31	0.877791	1.97	High	High	High	High	High	High
High	Q8MR58	Electron transfer flavoprotein subunit beta [OS=Drosophila melanogaster]	0	FALSE	80.653	51	10	364	10	27.3	8.46	962.08	other metabolic processes	mitochondrion	other molecular function	Pf01012		FBgn0039697	Etfb	Q8MR58			0	0	0.82	0.0508697	5.6	High	High	High	High	High	High
High	A0A0B4JD95	submitted name: Zipper, isoform H [OS=Drosophila melanogaster]	0	FALSE	80.599	14	18	98	18	226.6	5.52	264.7		cytoskeleton	cytoskeletal activity;other molecular function	Pf00063, Pf00612, Pf01576, Pf02736	38001	FBgn0287873	zip	A0A0B4JD95			0	0	-0.09	0.998972	0.76	High	High	High	High	High	High
High	Q7KTJ7	submitted name: Basigin, isoform G [OS=Drosophila melanogaster]	0	FALSE	80.457	27	10	191	10	70.5	6.89	455.09	cell adhesion;cell organization and biogenesis;developmental processes;other biological processes	cytoskeleton;other cell component	other molecular function	Pf13927	318841	FBgn0261822	Bsg	Q7KTJ7	Aspirin ADME; Basigin interactions; Proton-coupled monocarboxylate transport; Degradation of the extracellular matrix; Integrin cell surface interactions		5	0	0.24	0.949325	15.84	High	High	High	High	High	High
High	Q9VKU1	Long-chain-fatty-acid--CoA ligase [OS=Drosophila melanogaster]	0	FALSE	80.418	33	16	147	16	70.1	8.84	333.09	other metabolic processes;transport;other biological processes	plasma membrane;other membranes;ER/Golgi	transporter activity;other molecular function	Pf00501	26067068	FBgn0267828	Fatp1	Q960E1; Q9VKU1			0	0	0.21	0.961611	6.36	High	High	High	High	High	High
High	Q7K569	Glycerol-3-phosphate dehydrogenase [OS=Drosophila melanogaster]	0	FALSE	80.41	22	14	351	14	80.4	7.65	806.37	other metabolic processes;other biological processes	other membranes;mitochondrion;other cell component	other molecular function	Pf01266, Pf13499, Pf16901	47611	FBgn0022160	Gpo1	dme:Dmel_CG8256; Q7K569	Synthesis of PA; Triglyceride catabolism	Fatty acid beta-oxidation 1	3	0	0.33	0.845817	8.57	High	High	High	High	High	High
High	A0A0H4XWW0	RNA helicase [OS=Drosophila melanogaster]	0	FALSE	80.345	18	8	62	7	85	7.53	184.26	other biological processes	other cell component	nucleic acid binding activity;other molecular function	Pf00270, Pf00271	45826	FBgn0263231	bel-RB	A0A0H4XWW0; dme:Dmel_CG9748			0	0	0.02	0.998972	30.65	High	High	High	High	Peak Found	Peak Found	Phospho [S177(97.9)]
High	D3DMQ1	submitted name: FI02182p [OS=Drosophila melanogaster]	0	FALSE	80.253	46	14	307	14	48.3	8.43	632.59		non-structural extracellular	other molecular function	Pf00151		FBgn0004047	Yp3-RA	D3DMQ1			0	0	0.84	0.0407636	17.55	High	High	High	High	High	High
High	P22465	Annexin B10 [OS=Drosophila melanogaster]	0	FALSE	80.159	42	11	186	11	35.7	4.74	385.82		plasma membrane;other membranes;nucleus;other cell component	other molecular function	Pf00191	33019	FBgn0000084	AnxB10	dme:Dmel_CG9579; E1JJR8; E8NH50; P22465; Q27586; Q9W5W5	Platelet degranulation ; Neutrophil degranulation; Turbulent (oscillatory, disturbed) flow shear stress activates signaling by PIEZO1 and integrins in endothelial cells		3	0	0.12	0.997893	3.32	High	High	High	High	High	High
High	Q0E924	Prohibitin [OS=Drosophila melanogaster]	0	FALSE	79.785	64	15	287	15	33	9.54	544.72	cell organization and biogenesis	other membranes;mitochondrion		Pf01145	46038	FBgn0010551	Phb2	Q0E924; Q9V8N2			0	0	0.24	0.951964	16.48	High	High	High	High	High	High
High	Q7K2P3	submitted name: GH20817p [OS=Drosophila melanogaster]	0	FALSE	79.621	63	10	137	10	23.8	8.91	390.21					36009	FBgn0033446	Dmel\CG1648	dme:Dmel_CG1648; Q7K2P3			0	0	-0.06	0.985627	15.77	High	High	High	High	High	High	Acetyl [N-Term]
High	Q9GV29	submitted name: Prophenoloxidase [OS=Drosophila melanogaster]	0	FALSE	79.49	60	14	242	1	39.3	6.71	573.59		non-structural extracellular		Pf00372, Pf03722			MoxGM95	Q9GV29			0	0	0.96	0.0982755	10.03	High	High	High	High	High	High
High	Q9VHR8	Dipeptidyl peptidase 3 [OS=Drosophila melanogaster]	0	FALSE	79.395	25	17	204	17	89.1	6.43	425.42	protein metabolism	plasma membrane;other membranes;cytosol;other cell component	other molecular function	Pf03571	40996	FBgn0037580	DppIII	dme:Dmel_CG7415; Q8IHE9; Q961F1; Q9VHR8			0	0	-0.01	0.998972	0.23	High	High	High	High	High	High
High	Q9V9S7	Rho GTPase-activating protein 100F [OS=Drosophila melanogaster]	0	FALSE	79.371	16	19	104	19	198.2	9.61	224.79	cell organization and biogenesis;developmental processes;signal transduction;other biological processes	plasma membrane;other membranes;other cell component	enzyme regulator activity	Pf00168, Pf00595, Pf00620	43758	FBgn0039883	RhoGAP100F	C3KGQ2; dme:Dmel_CG1976; E1JJ30; E1JJ31; Q8SWW5; Q9V9S7	RHOF GTPase cycle; RAC1 GTPase cycle; RAC2 GTPase cycle; RAC3 GTPase cycle; RHOQ GTPase cycle; CDC42 GTPase cycle; RHOJ GTPase cycle		7	0	-0.22	0.953066	4.78	High	High	High	High	High	High	Phospho [S1519(95)]
High	Q9V3J1	V-type proton ATPase subunit H [OS=Drosophila melanogaster]	0	FALSE	79.157	40	16	214	16	53.7	6.61	291.99	cell organization and biogenesis;transport;other biological processes	plasma membrane;other membranes;other cytoplasmic organelle	transporter activity	Pf03224, Pf11698	34997	FBgn0027779	VhaSFD	dme:Dmel_CG17332; Q8IP12; Q960C9; Q9V3J1; Q9VJJ2	Insulin receptor recycling; ROS and RNS production in phagocytes; Transferrin endocytosis and recycling; Amino acids regulate mTORC1; Ion channel transport		5	0	0.04	0.998972	1.93	High	High	High	High	High	High
High	Q9W0B8	Coatomer subunit alpha [OS=Drosophila melanogaster]	0	FALSE	78.858	21	18	157	18	139.2	7.65	325.96	cell cycle OR cell proliferation;cell organization and biogenesis;transport;other biological processes	other membranes;ER/Golgi	other molecular function	Pf00400, Pf04053, Pf06957	38199	FBgn0025725	alphaCOP	dme:Dmel_CG7961; Q9W0B8	COPI-mediated anterograde transport; COPI-dependent Golgi-to-ER retrograde traffic		2	0	-0.13	0.992388	0.38	High	High	High	High	High	High
High	Q9VIU8	submitted name: GH25853p [OS=Drosophila melanogaster]	0	FALSE	78.592	17	12	79	12	152.3	6.04	235.07				Pf00400, Pf05729	35239	FBgn0032798	Dmel\CG10132	dme:Dmel_CG10132; Q9VIU8			0	0	0.24	0.953066	2.05	High	High	High	High	High	High
High	P05303	Elongation factor 1-alpha 2 [OS=Drosophila melanogaster]	0	FALSE	78.576	32	12	626	3	50.6	8.95	1481.06	protein metabolism;other metabolic processes	other cell component	nucleic acid binding activity;other molecular function	Pf00009, Pf03144, Pf22594	43736	FBgn0000557	eEF1alpha2	dme:Dmel_CG1873; P05303; Q9V9U8	Neutrophil degranulation; Protein methylation; HSF1 activation; Eukaryotic Translation Elongation	Translation factors	5	0	0.16	0.985627	55.93	High	High	High	High	High	High
High	Q4TWT4	Dihydropyrimidine dehydrogenase [NADP(+)] [OS=Drosophila melanogaster]	0	FALSE	78.401	22	16	102	16	111.2	6.7	240.25	other metabolic processes	cytosol	other molecular function	Pf01180, Pf13450, Pf14691, Pf14697			su(r)	Q4TWT4			0	0	-0.2	0.965552	0.08	High	High	High	High	High	High
High	Q8T410	submitted name: AT22968p [OS=Drosophila melanogaster]	0	FALSE	78.149	24	11	150	11	67.5	4.79	370.39	protein metabolism;other metabolic processes;stress response	plasma membrane;other membranes;ER/Golgi	other molecular function	Pf00262			Cnx99A	Q8T410			0	0	-0.03	0.998972	9.33	High	High	High	High	High	High	Phospho [S541(100)]
High	Q9VFP1	Probable cytochrome P450 6d5 [OS=Drosophila melanogaster]	0	FALSE	77.967	35	13	140	12	57.3	8.84	272.21		other membranes;ER/Golgi	other molecular function	Pf00067	41706	FBgn0038194	Cyp6d5	dme:Dmel_CG3050; Q9VFP1			0	0	0.08	0.998972	0.61	High	High	High	High	High	High
High	A0A0B4JD11	submitted name: Eukaryotic translation elongation factor 1 gamma, isoform C [OS=Drosophila melanogaster]	0	FALSE	77.951	47	14	213	14	48.9	7.05	455.34	protein metabolism;other metabolic processes		nucleic acid binding activity	Pf00043, Pf00647, Pf02798	44791	FBgn0029176	eEF1gamma	A0A0B4JD11; dme:Dmel_CG11901		Translation factors	1	0	-0.15	0.953054	1.82	High	High	High	High	High	High
High	Q24547	Syntaxin-1A [OS=Drosophila melanogaster]	0	FALSE	77.944	47	9	399	9	33.6	5.43	974.76	cell-cell signaling;cell cycle OR cell proliferation;cell organization and biogenesis;transport;developmental processes;other biological processes	plasma membrane;other membranes;ER/Golgi;other cytoplasmic organelle;other cell component	other molecular function	Pf00804, Pf05739	42854	FBgn0013343	Syx1A	dme:Dmel_CG31136; Q24547; Q9TX14; Q9VCD7	Serotonin Neurotransmitter Release Cycle; Norepinephrine Neurotransmitter Release Cycle; Glutamate Neurotransmitter Release Cycle; Dopamine Neurotransmitter Release Cycle; Acetylcholine Neurotransmitter Release Cycle; GABA synthesis, release, reuptake and degradation; Insertion of tail-anchored proteins into the endoplasmic reticulum membrane; trans-Golgi Network Vesicle Budding; Other interleuki…		10	0	-0.3	0.755094	1.21	High	High	High	High	High	High
High	P29613	Triosephosphate isomerase [OS=Drosophila melanogaster]	0	FALSE	77.726	35	6	267	6	26.6	6	693.05	other metabolic processes;other biological processes	cytosol;cytoskeleton	other molecular function	Pf00121	43582	FBgn0086355	Tpi	dme:Dmel_CG2171; O76995; P29613; Q0KHY9; Q6NLI5; Q7JNU4; Q8IMJ1; Q9TY56	Gluconeogenesis; Glycolysis	Fatty acid beta-oxidation 1	3	0	0.48	0.539833	5.06	High	High	High	High	High	High
High	A0A4P1SA55	alpha-glucosidase [OS=Drosophila melanogaster]	0	FALSE	77.689	36	15	118	8	67	5.3	229.57			other molecular function	Pf00128	34598	FBgn0032382	Mal-B2	A0A4P1SA55; dme:Dmel_CG14935	Amino acid transport across the plasma membrane		1	7	-0.51	0.396846	14.12	High	High	High	High	High	High
High	A0A4D6K595	submitted name: Synapse-associated protein 47kD, isoform M [OS=Drosophila melanogaster]	0	FALSE	77.587	35	12	422	3	57	4.59	948.47				Pf03909		FBgn0013334	Sap47	A0A4D6K595			0	9	-0.07	0.985627	9.09	High	High	High	High	High	High	Acetyl [N-Term]
High	Q9V3V6	submitted name: 26S proteasome regulatory complex subunit p50 [OS=Drosophila melanogaster]	0	FALSE	77.564	36	10	185	10	47.8	5.34	465.11	protein metabolism;other metabolic processes;other biological processes	cytosol;nucleus;other cell component	other molecular function	Pf00004, Pf16450, Pf17862	42805	FBgn0028684	Rpt5	dme:Dmel_CG10370; Q9V3V6	Neutrophil degranulation; Antigen processing: Ubiquitination & Proteasome degradation; Regulation of RAS by GAPs; Neddylation; Cross-presentation of soluble exogenous antigens (endosomes); ABC-family proteins mediated transport; UCH proteinases; Degradation of beta-catenin by the destruction complex; Ub-specific processing proteases; Activation of NF-kappaB in B cells; Oxygen-dependent proline hy…	Proteasome degradation	53	0	0.03	0.998972	6.62	High	High	High	High	High	High
High	E1JIS7	submitted name: CASK, isoform F [OS=Drosophila melanogaster]	0	FALSE	77.125	23	14	125	14	102.4	6.15	305.6		other cell component	kinase activity;other molecular function	Pf00018, Pf00069, Pf00595, Pf00625, Pf02828	42567	FBgn0013759	CASK	E1JIS7			0	0	-0.2	0.949786	3.6	High	High	High	High	High	High	Phospho [T466(100)]
High	Q9VXI1	L-gulonate 3-dehydrogenase [OS=Drosophila melanogaster]	0	FALSE	76.939	45	11	327	11	34.8	7.81	784.57	other metabolic processes		other molecular function	Pf00725, Pf02737	32592	FBgn0286508	Had1	dme:Dmel_CG9914; Q7YU75; Q9VXI1	Formation of xylulose-5-phosphate		1	0	1.28	0.000122624	1.41	High	High	High	High	High	High
High	E1JGY7	submitted name: Lethal (2) 01289, isoform G [OS=Drosophila melanogaster]	0	FALSE	76.938	18	13	120	2	136.5	4.25	292.62				Pf00085	46017	FBgn0010482	hlk	E1JGY7			0	0	0.06	0.998972	18.02	High	Peak Found	High	High	Peak Found	Peak Found
High	P23226	205 kDa microtubule-associated protein [OS=Drosophila melanogaster]	0	FALSE	76.821	24	16	96	16	126.6	4.86	286.68	cell cycle OR cell proliferation;cell organization and biogenesis	cytoskeleton;other cell component			43765	FBgn0002645	Map205	dme:Dmel_CG1483; P23226; Q53YG1; Q9V9S1			0	0	0.47	0.348008	7.21	High	High	High	High	High	High	Acetyl [N-Term]
High	P13706	Glycerol-3-phosphate dehydrogenase [NAD(+)], cytoplasmic [OS=Drosophila melanogaster]	0	FALSE	76.751	36	12	773	12	39.7	6.61	1637.21	other metabolic processes;stress response;other biological processes	cytosol;cytoskeleton;other cell component	other molecular function	Pf01210, Pf07479	33824	FBgn0001128	Gpdh1	dme:Dmel_CG9042; P13706; Q27590; Q27925; Q95077; Q95TV4; Q9VML0	Synthesis of PA		1	0	0.53	0.413552	23.7	High	High	High	High	High	High
High	Q9VCV4	submitted name: Iron regulatory protein 1A [OS=Drosophila melanogaster]	0	FALSE	76.749	23	13	125	8	98.7	5.78	275.8	other metabolic processes;developmental processes;other biological processes	cytosol;mitochondrion;nucleus	nucleic acid binding activity;other molecular function	Pf00330, Pf00694	42689	FBgn0024958	Irp-1A	dme:Dmel_CG4900; Q9VCV4	Iron uptake and transport		1	0	-0.25	0.935541	24.75	High	High	High	High	High	High	Phospho [S687(98.8)]
High	Q6NN26	submitted name: RE18634p [OS=Drosophila melanogaster]	0	FALSE	76.705	15	15	178	15	145	6.43	344.76		other membranes;other cell component		Pf00008, Pf00754, Pf02210			Nrx	Q6NN26			0	0	-0.11	0.977491	12.86	High	High	High	High	High	High
High	Q9VQL1	serine--tRNA ligase [OS=Drosophila melanogaster]	0	FALSE	76.622	32	10	83	10	56.4	6.49	227.72	protein metabolism;RNA metabolism OR transcription;other metabolic processes	cytosol;other cell component	nucleic acid binding activity;other molecular function	Pf00587, Pf02403	33518	FBgn0031497	SerRS	dme:Dmel_CG17259; Q9VQL1			0	0	-0.06	0.998972	3.34	High	High	High	High	High	High
High	Q7JUS9	submitted name: MIP16332p [OS=Drosophila melanogaster]	0	FALSE	76.573	33	11	483	10	40.5	8.97	889.48	transport	other membranes;mitochondrion	transporter activity	Pf00153	37297	FBgn0034497	Mpcp1	dme:Dmel_CG9090; Q7JUS9			0	1	0.15	0.985627	24.75	High	High	High	High	High	High
High	A0A0B4K7S0	ubiquitinyl hydrolase 1 [OS=Drosophila melanogaster]	0	FALSE	76.483	8	17	94	17	310.4	6.05	212.78	protein metabolism;other metabolic processes		other molecular function	Pf00443, Pf12030, Pf22900	43749	FBgn0005632	faf	A0A0B4K7S0			0	0	-0.2	0.973489	3.15	High	High	High	High	High	High
High	Q9VDW6	Dystrophin, isoforms A/C/F/G/H [OS=Drosophila melanogaster]	0	FALSE	76.395	8	18	86	11	410.2	5.48	189.87	cell-cell signaling;cell organization and biogenesis;developmental processes;other biological processes	plasma membrane;other membranes;cytoskeleton;other cell component	cytoskeletal activity;other molecular function	Pf00307, Pf00435, Pf00569, Pf09068, Pf09069	42327	FBgn0260003	Dys	Q0KI51; Q0KI52; Q0KI53; Q9BK96; Q9BK98; Q9BKA0; Q9GT71; Q9VDW4; Q9VDW6	Platelet degranulation ; RHOD GTPase cycle; RHOF GTPase cycle; RHOBTB2 GTPase cycle; Regulation of cytoskeletal remodeling and cell spreading by IPP complex components		5	7	0.06	0.985627	1.72	High	High	High	High	High	High
High	P10379	Protein unzipped [OS=Drosophila melanogaster]	0	FALSE	76.348	31	10	162	10	54.3	6.38	418.62	cell organization and biogenesis;developmental processes				38002	FBgn0004055	uzip	dme:Dmel_CG3533; P10379; Q960B4; Q9W0W7			0	0	0.49	0.500182	0.6	High	High	High	High	High	High
High	Q7KUD4	phospholipase A2 [OS=Drosophila melanogaster]	0	FALSE	76.102	26	14	77	14	97.7	6.99	184.59	other metabolic processes;other biological processes	mitochondrion;other cell component	other molecular function	Pf01734, Pf12796	39160	FBgn0036053	iPLA2-VIA	Q7KUD4	COPI-independent Golgi-to-ER retrograde traffic; Role of phospholipids in phagocytosis; Acyl chain remodelling of PC; Acyl chain remodelling of PE		4	0	0	0.998972	6.7	High	High	High	High	High	High
High	Q9VEY0	submitted name: Uncharacterized protein, isoform C [OS=Drosophila melanogaster]	0	FALSE	75.843	42	9	146	9	41.6	6.81	443.7		extracellular matrix	other molecular function		41964	FBgn0038405	Dmel\CG8927	Q9VEY0			0	0	-0.64	0.156772	9.06	High	High	High	High	High	High
High	Q24036	submitted name: Failed axon connections protein [OS=Drosophila melanogaster]	0	FALSE	75.84	33	10	269	10	47.1	5.25	665.69				Pf17171, Pf17172			fax	Q24036			0	0	0.15	0.985627	11.22	High	High	High	High	High	High
High	P06604	Tubulin alpha-2 chain [OS=Drosophila melanogaster]	0	FALSE	75.632	29	11	640	1	49.9	5.2	1341.58	cell cycle OR cell proliferation;cell organization and biogenesis;other biological processes	cytoskeleton;other cell component	cytoskeletal activity;other molecular function	Pf00091, Pf03953	41183	FBgn0003886	alphaTub85E	B5RJ60; dme:Dmel_CG9476; P06604; Q8MYS4; Q9VH86	COPI-dependent Golgi-to-ER retrograde traffic; Kinesins; COPI-mediated anterograde transport; HSP90 chaperone cycle for steroid hormone receptors (SHR) in the presence of ligand; COPI-independent Golgi-to-ER retrograde traffic		5	0	0.99	0.117523	31.15	High	Peak Found	Peak Found	High	Peak Found	Peak Found
High	A0A6F7R657	submitted name: Widerborst, isoform H [OS=Drosophila melanogaster]	0	FALSE	75.609	22	11	116	11	79.4	8.27	299.89	signal transduction;other biological processes	cytosol;nucleus;other cell component	enzyme regulator activity	Pf01603		FBgn0027492	wdb	A0A6F7R657	RAF activation; Negative regulation of MAPK pathway; Beta-catenin phosphorylation cascade; CTLA4 inhibitory signaling; PI5P, PP2A and IER3 Regulate PI3K/AKT Signaling; PKR-mediated signaling		7	0	0.31	0.753656	25.39	High	High	High	High	High	High
High	A1Z6Z8	submitted name: Dilute class unconventional myosin, isoform C [OS=Drosophila melanogaster]	0	FALSE	75.477	11	15	162	15	208.1	8.44	316.44	cell organization and biogenesis;transport;developmental processes;other biological processes	other membranes;cytoskeleton;other cell component	cytoskeletal activity;other molecular function	Pf00063, Pf00612, Pf01843	35680	FBgn0261397	didum	A1Z6Z8	Vasopressin regulates renal water homeostasis via Aquaporins		1	0	-0.24	0.854265	5.5	High	High	High	High	High	High
High	A0A0B4KGQ3	submitted name: Neurexin 1, isoform E [OS=Drosophila melanogaster]	0	FALSE	75.457	12	16	107	16	197.7	7.15	242.69	cell-cell signaling;cell organization and biogenesis;transport;developmental processes;other biological processes	other membranes;other cell component	signal transduction activity or receptor binding;other molecular function	Pf00008, Pf02210	42646	FBgn0038975	Nrx-1	A0A0B4KGQ3			0	0	-0.19	0.92479	0.22	High	High	High	High	High	High
High	M9PH99	submitted name: Glutamic acid decarboxylase 1, isoform D [OS=Drosophila melanogaster]	0	FALSE	75.456	25	10	495	9	57.8	6.54	1094.6	other metabolic processes		other molecular function	Pf00282	38484	FBgn0004516	Gad1	dme:Dmel_CG14994; M9PH99		Biogenic amine synthesis	1	1	-0.15	0.953066	12.09	High	High	High	High	High	High
High	Q9VJH2	submitted name: Aspartyl-tRNA synthetase, mitochondrial, isoform A [OS=Drosophila melanogaster]	0	FALSE	75.441	17	12	94	12	121.4	5.82	239.97	protein metabolism;RNA metabolism OR transcription;other metabolic processes	mitochondrion	nucleic acid binding activity;other molecular function	Pf00152, Pf01336	326155	FBgn0051739	AspRS-m	dme:Dmel_CG31739; Q9VJH2; Q9VJH3			0	0	-0.11	0.997152	2.31	High	High	High	High	High	High
High	Q9VNH7	submitted name: Uncharacterized protein, isoform A [OS=Drosophila melanogaster]	0	FALSE	75.387	32	9	294	2	39.7	8.54	681.65	signal transduction	other cell component		Pf03096	40713	FBgn0027608	Dmel\CG2082	Q9VNH7			0	11	0.19	0.977491	4.93	High	Peak Found	High	High	High	Peak Found	Phospho [S327(94.1); S342(100)]
High	O18404	3-hydroxyacyl-CoA dehydrogenase type-2 [OS=Drosophila melanogaster]	0	FALSE	75.312	50	9	399	9	26.9	9.03	1017.17	RNA metabolism OR transcription;other metabolic processes;developmental processes	mitochondrion	other molecular function	Pf00106	32789	FBgn0021765	scu	D5A7S2; dme:Dmel_CG7113; G7H840; O18404; Q059C3; Q8MRC1	Mitochondrial protein degradation; Branched-chain amino acid catabolism		2	0	0.68	0.161229	15.48	High	High	High	High	High	High
High	P08736	Elongation factor 1-alpha 1 [OS=Drosophila melanogaster]	0	FALSE	75.181	35	13	575	4	50.3	9.07	1250.14	protein metabolism;other metabolic processes	other cell component	nucleic acid binding activity;other molecular function	Pf00009, Pf03144, Pf22594	36271	FBgn0284245	eEF1alpha1	C6TP87; dme:Dmel_CG8280; P08736; Q0E9B9; Q9V631	Neutrophil degranulation; Protein methylation; HSF1 activation; Eukaryotic Translation Elongation	Translation factors	5	9	0.23	0.959688	7.48	High	High	High	High	High	High
High	O62530	submitted name: Adaptor protein complex 2, mu subunit, isoform A [OS=Drosophila melanogaster]	0	FALSE	75.023	38	11	278	11	49.8	9.48	679.5	transport	plasma membrane;other membranes;other cell component	other molecular function	Pf00928, Pf01217	42642	FBgn0263351	AP-2mu	dme:Dmel_CG7057; O62530	VLDLR internalisation and degradation; Trafficking of GluR2-containing AMPA receptors; Cargo recognition for clathrin-mediated endocytosis; Retrograde neurotrophin signalling; LDL clearance; EPH-ephrin mediated repulsion of cells; Formation of annular gap junctions; Recycling pathway of L1; WNT5A-dependent internalization of FZD4; WNT5A-dependent internalization of FZD2, FZD5 and ROR2		12	0	0.03	0.998972	8.68	High	High	High	High	High	High
High	Q7KVX5	submitted name: VAMP-associated protein 33kDa, isoform A [OS=Drosophila melanogaster]	0	FALSE	74.653	40	6	136	6	26.8	8.38	375.71	cell-cell signaling;cell organization and biogenesis;other metabolic processes;stress response;transport;developmental processes	non-structural extracellular;plasma membrane;other membranes;cytoskeleton;ER/Golgi;other cell component	other molecular function	Pf00635	31349	FBgn0029687	Vap33	Q7KVX5			0	0	0	0.998972	4.38	High	High	High	High	High	High
High	Q8IHB4	aspartate transaminase [OS=Drosophila melanogaster]	0	FALSE	74.523	32	10	211	10	49.7	8.5	473.12	other metabolic processes	other cytoplasmic organelle	other molecular function	Pf00155			Got1	Q8IHB4			0	0	0.29	0.914709	10.39	High	High	High	High	High	High
High	A1Z7H3	long-chain-fatty-acid--CoA ligase [OS=Drosophila melanogaster]	0	FALSE	74.295	24	12	314	12	79.4	8.44	791.35	cell-cell signaling;cell organization and biogenesis;other metabolic processes;developmental processes;other biological processes	plasma membrane;other membranes;ER/Golgi;other cell component	other molecular function	Pf00501	46068	FBgn0263120	Acsl	A1Z7H3; dme:Dmel_CG8732		Fatty acid beta-oxidation 1; Mitochondrial long chain fatty acid beta-oxidation; Fatty acid biosynthesis	3	0	0.33	0.844065	3.31	High	High	High	High	High	High	Acetyl [N-Term]
High	A1Z9M5	Titin [OS=Drosophila melanogaster]	0	FALSE	74.16	22	12	61	12	460.7	8.35	162.79	cell organization and biogenesis;developmental processes;other biological processes	cytoskeleton	cytoskeletal activity		36573	FBgn0050069	Sdb	A1Z9M5; dme:Dmel_CG30069			0	0	0.1	0.977491	5.86	High	High	High	High	High	High
High	Q961R5	submitted name: GH09468p [OS=Drosophila melanogaster]	0	FALSE	74.077	31	11	93	11	63.5	8.56	283.91								Q961R5			0	0	-0.41	0.63208	13.63	High	High	High	High	High	High
High	E1JHA6	submitted name: Uninflatable, isoform C [OS=Drosophila melanogaster]	0	FALSE	73.466	6	15	112	15	390.3	5.26	245.5	developmental processes;signal transduction;other biological processes	plasma membrane;other membranes;other cytoplasmic organelle	signal transduction activity or receptor binding;other molecular function	Pf00008, Pf00057, Pf00084, Pf00431, Pf00754, Pf02494, Pf07645, Pf07699, Pf12661, Pf13385	33983	FBgn0031879	uif	E1JHA6			0	0	-0.2	0.957048	25.6	High	High	High	High	High	High
High	A0A126GUN6	submitted name: Z band alternatively spliced PDZ-motif protein 52, isoform X [OS=Drosophila melanogaster]	0	FALSE	73.415	9	13	140	4	233.3	6.4	335.75			other molecular function	Pf00412, Pf00595, Pf15936	36740	FBgn0265991	Zasp52	A0A126GUN6			0	9	-0.06	0.998972	16.88	High	High	High	High	High	Peak Found
High	M9PHJ0	submitted name: Upheld, isoform P [OS=Drosophila melanogaster]	0	FALSE	73.387	27	9	279	1	47.3	4.64	626.74	other biological processes	cytoskeleton		Pf00992	32314	FBgn0004169	up	M9PHJ0			0	0	-0.5	0.413552	32.57	High	High	High	High	High	High	Phospho [T27(100); T331(100)]
High	Q24298	DE-cadherin [OS=Drosophila melanogaster]	0	FALSE	73.232	16	15	78	15	169.7	4.78	177.2	cell adhesion;cell organization and biogenesis;stress response;developmental processes;other biological processes	plasma membrane;other membranes;other cytoplasmic organelle;other cell component	cytoskeletal activity;other molecular function	Pf00028, Pf01049, Pf02210	37386	FBgn0003391	shg	dme:Dmel_CG3722; Q24298; Q9W2N1			0	0	-0.21	0.980082	1.73	High	High	High	High	High	High
High	A0A0B4LGS4	submitted name: Vacuolar H[+]-ATPase 26kD subunit, isoform C [OS=Drosophila melanogaster]	0	FALSE	73.166	50	11	429	11	26.1	6.15	1164.86	transport	other membranes	transporter activity	Pf01991	40679	FBgn0283535	Vha26	A0A0B4LGS4; dme:Dmel_CG1088			0	0	-0.09	0.977491	6.48	High	High	High	High	High	High
High	Q7KUB1	Isocitrate dehydrogenase [NADP] [OS=Drosophila melanogaster]	0	FALSE	73.011	30	11	295	11	52.6	7.5	625.81	other metabolic processes	cytosol;other cytoplasmic organelle	other molecular function	Pf00180	44291	FBgn0001248	Idh	Q7KUB1			0	0	0.2	0.973548	12.86	High	High	High	High	High	High
High	M9PGV7	submitted name: Shaggy, isoform Q [OS=Drosophila melanogaster]	0	FALSE	72.582	13	11	126	1	123.7	5.59	352.65			kinase activity;other molecular function	Pf00069	31248	FBgn0003371	sgg	M9PGV7			0	11	-0.1	0.977491	15.76	High	High	High	High	High	High
High	Q8MRC4	submitted name: RE14657p [OS=Drosophila melanogaster]	0	FALSE	72.515	15	16	105	16	143.7	6.42	213.34	transport	other membranes	transporter activity;other molecular function	Pf00005, Pf00664			Mdr65	Q8MRC4			0	0	-0.08	0.99889	10.07	High	High	High	High	High	High
High	O77460	Inorganic pyrophosphatase [OS=Drosophila melanogaster]	0	FALSE	72.486	39	9	300	9	37.9	7.01	750.79	cell organization and biogenesis;other metabolic processes;other biological processes	nucleus;other cell component	other molecular function	Pf00719	37922	FBgn0016687	Nurf-38	dme:Dmel_CG4634; O77460; Q9W150	Cytosolic tRNA aminoacylation; Mitochondrial tRNA aminoacylation; Pyrophosphate hydrolysis		3	0	0.09	0.998972	3.46	High	High	High	High	High	High
High	Q7KS34	Diacylglycerol kinase [OS=Drosophila melanogaster]	0	FALSE	72.462	15	9	84	9	113.9	6.76	247.1	other metabolic processes;signal transduction	plasma membrane;other membranes;nucleus;other cell component	nucleic acid binding activity;kinase activity;other molecular function	Pf00130, Pf00609, Pf00781, Pf00788	42836	FBgn0051140	Dmel\CG31140	B5RJR9; Q7KS34			0	0	0.13	0.965552	4.31	High	High	High	High	High	High
High	Q9VHX4	submitted name: LD24679p [OS=Drosophila melanogaster]	0	FALSE	72.388	47	12	197	12	36.8	5.99	424.45		cytosol	other molecular function	Pf00248	40946	FBgn0037537	Dmel\CG2767	dme:Dmel_CG2767; Q9VHX4			0	0	0.67	0.179964	1.05	High	High	High	High	High	High
High	Q59E11	submitted name: IA-2 protein tyrosine phosphatase, isoform D [OS=Drosophila melanogaster]	0	FALSE	72.332	15	12	111	12	145.6	6.38	285.68	developmental processes;other biological processes	other membranes;ER/Golgi;other cell component		Pf00102, Pf11548	33277	FBgn0031294	IA-2	Q59E11			0	0	0.2	0.953066	8.2	High	High	High	High	High	High	Phospho [S633(100); T1155(84.6)]
High	A0A0B4LFU5	submitted name: Stambha A, isoform D [OS=Drosophila melanogaster]	0	FALSE	72.313	20	12	97	12	90.9	7.02	198.57				Pf21052	35865	FBgn0086784	stmA	A0A0B4LFU5			0	0	0.05	0.998972	12.02	High	High	High	High	High	High
High	Q9VB96	submitted name: Uncharacterized protein, isoform A [OS=Drosophila melanogaster]	0	FALSE	72.17	38	12	194	12	52.6	6.67	467.9			other molecular function	Pf00171	43244	FBgn0051075	Dmel\CG31075	Q9VB96			0	0	0.55	0.372625	10.01	High	High	High	High	High	High
High	A0A0B4LFA6	submitted name: Regulatory particle non-ATPase 13, isoform G [OS=Drosophila melanogaster]	0	FALSE	72.038	37	9	118	2	45.5	5.96	361.53		nucleus;other cell component		Pf04683, Pf16550	36545	FBgn0033886	Rpn13	A0A0B4LFA6			0	7	-0.31	0.864962	10.75	High	High	High	High	High	High	Phospho [T402(84.3)]
High	Q9VSY4	Alpha-tubulin N-acetyltransferase 1 [OS=Drosophila melanogaster]	0	FALSE	72.029	28	7	112	7	50.5	6.3	354.69	developmental processes;other biological processes	cytoskeleton	other molecular function	Pf05301	39086	FBgn0035989	Atat	dme:Dmel_CG3967; Q95S14; Q9VSY4; Q9VSY5			0	0	-0.08	0.998972	11.05	High	High	High	High	High	High	Phospho [S440(79.7)]
High	A0A0B4K7U5	submitted name: Lingerer, isoform H [OS=Drosophila melanogaster]	0	FALSE	72.026	14	10	79	10	134.3	6.92	243.45		other cell component		Pf12478	35771	FBgn0020279	lig	A0A0B4K7U5			0	0	-0.16	0.977491	11.02	High	High	High	High	High	High
High	Q9VM14	dihydrolipoyllysine-residue acetyltransferase [OS=Drosophila melanogaster]	0	FALSE	71.871	22	11	613	11	54.2	9.57	1282.57	other metabolic processes;other biological processes	mitochondrion;other cell component	other molecular function	Pf00198, Pf00364	34021	FBgn0283658	Dlat	Q9VM13; Q9VM14	Signaling by Retinoic Acid; Regulation of pyruvate dehydrogenase (PDH) complex; Protein lipoylation; PDH complex synthesizes acetyl-CoA from PYR		4	0	0.11	0.998972	5.49	High	High	High	High	High	High
High	Q95RR6	submitted name: LD15002p [OS=Drosophila melanogaster]	0	FALSE	71.788	49	9	174	1	31	8.29	416.82	other biological processes	nucleus;other cell component	nucleic acid binding activity;other molecular function	Pf04845	43797	FBgn0022361	Pur-alpha	dme:Dmel_CG1507; Q95RR6			0	0	-0.38	0.752338	94.04	High	High	High	High	High	High
High	A0ZWP2	submitted name: Thiolester containing protein II, isoform B [OS=Drosophila melanogaster]	0	FALSE	71.702	15	14	69	1	153.4	6.06	158.1		non-structural extracellular	enzyme regulator activity	Pf00207, Pf01835, Pf07677, Pf07678, Pf07703, Pf17791			TepII	A0ZWP2			0	13	0.01	0.998972	6.66	Not Found	Not Found	Not Found	High	High	Peak Found
High	Q9VPX7	submitted name: Capulet, isoform A [OS=Drosophila melanogaster]	0	FALSE	71.527	34	11	195	11	45.6	7.06	545.44	cell organization and biogenesis;developmental processes;signal transduction;other biological processes	cytosol;other cell component	cytoskeletal activity;other molecular function	Pf08603, Pf21938	45233	FBgn0261458	capt	dme:Dmel_CG33979; Q9VPX7; Q9XZ60			0	0	0.1	0.998972	3.89	High	High	High	High	High	High
High	F2FBA4	submitted name: RH63159p [OS=Drosophila melanogaster]	0	FALSE	71.123	31	8	348	1	41.1	8.38	794.65				Pf03096			CG2082-RB	F2FBA4			0	0	0.02	0.998972	6.03	High	High	High	High	High	High	Phospho [S335(94.1); S350(100)]
High	X2J516	Trifunctional purine biosynthetic protein adenosine-3 [OS=Drosophila melanogaster]	0	FALSE	71.009	15	17	136	17	144.4	7.21	273.5	other metabolic processes		other molecular function	Pf00551, Pf00586, Pf01071, Pf02769, Pf02843, Pf02844	33986	FBgn0000053	Gart	dme:Dmel_CG31628; X2J516			0	0	0.31	0.854265	12.05	High	High	High	High	High	High
High	P35421	Phosphoribosylformylglycinamidine synthase [OS=Drosophila melanogaster]	0	FALSE	70.955	14	15	89	15	148	5.68	211.14	other metabolic processes	other cell component	other molecular function	Pf00586, Pf02769, Pf13507, Pf18072, Pf18076, Pf22689	33847	FBgn0000052	Pfas	A4V099; dme:Dmel_CG9127; P35421; Q6NNY9; Q9VMI7	Purine ribonucleoside monophosphate biosynthesis		1	0	-0.43	0.579744	3.04	High	High	High	High	High	High
High	Q9VTZ4	Phosphoacetylglucosamine mutase [OS=Drosophila melanogaster]	0	FALSE	70.919	33	13	122	13	60.5	6.29	219.1	other metabolic processes;developmental processes;other biological processes	other cell component	other molecular function	Pf00408, Pf02878, Pf21404, Pf21405	39434	FBgn0036298	nst	dme:Dmel_CG10627; Q9VTZ4	Synthesis of UDP-N-acetyl-glucosamine		1	0	0.18	0.933574	8.28	High	High	High	High	High	High
High	Q9V9K7	Serrate RNA effector molecule homolog [OS=Drosophila melanogaster]	0	FALSE	70.906	21	18	112	18	107.2	5.55	252.94	RNA metabolism OR transcription;other metabolic processes;stress response;other biological processes	nucleus		Pf04959, Pf12066	35539	FBgn0033062	Ars2	A4UZ50; dme:Dmel_CG7843; Q53XG1; Q8SWW6; Q95TJ0; Q9V9K7	mRNA Splicing - Major Pathway; RNA polymerase II transcribes snRNA genes		2	0	-0.12	0.967599	12.13	High	High	High	High	High	High	Phospho [S326(100); S459(99.6)]
High	M9NES0	submitted name: Arrestin 1, isoform B [OS=Drosophila melanogaster]	0	FALSE	70.851	35	9	418	9	40.7	8.51	1227.19	signal transduction			Pf00339, Pf02752	35078	FBgn0000120	Arr1	dme:Dmel_CG5711; M9NES0			0	0	-0.1	0.977491	7.02	High	High	High	High	High	High
High	X2JFT2	submitted name: Gone early, isoform B [OS=Drosophila melanogaster]	0	FALSE	70.848	17	11	95	11	99.5	6.47	268.37	protein metabolism	plasma membrane;other membranes	other molecular function	Pf05649	32660	FBgn0027528	goe	X2JFT2			0	0	0.02	0.998972	0.13	High	High	High	High	High	High
High	Q9VKV1	Alpha-mannosidase [OS=Drosophila melanogaster]	0	FALSE	70.615	15	12	108	1	122.6	5.83	267.66	other metabolic processes	other cytoplasmic organelle	other molecular function	Pf01074, Pf07748, Pf09261, Pf17677, Pf21260	34437	FBgn0027611	LManII	dme:Dmel_CG6206; Q9VKV1; Q9Y167			0	0	-0.21	0.962024	2.39	High	High	High	High	High	High
High	P40421	Serine/threonine-protein phosphatase rdgC [OS=Drosophila melanogaster]	0	FALSE	70.256	25	12	162	12	75.5	7.18	339.67	signal transduction;other biological processes	cytosol;nucleus;other cell component	other molecular function	Pf00149	40224	FBgn0265959	rdgC	A4V255; dme:Dmel_CG44746; P40421; Q5U1D3; Q9VWA4			0	0	0.1	0.998972	4.19	High	High	High	High	High	High
High	Q7KW39	Probable methylmalonate-semialdehyde/malonate-semialdehyde dehydrogenase [acylating], mitochondrial [OS=Drosophila melanogaster]	0	FALSE	70.177	27	10	303	10	55.9	8.35	769.35	other metabolic processes	mitochondrion	other molecular function	Pf00171	30995	FBgn0023537		dme:Dmel_CG17896; O46056; Q7KW39; Q8T9I0; Q9V408	Branched-chain amino acid catabolism		1	0	0.39	0.745237	0.55	High	High	High	High	High	High
High	Q8IQQ9	submitted name: AFG3 like matrix AAA peptidase subunit 2, isoform B [OS=Drosophila melanogaster]	0	FALSE	70.132	23	12	153	12	76	7.09	372.71	protein metabolism;other metabolic processes	other membranes;mitochondrion	other molecular function	Pf00004, Pf01434, Pf06480, Pf17862	39922	FBgn0036702	Afg3l2	Q8IQQ9			0	0	0.27	0.933574	6.34	High	High	High	High	High	High
High	Q8IPH5	submitted name: Thioester-containing protein 2, isoform F [OS=Drosophila melanogaster]	0	FALSE	69.974	15	14	64	2	155.5	5.77	145.76		non-structural extracellular	enzyme regulator activity	Pf00207, Pf01835, Pf07677, Pf07678, Pf07703, Pf17791	34044	FBgn0041182	Tep2	Q8IPH5			0	0	-6.64	2.01897e-16	0	Peak Found	Peak Found	Peak Found	Not Found	Not Found	Not Found
High	A1ZBL7	non-specific serine/threonine protein kinase [OS=Drosophila melanogaster]	0	FALSE	69.939	18	12	110	1	107.7	9.96	255.83	cell organization and biogenesis;developmental processes;signal transduction;other biological processes	plasma membrane;other membranes;other cell component	kinase activity;other molecular function	Pf00069	2768852	FBgn0260934	par-1	A1ZBL7			0	11	0.19	0.925848	7.39	High	Peak Found	High	High	High	Peak Found	Phospho [S723(87.1)]
High	A0A0B4LHD7	submitted name: Na/Ca-exchange protein, isoform H [OS=Drosophila melanogaster]	0	FALSE	69.816	17	12	166	1	106.7	4.96	344.53	transport;signal transduction;other biological processes	plasma membrane;other membranes	transporter activity;other molecular function	Pf01699, Pf03160, Pf16494	42481	FBgn0013995	Calx	A0A0B4LHD7			0	0	0.19	0.977491	31.25	Peak Found	Peak Found	Not Found	High	Peak Found	Peak Found
High	A4V3W1	submitted name: Shaggy, isoform J [OS=Drosophila melanogaster]	0	FALSE	69.805	26	11	143	1	58.7	8.09	373.32			kinase activity;other molecular function	Pf00069	31248	FBgn0003371	sgg	A4V3W1			0	0	-0.29	0.860607	14.71	High	High	High	High	High	High
High	A0A0B4KGE4	alpha-glucosidase [OS=Drosophila melanogaster]	0	FALSE	69.786	28	11	201	11	69.3	5.48	533.5	other metabolic processes;transport	plasma membrane;other membranes	transporter activity	Pf00128, Pf16028	40941	FBgn0037533	CD98hc	A0A0B4KGE4; dme:Dmel_CG2791	Amino acid transport across the plasma membrane; Basigin interactions; Tryptophan catabolism		3	0	0.26	0.933574	8	High	High	High	High	High	High
High	Q9W2J5	submitted name: Uncharacterized protein, isoform A [OS=Drosophila melanogaster]	0	FALSE	69.639	44	12	114	12	49.2	6.24	284.83	other biological processes				19835749	FBgn0265180	Dmel\CG44245	Q9W2J5			0	0	-0.09	0.995204	8.63	High	High	High	High	High	High
High	Q9VVL7	Dihydrolipoyl dehydrogenase [OS=Drosophila melanogaster]	0	FALSE	69.63	20	7	301	7	53.1	6.87	780.45	other metabolic processes	cytoskeleton;other cell component	other molecular function	Pf02852, Pf07992	39988	FBgn0036762	Dld	dme:Dmel_CG7430; Q9VVL7	Mitochondrial protein degradation; Glycine degradation; OGDH complex synthesizes succinyl-CoA from 2-OG; Signaling by Retinoic Acid; Regulation of pyruvate dehydrogenase (PDH) complex; PDH complex synthesizes acetyl-CoA from PYR; BCKDH synthesizes BCAA-CoA from KIC, KMVA, KIV; OADH complex synthesizes glutaryl-CoA from 2-OA	Fatty acid beta-oxidation 3	9	0	0.26	0.933574	10.65	High	High	High	High	High	High
High	A1Z843	Nodal modulator 3 [OS=Drosophila melanogaster]	0	FALSE	69.621	20	17	110	17	130.8	7.23	219.63		other membranes;ER/Golgi	other molecular function	Pf13620, Pf22898, Pf22902	36053	FBgn0033482	Dmel\CG1371	A1Z843; dme:Dmel_CG1371			0	0	0.02	0.998972	1.54	High	High	High	High	High	High
High	A1ZBD8	Mucin-5AC [OS=Drosophila melanogaster]	0	FALSE	69.468	17	14	36	14	170.6	8.19	82.66		non-structural extracellular			37167	FBgn0034391	Dmel\CG15080	A1ZBD8; dme:Dmel_CG15080			0	0	-0.47	0.921126	35.12	Peak Found	Peak Found	Peak Found	Peak Found	Peak Found	Peak Found
High	Q8MQK6	Anion exchange protein [OS=Drosophila melanogaster]	0	FALSE	69.428	17	11	86	1	115.6	6.18	211.17	transport;other biological processes	plasma membrane;other membranes	transporter activity	Pf00955, Pf07565		FBgn0259111	Ndae1	Q8MQK6			0	0	-0.21	0.996455	41.27	Peak Found	Peak Found	High	Peak Found	Peak Found	Peak Found
High	P12881	Proteasome subunit alpha type-1 [OS=Drosophila melanogaster]	0	FALSE	69.409	48	12	191	12	31	6.55	479.55	protein metabolism;other metabolic processes;developmental processes;other biological processes	cytosol;nucleus;other cell component		Pf00227, Pf10584	34359	FBgn0250843	Prosalpha6	dme:Dmel_CG4904; P12881; Q8SZ22; Q9VL23	Regulation of RAS by GAPs; Neddylation; Antigen processing: Ubiquitination & Proteasome degradation; Cross-presentation of soluble exogenous antigens (endosomes); ABC-family proteins mediated transport; UCH proteinases; Degradation of beta-catenin by the destruction complex; Ub-specific processing proteases; Activation of NF-kappaB in B cells; Oxygen-dependent proline hydroxylation of Hypoxia-ind…	Proteasome degradation	52	0	0.1	0.998972	9.66	High	High	High	High	High	High	Phospho [S257(100)]
High	Q9W347	submitted name: C12.2, isoform A [OS=Drosophila melanogaster]	0	FALSE	69.221	16	16	69	16	155.6	7.09	149.15		other cell component	other molecular function	Pf07728	53434	FBgn0040234	c12.2	Q9W347			0	0	0.3	0.786139	19.07	High	High	High	High	High	High
High	A0ZWQ2	submitted name: Thiolester containing protein II, isoform B [OS=Drosophila melanogaster]	0	FALSE	68.974	15	14	70	1	153.3	6.18	157.28		non-structural extracellular	enzyme regulator activity	Pf00207, Pf01835, Pf07677, Pf07678, Pf07703, Pf17791			TepII	A0ZWQ2			0	1	-1.64	0.000660132	67.29	Peak Found	Peak Found	High	Peak Found	Peak Found	Peak Found
High	Q9VH10	submitted name: Uncharacterized protein, isoform B [OS=Drosophila melanogaster]	0	FALSE	68.41	6	12	77	12	344.6	8	204.14			enzyme regulator activity	Pf00566, Pf15733	41252	FBgn0261928	CG34108	Q9VH10			0	0	-0.28	0.953066	14.56	High	High	High	High	High	High	Phospho [S1510(100); S2418(86.6)]
High	Q5KTT4	Eukaryotic translation initiation factor 4 gamma 2 [OS=Drosophila melanogaster]	0	FALSE	68.226	11	14	75	14	166.8	8.81	186.64	protein metabolism;other metabolic processes		nucleic acid binding activity	Pf02020, Pf02854			dNAT1	Q5KTT4			0	0	-0.1	0.991862	4.69	High	High	High	High	High	High
High	Q9VDG5	Sodium/calcium exchanger Calx [OS=Drosophila melanogaster]	0	FALSE	68.166	16	12	165	1	106.1	4.92	341.97	transport;signal transduction;other biological processes	plasma membrane;other membranes;other cell component	transporter activity;other molecular function	Pf01699, Pf03160, Pf16494	42481	FBgn0013995	Calx	A0A0B4K6R7; dme:Dmel_CG5685; Q24413; Q9VDG5			0	12	-0.11	0.977491	0.3	Peak Found	Peak Found	Peak Found	Peak Found	High	Peak Found
High	Q9NB04	Patj homolog [OS=Drosophila melanogaster]	0	FALSE	68.098	23	13	58	13	92.8	4.97	159.85	cell organization and biogenesis;developmental processes;other biological processes	plasma membrane;other membranes;nucleus;other cell component	enzyme regulator activity;cytoskeletal activity;other molecular function	Pf00595	44100	FBgn0067864	Patj	dme:Dmel_CG12021; Q9NB04; Q9UA56; Q9XZ35	Antigen processing: Ubiquitination & Proteasome degradation		1	0	-0.12	0.986065	8.35	High	High	High	High	High	High
High	Q9XYM1	Aspartate--tRNA ligase, cytoplasmic [OS=Drosophila melanogaster]	0	FALSE	67.917	27	10	67	1	59	6.81	158.75	protein metabolism;RNA metabolism OR transcription;other metabolic processes	cytosol;other cell component	nucleic acid binding activity;other molecular function	Pf00152, Pf01336			AspRS	Q9XYM1			0	0	6.64	2.01897e-16	0	Not Found	Not Found	Not Found	High	High	High	Phospho [S48(78.2)]
High	A0A6H2EFG8	Diacylglycerol kinase [OS=Drosophila melanogaster]	0	FALSE	67.878	11	11	170	3	150.5	6.73	445.49			kinase activity;other molecular function	Pf00130, Pf00609, Pf00781		FBgn0261549	rdgA	A0A6H2EFG8			0	0	-0.06	0.998972	15.88	High	High	High	High	High	High
High	Q9V677	Proteasome-associated protein ECM29 homolog [OS=Drosophila melanogaster]	0	FALSE	67.794	12	15	77	15	212	6.86	188.86	cell organization and biogenesis;protein metabolism;other metabolic processes;stress response	nucleus;other cell component	other molecular function	Pf13001	36319	FBgn0033698		dme:Dmel_CG8858; Q7K1A6; Q9V677			0	0	-0.11	0.998972	4.35	High	High	High	High	High	High	Phospho [S1683(100)]
High	A0A0S0WNN6	submitted name: Embargoed, isoform B [OS=Drosophila melanogaster]	0	FALSE	67.785	14	12	160	12	122.7	5.87	278.9	transport	nucleus	other molecular function	Pf03810, Pf08389, Pf08767, Pf18777, Pf18784, Pf18787	34167	FBgn0020497	emb	A0A0S0WNN6; dme:Dmel_CG13387			0	0	-0.28	0.877791	15.62	High	High	High	High	High	High
High	A1ZBL5	non-specific serine/threonine protein kinase [OS=Drosophila melanogaster]	0	FALSE	67.586	18	12	110	1	102.1	9.66	248.01	cell organization and biogenesis;developmental processes;signal transduction;other biological processes	plasma membrane;other membranes;other cell component	kinase activity;other molecular function	Pf00069, Pf02149	2768852	FBgn0260934	par-1	A1ZBL5			0	0	-0.09	0.998972	10.2	High	Peak Found	High	High	High	Peak Found	Phospho [S603(87.1)]
High	A0A0B4J401	submitted name: Uncharacterized protein, isoform V [OS=Drosophila melanogaster]	0	FALSE	67.204	18	9	69	1	92.7	6.79	182.64		other membranes	other molecular function	Pf00130, Pf00168	37202	FBgn0034420	Dmel\CG10737	A0A0B4J401			0	0				Not Found	Not Found	Not Found	Not Found	Not Found	Not Found
High	Q7K2G1	Proteasomal ubiquitin receptor ADRM1 homolog [OS=Drosophila melanogaster]	0	FALSE	67.176	34	8	115	1	42	5.64	345.52	cell organization and biogenesis;protein metabolism;other metabolic processes;other biological processes	other cell component	enzyme regulator activity;other molecular function	Pf04683, Pf16550	36545	FBgn0033886	Rpn13	B7YZG7; B7YZG8; dme:Dmel_CG13349; Q7K2G1; Q86NT4	Regulation of RUNX3 expression and activity; Regulation of RAS by GAPs; Neddylation; Antigen processing: Ubiquitination & Proteasome degradation; Cross-presentation of soluble exogenous antigens (endosomes); ABC-family proteins mediated transport; UCH proteinases; Degradation of beta-catenin by the destruction complex; Ub-specific processing proteases; Activation of NF-kappaB in B cells; Oxygen-d…		43	0	-0.05	0.998972	3.02	High	High	High	High	High	High	Phospho [T367(84.3)]
High	D0Z741	submitted name: FI12865p [OS=Drosophila melanogaster]	0	FALSE	67.078	34	12	101	2	53.3	6.37	226.85	other metabolic processes		other molecular function	Pf00206, Pf14698		FBgn0032076	CG9515-RA	D0Z741			0	10	1.44	6.72901e-06	3.81	Not Found	Not Found	Not Found	High	High	High
High	I0B1Q0	submitted name: FI19802p1 [OS=Drosophila melanogaster]	0	FALSE	67.055	36	13	147	3	50.6	9.16	316.07				Pf03036		FBgn0039114	Lsd-1-RA	I0B1Q0			0	10	1.36	3.05418e-05	11.99	Peak Found	Not Found	Peak Found	High	High	High
High	D0IQE7	submitted name: MIP14952p [OS=Drosophila melanogaster]	0	FALSE	66.852	22	12	76	2	99.5	6.96	208.63		other cell component				FBgn0039897	CG1674-RB	D0IQE7			0	0	1.48	0.00309878	1.75	Peak Found	Peak Found	Peak Found	Peak Found	Peak Found	Peak Found	Phospho [S801(76.3)]
High	Q7KY09	submitted name: Trio [OS=Drosophila melanogaster]	0	FALSE	66.8	10	13	86	13	256.7	6.61	228.64	cell organization and biogenesis;developmental processes;signal transduction;other biological processes	plasma membrane;other membranes;other cell component	enzyme regulator activity;other molecular function	Pf00435, Pf00621, Pf13716, Pf22697			trio	Q7KY09			0	0	-0.17	0.977491	9.32	High	High	High	High	High	High
High	A0A0B4K7G4	submitted name: Modulo, isoform C [OS=Drosophila melanogaster]	0	FALSE	66.799	25	10	112	10	60.3	5.43	326.01			nucleic acid binding activity	Pf00076	43764	FBgn0002780	mod	A0A0B4K7G4; dme:Dmel_CG2050			0	0	-0.12	0.973489	7.07	High	High	High	High	High	High	Phospho [S129(100)]
High	Q0E940	Eukaryotic translation initiation factor 3 subunit B [OS=Drosophila melanogaster]	0	FALSE	66.646	27	11	74	11	80.4	6.28	227.55	cell organization and biogenesis;protein metabolism;other metabolic processes;other biological processes	cytosol;translational apparatus;other cell component	nucleic acid binding activity;other molecular function	Pf00076, Pf08662	36981	FBgn0034237	eIF3b	C0PUW0; dme:Dmel_CG4878; Q0E940; Q8MR84	L13a-mediated translational silencing of Ceruloplasmin expression; Translation initiation complex formation; Formation of a pool of free 40S subunits; Formation of the ternary complex, and subsequently, the 43S complex; Ribosomal scanning and start codon recognition	Translation factors	6	0	-0.39	0.674906	29.77	High	High	High	High	High	High
High	M9PHR2	submitted name: Upheld, isoform O [OS=Drosophila melanogaster]	0	FALSE	66.61	26	9	265	1	47.5	4.67	571.82	other biological processes	cytoskeleton		Pf00992	32314	FBgn0004169	up	M9PHR2			0	0	-1.22	0.0028805	20.64	High	Peak Found	High	Peak Found	Peak Found	High	Phospho [T332(100)]
High	Q9V4D9	submitted name: Purine-rich binding protein-alpha, isoform B [OS=Drosophila melanogaster]	0	FALSE	66.477	48	9	173	1	31.1	8.59	413	other biological processes	nucleus;other cell component	nucleic acid binding activity;other molecular function	Pf04845	43797	FBgn0022361	Pur-alpha	Q9V4D9			0	9	-0.12	0.973489	0.08	High	High	High	High	High	High
High	Q9VB05	submitted name: ALG-2 interacting protein X [OS=Drosophila melanogaster]	0	FALSE	66.441	18	13	178	13	92.5	5.45	313.36	cell cycle OR cell proliferation;cell organization and biogenesis;protein metabolism;other metabolic processes;transport;other biological processes	cytoskeleton;other cytoplasmic organelle;other cell component		Pf03097, Pf13949	43330	FBgn0086346	ALiX	dme:Dmel_CG12876; Q9VB05			0	0	-0.16	0.961611	3.53	High	High	High	High	High	High
High	Q9VYR1	submitted name: Regucalcin homologue [OS=Drosophila melanogaster]	0	FALSE	66.41	45	9	119	9	33.6	6.4	315.53	other metabolic processes		other molecular function	Pf08450	32165	FBgn0030362	regucalcin	dme:Dmel_CG1803; Q9VYR1			0	0	-0.21	0.891241	6.16	High	High	High	High	High	High
High	C6SUZ2	submitted name: AT15141p [OS=Drosophila melanogaster]	0	FALSE	66.355	39	5	1166	5	18	4.25	3027.25			enzyme regulator activity;other molecular function	Pf13499		FBgn0000253	Cam-RB	C6SUZ2			0	0	-0.31	0.724786	9.59	High	High	High	High	High	High
High	B5RIN5	Acyl-coenzyme A oxidase [OS=Drosophila melanogaster]	0	FALSE	66.312	25	10	86	10	74.2	6.9	239.23	other metabolic processes	other cytoplasmic organelle	other molecular function	Pf01756, Pf02770, Pf14749, Pf22924							0	0	0.67	0.0753156	5.78	High	High	High	High	High	High
High	A4V134	calcium/calmodulin-dependent protein kinase [OS=Drosophila melanogaster]	0	FALSE	66.23	23	10	270	1	57.5	7.31	732.06			kinase activity;other molecular function	Pf00069, Pf08332	43828	FBgn0264607	CaMKII	A4V134			0	9	-0.03	0.99889	14.35	High	High	High	High	High	High	Phospho [S332(88.5)]
High	P48994	Transient-receptor-potential-like protein [OS=Drosophila melanogaster]	0	FALSE	66.204	17	12	75	12	127.7	8.76	185.62	stress response;transport;signal transduction;other biological processes	plasma membrane;other membranes;other cell component	transporter activity;other molecular function	Pf00023, Pf00520, Pf08016, Pf08344, Pf12796	36003	FBgn0005614	trpl	C6TPC1; dme:Dmel_CG18345; P48994; Q0E9E3; Q8IH62; Q8MKU9; Q9V5B2			0	0	-0.43	0.613725	4.23	High	High	High	High	High	High
High	Q9VLB7	Rab GDP dissociation inhibitor [OS=Drosophila melanogaster]	0	FALSE	66.137	38	15	263	15	49.9	5.72	516.58	cell-cell signaling;transport;signal transduction	ER/Golgi;other cell component	enzyme regulator activity	Pf00996	34264	FBgn0004868	Gdi	dme:Dmel_CG4422; Q9VLB7	Neutrophil degranulation; RAB GEFs exchange GTP for GDP on RABs		2	0	0.02	0.998972	0.45	High	High	High	High	High	High
High	Q9V3A8	submitted name: Ergic53, isoform A [OS=Drosophila melanogaster]	0	FALSE	66.062	30	10	132	10	57.5	6.07	348.26	transport	other membranes;ER/Golgi;other cell component	other molecular function	Pf03388	44679	FBgn0035909	ergic53	dme:Dmel_CG6822; Q9V3A8	COPII-mediated vesicle transport; Cargo concentration in the ER; RHOD GTPase cycle		3	0	0.09	0.99889	13.9	High	High	High	High	High	High
High	Q9W0Y6	Transient receptor potential cation channel protein painless [OS=Drosophila melanogaster]	0	FALSE	66.058	21	15	116	15	103.4	6.73	220.61	stress response;transport;other biological processes	other membranes	transporter activity	Pf00520	37985	FBgn0060296	pain	dme:Dmel_CG15860; Q9W0Y6			0	0	-0.3	0.839251	0.08	High	High	High	High	High	High
High	A0A6H2EG56	submitted name: Tropomyosin 1, isoform T [OS=Drosophila melanogaster]	0	FALSE	65.816	35	8	428	2	32.3	4.77	887.46				Pf00261		FBgn0003721	Tm1	A0A6H2EG56			0	0	-0.23	0.933574	8.3	High	High	High	High	High	High
High	P29993	Inositol 1,4,5-trisphosphate receptor [OS=Drosophila melanogaster]	0	FALSE	65.811	6	13	69	1	318.9	5.83	180.45	cell organization and biogenesis;stress response;transport;signal transduction;other biological processes	plasma membrane;other membranes;cytosol;ER/Golgi;other cell component	transporter activity;other molecular function	Pf00520, Pf01365, Pf02815, Pf08454, Pf08709	40664		Itpr	dme:Dmel_CG1063; P29993; Q24309; Q9U981; Q9VNC8	Effects of PIP2 hydrolysis; Ion homeostasis; Glucagon-like Peptide-1 (GLP1) regulates insulin secretion; Antigen activates B Cell Receptor (BCR) leading to generation of second messengers; Elevation of cytosolic Ca2+ levels; Sensory perception of sweet, bitter, and umami (glutamate) taste		6	0	-6.64	2.01897e-16	0	High	High	Peak Found	Not Found	Not Found	Not Found
High	H1ZYC1	non-specific serine/threonine protein kinase [OS=Drosophila melanogaster]	0	FALSE	65.584	8	12	68	12	280.9	6.92	179.83	other biological processes	other cell component	kinase activity;other molecular function	Pf00454, Pf02259, Pf02260, Pf08771, Pf11865			Tor	H1ZYC1			0	0	-0.2	0.977491	8.14	High	High	High	High	High	High
High	Q9VHY6	ER membrane protein complex subunit 1 [OS=Drosophila melanogaster]	0	FALSE	65.454	19	14	103	2	100.9	8.13	241.56	cell organization and biogenesis	other membranes;ER/Golgi		Pf07774	40933	FBgn0037530	EMC1	dme:Dmel_CG2943; Q9VHY6			0	12	0.11	0.977491	16.89	High	High	High	High	High	High
High	Q7KB18	Epoxide hydrolase [OS=Drosophila melanogaster]	0	FALSE	65.428	26	7	104	6	52	7.68	333.18	other metabolic processes	other membranes;ER/Golgi	other molecular function	Pf06441	37181	FBgn0034405	Jheh2	A1ZBF3; dme:Dmel_CG15102; Q7KB18	Phase I - Functionalization of compounds		1	1	-0.36	0.674906	13.27	High	High	High	High	High	High
High	L0MPX5	submitted name: Asator, isoform I [OS=Drosophila melanogaster]	0	FALSE	65.331	16	13	78	13	148.4	8.66	182.32		cytoskeleton;other cell component	kinase activity;other molecular function	Pf00069	43794	FBgn0039908	Asator	L0MPX5			0	0	-0.06	0.998972	1.99	High	High	High	High	High	High
High	Q7KN94	Electron transfer flavoprotein subunit alpha [OS=Drosophila melanogaster]	0	FALSE	65.325	47	10	254	10	34.2	8.32	555.02	other metabolic processes;developmental processes;other biological processes	mitochondrion	other molecular function	Pf00766, Pf01012	36252	FBgn0010516	wal	dme:Dmel_CG8996; Q7KN94	Respiratory electron transport		1	0	0.64	0.210145	2.09	High	High	High	High	High	High
High	Q7KIF8	submitted name: Ran binding protein 7 [OS=Drosophila melanogaster]	0	FALSE	65.292	18	13	64	13	119.2	4.84	150.69	cell organization and biogenesis;transport;developmental processes;other biological processes	nucleus;other cell component	nucleic acid binding activity;other molecular function	Pf03810, Pf08506			msk	Q7KIF8			0	0	-0.06	0.998972	1.73	High	High	High	High	High	High
High	B7Z0W9	Proton channel OtopLc [OS=Drosophila melanogaster]	0	FALSE	65.268	9	9	78	9	169.6	4.93	226.15	transport	plasma membrane;other membranes	transporter activity	Pf03189	7354434	FBgn0259150	OtopLc	A0A0S0X6R3; B7Z0W9; B7Z0X0; dme:Dmel_CG42265			0	0	-0.24	0.942038	2.27	High	High	High	High	High	High	Phospho [S777(99.2); S1557(98.3)]
High	Q9U4G1	Protein borderless [OS=Drosophila melanogaster]	0	FALSE	65.247	18	9	164	9	81.2	6.32	336.4	cell adhesion;cell organization and biogenesis;transport;developmental processes;other biological processes	plasma membrane;other membranes;other cell component	other molecular function	Pf00041, Pf07679, Pf07686, Pf13927	33635	FBgn0028482	bdl	C0PTX2; dme:Dmel_CG16857; Q95U86; Q9U4G1; Q9VQY3			0	0	0.34	0.832245	13.22	High	High	High	High	High	High
High	Q9VYK6	submitted name: Tomosyn, isoform C [OS=Drosophila melanogaster]	0	FALSE	65.189	9	10	75	10	158.4	7.05	191.86	transport;other biological processes	plasma membrane;other membranes;other cell component	enzyme regulator activity;cytoskeletal activity;other molecular function	Pf00400, Pf08366	32217	FBgn0030412	Tomosyn	dme:Dmel_CG17762; Q9VYK4; Q9VYK6			0	0	-0.44	0.430473	1.14	High	High	High	High	High	High	Phospho [S810(100)]
High	Q9VXQ5	T-complex protein 1 subunit zeta [OS=Drosophila melanogaster]	0	FALSE	65.146	27	12	136	12	58.2	6.62	251.6	cell cycle OR cell proliferation;cell organization and biogenesis;protein metabolism;other metabolic processes	cytosol	other molecular function	Pf00118	32518	FBgn0027329	CCT6	dme:Dmel_CG8231; Q9VXQ5	RHOBTB2 GTPase cycle; Cooperation of PDCL (PhLP1) and TRiC/CCT in G-protein beta folding; Association of TriC/CCT with target proteins during biosynthesis		3	0	-0.19	0.921126	0.99	High	High	High	High	High	High
High	E1JHB4	Piezo-type mechanosensitive ion channel component [OS=Drosophila melanogaster]	0	FALSE	65.145	8	14	86	14	304.6	8.15	193.46	transport	plasma membrane;other membranes	transporter activity	Pf12166, Pf15917	34112	FBgn0264953	Piezo	E1JHB4			0	0	-0.07	0.994955	9.49	High	High	High	High	High	High
High	P09180	Large ribosomal subunit protein uL4 [OS=Drosophila melanogaster]	0	FALSE	65.13	31	10	210	10	45	11.47	441.99	protein metabolism;other metabolic processes	cytosol;translational apparatus	nucleic acid binding activity;other molecular function	Pf00573, Pf14374	43349	FBgn0003279	RpL4	dme:Dmel_CG5502; P09180; Q9I7H6	Nonsense Mediated Decay (NMD) enhanced by the Exon Junction Complex (EJC); L13a-mediated translational silencing of Ceruloplasmin expression; Formation of a pool of free 40S subunits; Nonsense Mediated Decay (NMD) independent of the Exon Junction Complex (EJC); SRP-dependent cotranslational protein targeting to membrane; GTP hydrolysis and joining of the 60S ribosomal subunit		6	0	-0.56	0.207697	15.01	High	High	High	High	High	High
High	F3YDF6	submitted name: MIP08376p [OS=Drosophila melanogaster]	0	FALSE	65.016	46	10	406	1	34.6	4.54	903.48				Pf03909	41938	FBgn0013334	Sap47	F3YDF6			0	0	-0.7	0.44166	4.07	High	High	High	High	High	High	Acetyl [N-Term]
High	C1C3H4	submitted name: MIP05850p [OS=Drosophila melanogaster]	0	FALSE	64.844	15	9	270	9	80.2	7.18	643.58	cell organization and biogenesis;transport	other cell component	other molecular function	Pf07651			lap-RB	C1C3H4			0	0	-0.06	0.987682	1.97	High	High	High	High	High	High
High	Q9V3D4	Chitinase-like protein Idgf2 [OS=Drosophila melanogaster]	0	FALSE	64.756	32	10	94	10	49.1	6.55	204.83	other metabolic processes;other biological processes	non-structural extracellular	signal transduction activity or receptor binding;other molecular function	Pf00704	34979	FBgn0020415	Idgf2	dme:Dmel_CG4475; O96665; Q9V3D4	Neutrophil degranulation		1	0	-0.77	0.0347173	0.4	High	High	High	High	High	High
High	Q7JXB5	phosphoenolpyruvate carboxykinase (GTP) [OS=Drosophila melanogaster]	0	FALSE	64.727	22	11	149	11	70.6	7.56	268.18	other metabolic processes;stress response;other biological processes	cytosol;mitochondrion	other molecular function	Pf00821, Pf17297	37130	FBgn0034356	Pepck2	Q7JXB5	Gluconeogenesis		1	0	-0.78	0.0343569	6.18	High	High	High	High	High	High
High	A0A0B4KH24	submitted name: Syncrip, isoform O [OS=Drosophila melanogaster]	0	FALSE	64.718	28	11	143	3	67.3	8.66	310.25	cell organization and biogenesis;RNA metabolism OR transcription;other metabolic processes;developmental processes;other biological processes	nucleus;other cell component	nucleic acid binding activity	Pf00076, Pf18360	42460	FBgn0038826	Syp	A0A0B4KH24		mRNA processing	1	0	0.41	0.704916	28.22	High	High	Peak Found	High	High	High
High	X2JE60	submitted name: Rugose, isoform P [OS=Drosophila melanogaster]	0	FALSE	64.694	6	15	80	15	380.8	5.38	166.37				Pf02138, Pf06469, Pf14844, Pf15787, Pf20425, Pf20426	44531	FBgn0266098	rg	X2JE60			0	0	0.19	0.933574	14.77	High	High	High	High	High	High
High	O18413	26S proteasome regulatory subunit 8 [OS=Drosophila melanogaster]	0	FALSE	64.684	35	11	266	11	45.8	8.41	664.43	protein metabolism;other metabolic processes;other biological processes	cytosol;nucleus;other cell component	other molecular function	Pf00004, Pf16450, Pf17862	33105	FBgn0020369	Rpt6	dme:Dmel_CG1489; O18413; O45023	Regulation of RAS by GAPs; Neddylation; Antigen processing: Ubiquitination & Proteasome degradation; Cross-presentation of soluble exogenous antigens (endosomes); ABC-family proteins mediated transport; UCH proteinases; Degradation of beta-catenin by the destruction complex; Ub-specific processing proteases; Activation of NF-kappaB in B cells; Oxygen-dependent proline hydroxylation of Hypoxia-ind…	Proteasome degradation	52	0	-0.2	0.949325	9.08	High	High	High	High	High	High
High	P21187	Polyadenylate-binding protein [OS=Drosophila melanogaster]	0	FALSE	64.565	25	12	225	12	69.9	9.31	581.4	cell-cell signaling;cell cycle OR cell proliferation;cell organization and biogenesis;RNA metabolism OR transcription;other metabolic processes;developmental processes;other biological processes	other cell component	nucleic acid binding activity	Pf00076, Pf00658	37070	FBgn0265297	pAbp	A4UZM5; dme:Dmel_CG5119; P21187; Q0E932; Q9V8C3		Translation factors	1	0	-0.26	0.808538	1.98	High	High	High	High	High	High
High	Q24251	ATP synthase subunit d, mitochondrial [OS=Drosophila melanogaster]	0	FALSE	64.56	77	10	379	10	20.2	6.55	892.25	other metabolic processes;stress response;transport;other biological processes		transporter activity	Pf05873	42291	FBgn0016120	ATPsynD	A4V344; dme:Dmel_CG6030; Q24251; Q2XYL2; Q8MTU3; Q9VE03	Mitochondrial protein degradation; Formation of ATP by chemiosmotic coupling; Cristae formation		3	0	0.31	0.879209	13.42	High	High	High	High	High	High
High	Q9VUV9	U5 small nuclear ribonucleoprotein 200 kDa helicase [OS=Drosophila melanogaster]	0	FALSE	64.374	12	18	62	18	244.4	6.04	144.3	cell organization and biogenesis;RNA metabolism OR transcription;other metabolic processes;other biological processes	nucleus	nucleic acid binding activity;other molecular function	Pf00270, Pf00271, Pf02889, Pf18149, Pf21188	39737	FBgn0263599	Brr2	dme:Dmel_CG5931; Q5U0X1; Q8T9I9; Q9VUV9	mRNA Splicing - Major Pathway; mRNA Splicing - Minor Pathway		2	0	-0.06	0.998972	9.04	High	High	High	High	High	High
High	A0A0B4LGV1	ER membrane protein complex subunit 1 [OS=Drosophila melanogaster]	0	FALSE	64.343	19	13	104	1	100	8.25	248.24		other membranes;ER/Golgi		Pf07774	40933	FBgn0037530	EMC1	A0A0B4LGV1			0	0	-0.1	0.998972	2.6	High	High	Peak Found	High	High	High
High	Q9V470	Succinate--CoA ligase [GDP-forming] subunit beta, mitochondrial [OS=Drosophila melanogaster]	0	FALSE	64.331	36	10	126	10	45	6.01	299.77	other metabolic processes	mitochondrion;other cell component	other molecular function	Pf00549, Pf08442	44001	FBgn0029118	ScsbetaG	dme:Dmel_CG10622; Q9V470	Mitochondrial protein degradation; Citric acid cycle (TCA cycle)		2	0	0	0.998972	7.78	High	High	High	High	High	High
High	O01666	ATP synthase subunit gamma, mitochondrial [OS=Drosophila melanogaster]	0	FALSE	64.298	43	11	484	11	32.9	9.22	1089.43	other metabolic processes;transport		transporter activity	Pf00231	43507	FBgn0020235	ATPsyngamma	A4V3L6; dme:Dmel_CG7610; O01666; Q0KHZ7; Q9VAH8	Mitochondrial protein degradation; Formation of ATP by chemiosmotic coupling; Cristae formation		3	0	0.43	0.658893	2.53	High	High	High	High	High	High
High	M9MRX0	submitted name: Limpet, isoform J [OS=Drosophila melanogaster]	0	FALSE	64.266	15	10	90	9	113.8	5.1	238.09	stress response		other molecular function	Pf00412	39889	FBgn0261565	Lmpt	M9MRX0			0	1	-0.09	0.998972	5.17	High	High	High	High	High	High	Phospho [S303(88.9); S618(99.2); S647(84.1)]
High	Q9VM33	Elongation factor G, mitochondrial [OS=Drosophila melanogaster]	0	FALSE	64.256	17	8	68	8	83.5	6.73	194.51	protein metabolism;other metabolic processes	mitochondrion;nucleus	nucleic acid binding activity;other molecular function	Pf00009, Pf00679, Pf03144, Pf03764, Pf14492	34004	FBgn0263133	mEFG1	dme:Dmel_CG4567; Q494L3; Q9VM33	Mitochondrial translation elongation		1	0	0.08	0.985133	16.37	High	High	High	High	High	High
High	Q0E8E8	submitted name: MIP08013p1 [OS=Drosophila melanogaster]	0	FALSE	64.145	33	10	523	9	38.8	8.88	1058.59	transport;developmental processes	other membranes;mitochondrion	transporter activity	Pf00153	39587	FBgn0026409	Mpcp2	dme:Dmel_CG4994; Q0E8E8			0	0	-0.05	0.993627	15.82	High	High	High	High	High	High
High	O97355	Transferrin [OS=Drosophila melanogaster]	0	FALSE	64.076	22	12	292	12	71.8	7.21	474.38	transport;other biological processes	non-structural extracellular;other cytoplasmic organelle	other molecular function	Pf00405			Tsf1	O97355			0	0	-0.07	0.985627	13.28	High	High	High	High	High	High
High	Q9VKI8	submitted name: GH03305p [OS=Drosophila melanogaster]	0	FALSE	64.043	46	11	318	11	35.2	7.36	619.83	other metabolic processes		other molecular function	Pf00389, Pf02826	34554	FBgn0032350	GH26	dme:Dmel_CG6287; Q9VKI8	Serine biosynthesis		1	0	0.39	0.741429	12.13	High	High	High	High	High	High
High	A0A0B4LGN1	Inositol 1,4,5-trisphosphate receptor [OS=Drosophila melanogaster]	0	FALSE	63.88	6	13	68	1	318	5.96	176.89	transport;signal transduction	other membranes;ER/Golgi	transporter activity;other molecular function	Pf00520, Pf01365, Pf02815, Pf08454, Pf08709	40664	FBgn0010051	Itpr	A0A0B4LGN1			0	12	0.11	0.977491	4.04	Peak Found	Peak Found	Peak Found	Peak Found	High	Peak Found
High	Q9XZE0	UV excision repair protein RAD23 [OS=Drosophila melanogaster]	0	FALSE	63.747	29	6	66	6	45.8	4.67	237.83	protein metabolism;DNA metabolism;other metabolic processes;stress response	cytosol;nucleus	nucleic acid binding activity;other molecular function	Pf00240, Pf00627, Pf09280			Rad23	Q9XZE0			0	0	-0.16	0.9591	3.64	High	High	High	High	High	High
High	P40797	Protein peanut [OS=Drosophila melanogaster]	0	FALSE	63.745	27	11	102	11	60.1	8.75	213.37	cell cycle OR cell proliferation;cell organization and biogenesis;developmental processes;other biological processes	plasma membrane;other membranes;cytoskeleton;other cell component	cytoskeletal activity;other molecular function	Pf00735	35801	FBgn0013726	pnut	dme:Dmel_CG8705; P40797; Q0E9F5; Q9V385			0	0	-0.08	0.99889	2.53	High	High	High	High	High	High	Phospho [S517(100)]
High	Q9VTK9	submitted name: Aldo-keto reductase 1B, isoform A [OS=Drosophila melanogaster]	0	FALSE	63.705	43	12	296	12	35.9	6.65	618.45			other molecular function	Pf00248	39304	FBgn0086254	Akr1B	Q9VTK9			0	0	0.47	0.559526	10.04	High	High	High	High	High	High
High	Q960C6	submitted name: SD07650p [OS=Drosophila melanogaster]	0	FALSE	63.667	30	11	87	1	55.8	6.43	197.89	other metabolic processes	cytosol	other molecular function	Pf00206, Pf14698			Argl	Q960C6			0	0	-4.19	2.01897e-16	17.68	High	High	High	Peak Found	Peak Found	Peak Found
High	A0A0B4LGH1	Tubulin beta chain [OS=Drosophila melanogaster]	0	FALSE	63.665	19	7	604	1	50.7	4.88	1425.68	cell organization and biogenesis;other biological processes	cytoskeleton	cytoskeletal activity;other molecular function	Pf00091, Pf03953	37888	FBgn0288686	betaTub60D	A0A0B4LGH1			0	0	0.02	0.998972	16.3	Peak Found	Peak Found	Peak Found	High	Peak Found	Peak Found
High	Q9VHL2	T-complex protein 1 subunit eta [OS=Drosophila melanogaster]	0	FALSE	63.404	29	11	113	11	59.3	6.34	265.86	protein metabolism;other metabolic processes	cytosol	other molecular function	Pf00118	41054	FBgn0037632	CCT7	dme:Dmel_CG8351; Q9VHL2	RHOBTB2 GTPase cycle; Cooperation of PDCL (PhLP1) and TRiC/CCT in G-protein beta folding; RHOBTB1 GTPase cycle; Association of TriC/CCT with target proteins during biosynthesis		4	0	-0.31	0.754115	23.22	High	High	High	High	High	High
High	A0A0B4KGI5	Carboxylic ester hydrolase [OS=Drosophila melanogaster]	0	FALSE	63.361	25	11	222	11	70.7	6.05	379.05	cell-cell signaling;other metabolic processes	non-structural extracellular;other cell component	other molecular function	Pf00135	41625	FBgn0000024	Ace	A0A0B4KGI5			0	0	-0.01	0.998972	27.51	High	High	High	High	High	High
High	A1Z867	submitted name: CAP, isoform A [OS=Drosophila melanogaster]	0	FALSE	63.214	9	12	57	12	267.5	5.68	160.26	transport;other biological processes			Pf00018, Pf14604	36084	FBgn0033504	CAP	A1Z867			0	0	-0.62	0.414056	5.53	High	High	High	High	High	High
High	A1ZBE9	Methionine--tRNA ligase, cytoplasmic [OS=Drosophila melanogaster]	0	FALSE	63.162	19	12	81	1	112.4	8.51	192.64	protein metabolism;RNA metabolism OR transcription;other metabolic processes	cytosol;other cell component	other molecular function	Pf00458, Pf09334, Pf14497, Pf18485, Pf19303	37177	FBgn0034401	MetRS	A1ZBE9; dme:Dmel_CG15100	Transcriptional and post-translational regulation of MITF-M expression and activity		1	0	-0.27	0.9591	1.33	High	High	High	High	High	High
High	G4LU37	Coatomer subunit gamma [OS=Drosophila melanogaster]	0	FALSE	63.148	19	12	105	12	97.2	5.3	222.46	transport	other membranes;ER/Golgi	other molecular function	Pf01602, Pf08752, Pf16381			gammaCop-RA	G4LU37			0	0	0.07	0.996455	4.25	High	High	High	High	High	High
High	Q9VR47	submitted name: FI04465p [OS=Drosophila melanogaster]	0	FALSE	63.031	19	9	88	9	94.8	5.67	209.61	transport	other membranes	transporter activity	Pf03600	249663	FBgn0041150	hoe1	Q9VR47			0	0	-0.07	0.998972	14.72	High	High	High	High	High	High
High	M9PJM6	submitted name: Upheld, isoform Q [OS=Drosophila melanogaster]	0	FALSE	62.981	26	9	266	1	46.5	4.64	561.88	other biological processes	cytoskeleton		Pf00992	32314	FBgn0004169	up	M9PJM6			0	9	-0.19	0.921126	33.43	High	High	High	High	High	Peak Found	Phospho [T323(100)]
High	Q9VEP6	Adenylosuccinate lyase [OS=Drosophila melanogaster]	0	FALSE	62.955	21	8	85	8	53.8	7.49	259	other metabolic processes	cytosol	other molecular function	Pf00206, Pf10397	42051	FBgn0038467	Adsl	dme:Dmel_CG3590; Q9VEP6	Purine ribonucleoside monophosphate biosynthesis		1	0	-0.2	0.943915	17.36	High	High	High	High	High	High
High	P16378	G protein alpha o subunit [OS=Drosophila melanogaster]	0	FALSE	62.892	30	9	446	8	40.5	5.53	884.6	cell adhesion;cell organization and biogenesis;stress response;developmental processes;signal transduction;other biological processes	plasma membrane;other membranes;other cell component	signal transduction activity or receptor binding;other molecular function	Pf00503	36104	FBgn0001122	Galphao	A4UZB6; A4UZC1; B7FF70; dme:Dmel_CG2204; P16377; P16378; P16707; Q540V8; Q8IGI5; Q9V5L5; Q9V5L6	Ca2+ pathway		1	0	-0.34	0.658431	4.38	High	High	High	High	High	High
High	G3KKP7	Medium-chain specific acyl-CoA dehydrogenase, mitochondrial [OS=Drosophila melanogaster]	0	FALSE	62.773	31	11	220	11	45.8	7.94	468.19	other metabolic processes	mitochondrion	other molecular function	Pf00441, Pf02770, Pf02771, Pf08028	38864	FBgn0035811		dme:Dmel_CG12262; G3KKP7		Mitochondrial long chain fatty acid beta-oxidation	1	0	0.64	0.214938	5.88	High	High	High	High	High	High
High	Q9VXY7	Lipid storage droplets surface-binding protein 2 [OS=Drosophila melanogaster]	0	FALSE	62.738	30	7	184	2	38.2	8.41	540.06	cell organization and biogenesis;transport;other biological processes	cytosol;other cell component		Pf03036	32437	FBgn0030608	Lsd-2	dme:Dmel_CG9057; Q9VXY7	Retrograde transport at the Trans-Golgi-Network; RHOBTB3 ATPase cycle		2	6	1.39	8.46378e-06	16.94	High	High	High	High	High	High
High	Q7KMM4	Glucosidase II subunit alpha [OS=Drosophila melanogaster]	0	FALSE	62.67	20	12	80	12	105.7	6.51	217.46	protein metabolism;other metabolic processes	ER/Golgi	other molecular function	Pf01055, Pf13802, Pf21365	49953	FBgn0027588	GCS2alpha	dme:Dmel_CG14476; Q7KMM4			0	0	0.22	0.860607	4.31	High	High	High	High	High	High
High	Q9VQE0	submitted name: Dynamin related protein 1, isoform A [OS=Drosophila melanogaster]	0	FALSE	62.666	20	12	132	12	82.5	6.98	305.59	cell organization and biogenesis;transport;developmental processes;other biological processes	other membranes;cytoskeleton;mitochondrion;other cell component	cytoskeletal activity;other molecular function	Pf00350, Pf01031, Pf02212	33445	FBgn0026479	Drp1	dme:Dmel_CG3210; Q9VQE0	Apoptotic execution phase		1	0	-0.09	0.977491	4.26	High	High	High	High	High	High	Acetyl [N-Term]
High	A0A0C4DHG2	submitted name: Gelsolin, isoform J [OS=Drosophila melanogaster]	0	FALSE	62.514	19	11	125	11	88.3	5.1	296.04			cytoskeletal activity	Pf00626	46008	FBgn0010225	Gel	A0A0C4DHG2; dme:Dmel_CG1106			0	0	-0.24	0.933574	2.56	High	High	High	High	High	High
High	O18335	submitted name: Rab11 [OS=Drosophila melanogaster]	0	FALSE	62.398	62	10	219	10	24.2	5.73	450.8	cell cycle OR cell proliferation;cell organization and biogenesis;transport;developmental processes;signal transduction;other biological processes	plasma membrane;other membranes;ER/Golgi;nucleus;other cytoplasmic organelle;other cell component	other molecular function	Pf00071	42501	FBgn0015790	Rab11	dme:Dmel_CG5771; O18335	Vasopressin regulates renal water homeostasis via Aquaporins; VxPx cargo-targeting to cilium; RAB geranylgeranylation		3	0	-0.03	0.998972	12.59	High	High	High	High	High	High
High	Q5U0V7	phosphoinositide 5-phosphatase [OS=Drosophila melanogaster]	0	FALSE	62.371	13	13	139	13	134.5	6.99	254.19	cell organization and biogenesis;other metabolic processes;transport;other biological processes	other membranes;other cytoplasmic organelle;other cell component	nucleic acid binding activity;other molecular function	Pf02383, Pf08952, Pf22669	37517	FBgn0034691	Synj	dme:Dmel_CG6562; Q5U0V7	Clathrin-mediated endocytosis; Synthesis of PIPs at the plasma membrane; Synthesis of IP2, IP, and Ins in the cytosol; Synthesis of IP3 and IP4 in the cytosol		4	0	-0.23	0.933574	1.3	High	High	High	High	High	High
High	P45437	Coatomer subunit beta [OS=Drosophila melanogaster]	0	FALSE	62.354	15	10	93	10	107.3	6.32	268.07	transport;other biological processes	other membranes;ER/Golgi	other molecular function	Pf01602, Pf07718, Pf14806	32820	FBgn0008635	betaCOP	dme:Dmel_CG6223; P45437; Q9VWV7; Q9Y116	Neutrophil degranulation; COPI-dependent Golgi-to-ER retrograde traffic; COPI-mediated anterograde transport		3	0	-0.1	0.993627	7.11	High	High	High	High	High	High
High	Q5U117	submitted name: Enigma [OS=Drosophila melanogaster]	0	FALSE	62.348	21	9	79	9	70.8	6.44	189.65	other metabolic processes;developmental processes;other biological processes	mitochondrion;other cell component	other molecular function	Pf00441, Pf02770, Pf02771, Pf21343	36242	FBgn0086712	Egm	dme:Dmel_CG9006; Q5U117			0	0	-0.16	0.977491	14.43	High	High	High	High	High	High
High	A1Z6L9	submitted name: FI21274p1 [OS=Drosophila melanogaster]	0	FALSE	62.296	25	13	100	12	77.9	7.59	239.07	protein metabolism;other metabolic processes;stress response;other biological processes	non-structural extracellular;other membranes;mitochondrion;nucleus	nucleic acid binding activity;other molecular function	Pf00183, Pf13589	35559	FBgn0026761	Trap1	A1Z6L9; dme:Dmel_CG3152	Citric acid cycle (TCA cycle)		1	0	0.49	0.311488	2.62	High	High	High	High	High	High
High	Q9VPN5	Stress-induced-phosphoprotein 1 [OS=Drosophila melanogaster]	0	FALSE	62.159	30	12	167	12	55.7	6.81	299.73	cell organization and biogenesis;transport	other cell component		Pf00515, Pf13181, Pf13414, Pf13424, Pf13432, Pf17830	33202	FBgn0024352	Stip1	dme:Dmel_CG2720; Q9VPN5	HSP90 chaperone cycle for steroid hormone receptors (SHR) in the presence of ligand		1	0	0.18	0.977491	0.43	High	High	High	High	High	High	Phospho [S145(100)]
High	Q7K3J0	T-complex protein 1 subunit theta [OS=Drosophila melanogaster]	0	FALSE	62.13	28	12	136	12	59.4	5.31	240.59	protein metabolism;other metabolic processes	cytosol	other molecular function	Pf00118	35882	FBgn0284436	CCT8	dme:Dmel_CG8258; Q7K3J0	Neutrophil degranulation; Cooperation of PDCL (PhLP1) and TRiC/CCT in G-protein beta folding; Association of TriC/CCT with target proteins during biosynthesis		3	0	-0.29	0.85225	2.29	High	High	High	High	High	High
High	Q9VBY7	Protein lin-7 homolog [OS=Drosophila melanogaster]	0	FALSE	62.01	56	9	155	9	21.5	7.66	379.59	cell-cell signaling;transport;other biological processes	plasma membrane;other membranes;other cell component		Pf00595, Pf02828	43003	FBgn0039269	veli	dme:Dmel_CG7662; Q9VBY7			0	0	-0.12	0.969334	3.28	High	High	High	High	High	High
High	A0A0B4KGX1	submitted name: Jaguar, isoform L [OS=Drosophila melanogaster]	0	FALSE	61.957	16	15	80	15	144.8	8.68	145.9		cytoskeleton;other cell component	cytoskeletal activity;other molecular function	Pf00063, Pf02736, Pf16521, Pf21521	42889	FBgn0011225	jar	A0A0B4KGX1			0	0	0.12	0.977491	1	High	High	High	High	High	High
High	Q9VFT4	submitted name: AT27578p [OS=Drosophila melanogaster]	0	FALSE	61.905	18	10	75	10	74.9	7.37	176.99	cell organization and biogenesis;stress response;developmental processes;other biological processes	cytosol;other cell component	nucleic acid binding activity;other molecular function	Pf00076, Pf02136	47998	FBgn0015778	rin	dme:Dmel_CG9412; Q9I7J5; Q9VFT4			0	0	-0.21	0.95401	1.47	High	High	High	High	High	High	Phospho [T355(100); S484(82)]
High	P29829	Guanine nucleotide-binding protein subunit beta-2 [OS=Drosophila melanogaster]	0	FALSE	61.8	37	9	718	9	38.3	6.77	1658.93	signal transduction;other biological processes	plasma membrane;other membranes;other cell component	enzyme regulator activity;other molecular function	Pf00400	40148	FBgn0004623	Gbeta76C	dme:Dmel_CG8770; P29829; Q9VW29	Extra-nuclear estrogen signaling; G alpha (12/13) signalling events; Activation of G protein gated Potassium channels; G-protein activation; ADP signalling through P2Y purinoceptor 12; G beta:gamma signalling through PI3Kgamma; Prostacyclin signalling through prostacyclin receptor; Adrenaline,noradrenaline inhibits insulin secretion; Ca2+ pathway; G alpha (q) signalling events; G beta:gamma signa…		20	0	0.26	0.933574	19.01	High	High	High	High	High	High
High	D0IQF5	submitted name: MIP14152p [OS=Drosophila melanogaster]	0	FALSE	61.614	27	11	82	1	68	6.54	201.54		plasma membrane;other membranes		Pf00092			CG4587-RB	D0IQF5			0	0	-2.26	6.41329e-09	15.16	High	High	High	High	High	High
High	Q8MT58	submitted name: Carnosine dipeptidase 2, isoform A [OS=Drosophila melanogaster]	0	FALSE	61.522	35	12	165	12	53.1	5.66	285.78	protein metabolism	cytosol;nucleus	other molecular function	Pf01546, Pf07687	35507	FBgn0287767	Cndp2	Q8MT58	Paracetamol ADME; Glutathione synthesis and recycling		2	0	-0.53	0.242443	15.81	High	High	High	High	High	High
High	Q9VB10	Hydroxysteroid dehydrogenase-like protein 2 [OS=Drosophila melanogaster]	0	FALSE	61.507	29	9	231	9	44.3	8.02	593.56		mitochondrion;other cytoplasmic organelle	other molecular function	Pf00106, Pf02036	43325	FBgn0039537	Hsdl2	dme:Dmel_CG5590; Q9VB10			0	0	0.82	0.0476678	0.1	High	High	High	High	High	High
High	A4V4F2	submitted name: Flotillin 2, isoform F [OS=Drosophila melanogaster]	0	FALSE	61.468	34	11	115	1	46.6	5.9	240.69	cell adhesion	other membranes		Pf01145	32425	FBgn0264078	Flo2	A4V4F2			0	10	-0.53	0.320765	0.5	High	High	High	High	High	Peak Found
High	Q24319	Dolichyl-diphosphooligosaccharide--protein glycosyltransferase 48 kDa subunit [OS=Drosophila melanogaster]	0	FALSE	61.312	29	9	129	9	50	5.59	303.42	protein metabolism;other metabolic processes	other membranes;ER/Golgi		Pf03345	31849	FBgn0014868	Ost48	dme:Dmel_CG9022; Q24319; Q24355; Q9W382	Neutrophil degranulation		1	0	-0.04	0.997621	2.73	High	High	High	High	High	High
High	Q9W3N9	submitted name: LD24105p [OS=Drosophila melanogaster]	0	FALSE	61.267	29	9	137	9	43.4	8.68	305.88	other metabolic processes	other cytoplasmic organelle	other molecular function	Pf00108, Pf02803	31695	FBgn0029969	Acat1	dme:Dmel_CG10932; Q9W3N9	Mitochondrial protein degradation; Branched-chain amino acid catabolism; Utilization of Ketone Bodies; Synthesis of Ketone Bodies	Synthesis and degradation of ketone bodies; Fatty acid beta-oxidation 3	6	0	0.92	0.015073	20.78	High	High	High	High	High	High
High	P48601	26S proteasome regulatory subunit 4 [OS=Drosophila melanogaster]	0	FALSE	61.209	38	11	94	11	49.3	6.58	266.91	protein metabolism;other metabolic processes;other biological processes	cytosol;nucleus;other cell component	other molecular function	Pf00004, Pf16450, Pf17862	42828	FBgn0015282	Rpt2	dme:Dmel_CG5289; P48601; Q9VCG1	Regulation of RAS by GAPs; Neddylation; Antigen processing: Ubiquitination & Proteasome degradation; Cross-presentation of soluble exogenous antigens (endosomes); ABC-family proteins mediated transport; UCH proteinases; Degradation of beta-catenin by the destruction complex; Ub-specific processing proteases; Activation of NF-kappaB in B cells; Oxygen-dependent proline hydroxylation of Hypoxia-ind…	Proteasome degradation	53	0	-0.15	0.953066	6.47	High	High	High	High	High	High
High	Q9VMA7	Transport and Golgi organization protein 1 [OS=Drosophila melanogaster]	0	FALSE	61.139	14	16	59	16	159	4.73	128.52	cell organization and biogenesis;transport;other biological processes	other membranes;ER/Golgi			33930	FBgn0286898	Tango1	dme:Dmel_CG11098; Q8SY42; Q9VMA7; Q9VMA8	Cargo concentration in the ER; Regulation of Insulin-like Growth Factor (IGF) transport and uptake by Insulin-like Growth Factor Binding Proteins (IGFBPs); Post-translational protein phosphorylation		3	0	-0.34	0.83958	18.06	High	High	High	High	High	High
High	Q86BI3	submitted name: Zinc-finger protein at 72D, isoform B [OS=Drosophila melanogaster]	0	FALSE	61.073	19	12	110	12	96	8.44	246.82	RNA metabolism OR transcription;other metabolic processes		nucleic acid binding activity;other molecular function	Pf07528, Pf12171, Pf12874, Pf20965	39764	FBgn0263603	Zn72D	Q86BI3	PKR-mediated signaling		1	0	-0.12	0.996455	6.27	High	High	High	High	High	High
High	E1JJ32	submitted name: Complexin, isoform S [OS=Drosophila melanogaster]	0	FALSE	60.896	41	6	300	6	16.7	4.92	993.96	transport		other molecular function	Pf05835	64877	FBgn0041605	cpx	E1JJ32			0	0	-0.07	0.985627	11.78	High	High	High	High	High	High	Phospho [T105(100)]
High	A0A0B4LFJ1	submitted name: Imaginal disc growth factor 6, isoform B [OS=Drosophila melanogaster]	0	FALSE	60.877	31	12	275	11	50.3	7.9	495.46	other metabolic processes	non-structural extracellular	other molecular function	Pf00704	36868	FBgn0013763	Idgf6	A0A0B4LFJ1; dme:Dmel_CG5210			0	0	-0.46	0.380322	8.62	High	High	High	High	High	High
High	P49455	Tropomyosin-1, isoforms 33/34 [OS=Drosophila melanogaster]	0	FALSE	60.876	21	9	517	1	54.6	4.41	1068.18	cell organization and biogenesis;stress response;developmental processes;other biological processes	cytoskeleton;other cell component	cytoskeletal activity	Pf00261	41852	FBgn0003721	Tm1	dme:Dmel_CG4898; P49455; P49456; Q24425; Q24426; Q7KSH9; Q7KSI0	Smooth Muscle Contraction; RHOV GTPase cycle		2	0	-1.39	8.58644e-05	46.4	High	Peak Found	High	Peak Found	Peak Found	Peak Found
High	P36975	Synaptosomal-associated protein 25 [OS=Drosophila melanogaster]	0	FALSE	60.823	42	7	224	6	23.7	4.61	698.76	cell-cell signaling;cell organization and biogenesis;transport;other biological processes	plasma membrane;other membranes;other cell component	other molecular function	Pf00835	3355084	FBgn0011288	Snap25	dme:Dmel_CG40452; F3YD56; P36975; Q5LJU6; Q7PLV2	Serotonin Neurotransmitter Release Cycle; Norepinephrine Neurotransmitter Release Cycle; Glutamate Neurotransmitter Release Cycle; Dopamine Neurotransmitter Release Cycle; Acetylcholine Neurotransmitter Release Cycle; Neutrophil degranulation; RHOF GTPase cycle; RHOA GTPase cycle; RHOB GTPase cycle; GABA synthesis, release, reuptake and degradation; RAC1 GTPase cycle; RAC3 GTPase cycle; RHOQ GTPa…		15	1	0.06	0.996455	11.38	High	High	High	High	High	High
High	A4V303	T-complex protein 1 subunit gamma [OS=Drosophila melanogaster]	0	FALSE	60.818	30	11	80	11	59.4	6.8	180.88	protein metabolism;other metabolic processes	cytosol	other molecular function	Pf00118	42029	FBgn0015019	CCT3	A4V303; dme:Dmel_CG8977			0	0	-0.06	0.998972	4.88	High	High	High	High	High	High
High	Q8MRS4	Methionine--tRNA ligase, cytoplasmic [OS=Drosophila melanogaster]	0	FALSE	60.728	19	12	70	1	111.4	8.47	168.4	protein metabolism;RNA metabolism OR transcription;other metabolic processes	cytosol;other cell component	other molecular function	Pf00458, Pf09334, Pf14497, Pf18485, Pf19303			MetRS	Q8MRS4			0	11	-0.11	0.998972	0.01	Not Found	Not Found	Not Found	Not Found	Not Found	Not Found
High	Q9VZ20	Dynein light intermediate chain [OS=Drosophila melanogaster]	0	FALSE	60.548	33	13	93	13	54.4	6.02	197.57	cell organization and biogenesis;transport;developmental processes;other biological processes	cytoskeleton;other cell component	other molecular function	Pf05783	32057	FBgn0030276	Dlic	dme:Dmel_CG1938; Q95U53; Q9VZ20	Neutrophil degranulation; Aggrephagy; COPI-mediated anterograde transport; HSP90 chaperone cycle for steroid hormone receptors (SHR) in the presence of ligand; COPI-independent Golgi-to-ER retrograde traffic		5	0	0.15	0.949325	16.96	High	High	High	High	High	High
High	M9PDM4	1-phosphatidylinositol 4-kinase [OS=Drosophila melanogaster]	0	FALSE	60.423	8	12	70	12	241.9	7.87	166.74	cell organization and biogenesis;other metabolic processes;signal transduction;other biological processes	plasma membrane;other membranes;other cell component	kinase activity	Pf00454, Pf00613, Pf19274	31247	FBgn0267350	Pi4KIIIalpha	dme:Dmel_CG10260; M9PDM4	Synthesis of PIPs at the Golgi membrane; Synthesis of PIPs at the ER membrane		2	0	0.12	0.977491	0.64	High	High	High	High	High	High
High	P41073	Zinc finger protein on ecdysone puffs [OS=Drosophila melanogaster]	0	FALSE	60.394	15	9	181	9	78	5.58	366.35	RNA metabolism OR transcription;other metabolic processes;other biological processes	nucleus;other cell component	nucleic acid binding activity;other molecular function		45961	FBgn0004401	Pep	dme:Dmel_CG6143; P41073; Q8IGB1; Q8MSV5; Q9VVJ2; Q9VVJ3; Q9VVJ4			0	0	-0.14	0.953066	4.08	High	High	High	High	High	High
High	Q0E8S7	submitted name: Homer, isoform E [OS=Drosophila melanogaster]	0	FALSE	60.304	26	11	223	11	57.3	8.65	430.98	signal transduction;other biological processes	plasma membrane;other membranes;ER/Golgi;other cell component	signal transduction activity or receptor binding	Pf00568	33944	FBgn0025777	homer	dme:Dmel_CG11324; Q0E8S7			0	0	0.1	0.998972	11.58	High	High	High	High	High	High
High	Q9VT65	Calpain-B [OS=Drosophila melanogaster]	0	FALSE	60.278	13	7	58	4	103.7	5.02	200	protein metabolism;other metabolic processes;developmental processes;other biological processes	other membranes;other cell component	other molecular function	Pf00648, Pf01067	39165	FBgn0025866	CalpB	A9UN95; dme:Dmel_CG8107; O96454; Q9VT65	Neutrophil degranulation		1	0	0.45	0.754115	50.11	High	High	High	High	High	High
High	Q8IGE9	submitted name: RH35990p [OS=Drosophila melanogaster]	0	FALSE	60.274	26	11	170	11	58.7	9.33	335.46	cell organization and biogenesis;RNA metabolism OR transcription;other metabolic processes;developmental processes;other biological processes	other cell component		Pf01812		FBgn0263594	lost	Q8IGE9			0	0	-0.14	0.959401	8.23	High	High	High	High	High	High
High	Q9V3Z4	submitted name: GH11341p [OS=Drosophila melanogaster]	0	FALSE	60.235	22	8	109	8	57.7	5.8	295.78	protein metabolism;other metabolic processes	cytosol;nucleus;other cell component		Pf01399, Pf18098, Pf22241	40717	FBgn0028690	Rpn5	dme:Dmel_CG1100; Q9V3Z4	Antigen processing: Ubiquitination & Proteasome degradation; Neutrophil degranulation; Regulation of RAS by GAPs; Neddylation; Cross-presentation of soluble exogenous antigens (endosomes); ABC-family proteins mediated transport; UCH proteinases; Degradation of beta-catenin by the destruction complex; Ub-specific processing proteases; Activation of NF-kappaB in B cells; Oxygen-dependent proline hy…	Proteasome degradation	53	0	-0.14	0.960151	12.79	High	High	High	High	High	High
High	Q9VG32	Malic enzyme [OS=Drosophila melanogaster]	0	FALSE	60.228	20	12	313	12	84.3	7.21	620.58	other metabolic processes;other biological processes	mitochondrion	other molecular function	Pf00390, Pf03949	47173	FBgn0002719	Men	Q9VG32			0	0	1.02	0.0050191	1.34	High	High	High	High	High	High
High	Q9VBA0	submitted name: GH09623p [OS=Drosophila melanogaster]	0	FALSE	60.214	24	6	96	6	41.3	6.95	257.98	other metabolic processes;other biological processes	cytosol	other molecular function	Pf01048	43240	FBgn0039464	Dmel\CG6330	Q9VBA0	Pyrimidine salvage; Pyrimidine catabolism		2	0	-0.05	0.998972	2.93	High	High	High	High	High	High
High	Q9VWH7	submitted name: 6-phosphofructo 2-kinase/fructose 2,6-bisphosphatase long form [OS=Drosophila melanogaster]	0	FALSE	60.212	22	11	107	11	79.1	6.43	263.98	other metabolic processes;other biological processes	cytosol;other cell component	kinase activity;other molecular function	Pf00300, Pf01591	32938	FBgn0027621	Pfrx	Q9VWH7; Q9Y1W2	Regulation of glycolysis by fructose 2,6-bisphosphate metabolism		1	0	0.03	0.999281	10.87	High	High	High	High	High	High
High	Q5BIA9	submitted name: RE10908p [OS=Drosophila melanogaster]	0	FALSE	60.138	17	9	77	9	92	6.48	202.89	other metabolic processes			Pf03190	36593	FBgn0033924	Dmel\CG8613	dme:Dmel_CG8613; Q5BIA9			0	0	0	0.998972	1.55	High	High	High	High	High	High
High	Q9W555	Coatomer subunit delta [OS=Drosophila melanogaster]	0	FALSE	60.131	29	12	162	12	57.9	6.2	353.28	transport;developmental processes;other biological processes	other membranes;ER/Golgi		Pf00928, Pf01217	45250	FBgn0028969	deltaCOP	O46081; Q9W555	COPI-dependent Golgi-to-ER retrograde traffic; COPI-mediated anterograde transport		2	0	-0.14	0.977491	5.78	High	High	High	High	High	High
High	X2JC82	submitted name: Heat shock protein 27, isoform B [OS=Drosophila melanogaster]	0	FALSE	60.119	45	6	53	6	23.6	7.44	127.7				Pf00011	39078	FBgn0001226	Hsp27	dme:Dmel_CG4466; X2JC82			0	0	-0.1	0.998972	2.45	High	High	High	High	High	High	Phospho [S75(100)]
High	X2JFR1	submitted name: No on or off transient A, isoform D [OS=Drosophila melanogaster]	0	FALSE	60.113	29	10	44	10	76.9	9.35	103.28			nucleic acid binding activity	Pf00076, Pf08075	32603	FBgn0004227	nonA	dme:Dmel_CG4211; X2JFR1			0	0	-0.13	0.99889	0.19	High	High	High	High	High	Peak Found
High	Q9W002	non-specific serine/threonine protein kinase [OS=Drosophila melanogaster]	0	FALSE	60.009	8	7	54	1	162.3	9.33	145.34	cell organization and biogenesis;stress response;transport;developmental processes;signal transduction;other biological processes	cytosol;other cell component	kinase activity;other molecular function	Pf00069, Pf00780	44030	FBgn0010909	msn	Q9W002	Activation of RAC1:GTP by FZ:DSH complex; Oxidative Stress Induced Senescence		2	6	0.37	0.643866	1.98	High	High	High	High	High	Peak Found
High	Q9VD58	submitted name: GH26270p [OS=Drosophila melanogaster]	0	FALSE	59.991	33	9	303	9	40.4	8.54	737.94	other metabolic processes;other biological processes	mitochondrion;other cell component	enzyme regulator activity;other molecular function	Pf00180	42586	FBgn0038922	Idh3b	dme:Dmel_CG6439; Q9VD58	Citric acid cycle (TCA cycle)		1	0	0.19	0.977491	10.16	High	High	High	High	High	High
High	Q8T5S9	submitted name: GH12103p [OS=Drosophila melanogaster]	0	FALSE	59.949	27	10	98	10	62.6	5.49	269	other biological processes	plasma membrane;other membranes;other cell component		Pf00595, Pf00625, Pf02828, Pf07653	36176	FBgn0050021	metro	dme:Dmel_CG30021; Q8T5S9; Q9V5U0			0	0	0.14	0.963544	17.76	High	High	High	High	High	High
High	Q9V7N5	V-type proton ATPase subunit C [OS=Drosophila melanogaster]	0	FALSE	59.642	15	10	268	10	92.3	7.56	590.7	transport	plasma membrane;other membranes;other cytoplasmic organelle	transporter activity	Pf03223	36826	FBgn0287825	Vha44	dme:Dmel_CG8048; O18365; Q0E956; Q5U1B8; Q869C0; Q95RY7; Q9V7N5; Q9V7N6; Q9V7N7	Insulin receptor recycling; ROS and RNS production in phagocytes; Transferrin endocytosis and recycling; Amino acids regulate mTORC1; Ion channel transport		5	0	0.01	0.998972	0.36	High	High	High	High	High	High
High	Q95RE4	submitted name: LD37574p [OS=Drosophila melanogaster]	0	FALSE	59.534	30	6	109	6	38.2	9.85	307.12	RNA metabolism OR transcription;other metabolic processes;other biological processes	nucleus;other cell component	nucleic acid binding activity	Pf00313	39377	FBgn0022959	yps	Q95RE4; Q9VTT5	mRNA Splicing - Major Pathway; Processing of Capped Intron-Containing Pre-mRNA; mRNA Splicing - Minor Pathway; Interferon gamma signaling	mRNA processing	5	0	-0.27	0.807616	6.94	High	High	High	High	High	High	Phospho [S250(100)]
High	Q7KQC2	submitted name: Calcium binding EF-hand protein [OS=Drosophila melanogaster]	0	FALSE	59.487	24	10	95	10	64.3	5.26	260.49	other metabolic processes;stress response	ER/Golgi	other molecular function			FBgn0052190	NUCB1	Q7KQC2			0	0	-0.23	0.949325	13.38	High	High	High	High	High	High
High	H9ZJM9	Phosphatidate cytidylyltransferase [OS=Drosophila melanogaster]	0	FALSE	59.448	26	8	183	8	53.2	7.68	434.89	other metabolic processes	other membranes	other molecular function	Pf01148		FBgn0010350	CdsA-RA	H9ZJM9			0	0	-0.11	0.977491	6.17	High	High	High	High	High	High	Phospho [S48(81.7); S49(99.7); S54(100)]
High	M9PC99	submitted name: Secretory 24CD, isoform C [OS=Drosophila melanogaster]	0	FALSE	59.446	13	10	200	10	133.7	7.96	414.7	cell organization and biogenesis;transport;developmental processes;other biological processes	other membranes;ER/Golgi	other molecular function	Pf00626, Pf04810, Pf04811, Pf04815, Pf08033	33409	FBgn0262126	Sec24CD	M9PC99	COPII-mediated vesicle transport; Cargo concentration in the ER; Antigen Presentation: Folding, assembly and peptide loading of class I MHC		3	0	-0.1	0.998972	27.64	High	High	High	High	High	High
High	A0APE4	submitted name: CG6459 protein [OS=Drosophila melanogaster]	0	FALSE	59.403	41	7	151	7	29	5.16	440.74		mitochondrion		Pf02330			CG6459	A0APE4			0	0	0.41	0.699962	6.71	High	High	High	High	High	High
High	Q9W299	Sugar phosphate phosphatase [OS=Drosophila melanogaster]	0	FALSE	58.875	44	11	54	11	49.4	5.27	157.49	other metabolic processes;stress response		other molecular function	Pf01937	37514	FBgn0034688	Dmel\CG11474	dme:Dmel_CG11474; Q8MLU2; Q9W299			0	0	-0.36	0.788565	4.67	High	High	High	High	High	High
High	O61492	Flotillin-2 [OS=Drosophila melanogaster]	0	FALSE	58.815	35	11	112	1	48.1	5.74	227.57	cell adhesion;other metabolic processes;stress response;other biological processes	plasma membrane;other membranes;other cell component	other molecular function	Pf01145	32425	FBgn0264078	Flo2	dme:Dmel_CG32593; O61492; Q0KHS9; Q8SZW0; Q9I7S0; Q9VXZ9	RHOA GTPase cycle; RHOB GTPase cycle; Synaptic adhesion-like molecules		3	0	-0.89	0.342185	41.12	Peak Found	High	High	Peak Found	Peak Found	Peak Found
High	P12370	cAMP-dependent protein kinase catalytic subunit 1 [OS=Drosophila melanogaster]	0	FALSE	58.743	42	10	138	10	40.8	8.69	320.88	cell organization and biogenesis;stress response;developmental processes;signal transduction;other biological processes	plasma membrane;other membranes;cytosol;nucleus;other cell component	kinase activity;other molecular function	Pf00069	34284	FBgn0000273	Pka-C1	A4V0I0; dme:Dmel_CG4379; P12370; Q9VL99	Ion homeostasis; Mitochondrial protein degradation; VEGFA-VEGFR2 Pathway; Factors involved in megakaryocyte development and platelet production; Vasopressin regulates renal water homeostasis via Aquaporins; CD209 (DC-SIGN) signaling; GLI3 is processed to GLI3R by the proteasome; Glucagon-like Peptide-1 (GLP1) regulates insulin secretion; Rap1 signalling; High laminar flow shear stress activates s…		21	0	-0.32	0.695949	4.84	High	High	High	High	High	High
High	Q8T8W3	submitted name: AT21416p [OS=Drosophila melanogaster]	0	FALSE	58.669	24	11	178	11	61.5	6.42	338.05	cell organization and biogenesis;transport;developmental processes;other biological processes	plasma membrane;other membranes;other cytoplasmic organelle;other cell component	other molecular function	Pf00350, Pf12763, Pf16880, Pf18150	41569	FBgn0016693	Past1	Q8T8W3	Factors involved in megakaryocyte development and platelet production		1	0	0.31	0.877791	3.84	High	High	High	High	High	High
High	Q95SI7	submitted name: GH23390p [OS=Drosophila melanogaster]	0	FALSE	58.654	50	10	115	10	32.3	6.57	264.44			other molecular function	Pf01557	42589	FBgn0038924	Dmel\CG6028	dme:Dmel_CG6028; Q95SI7; Q9VD56			0	0	0.17	0.985627	2.26	High	High	High	High	High	High
High	Q8T0D3	submitted name: Dek, isoform B [OS=Drosophila melanogaster]	0	FALSE	58.584	20	9	91	9	72.5	4.88	260.67	cell organization and biogenesis;other biological processes	nucleus	nucleic acid binding activity;other molecular function	Pf08766	47906	FBgn0026533	Dek	Q8T0D3	Transcriptional regulation by the AP-2 (TFAP2) family of transcription factors		1	0	-0.28	0.906602	10.35	High	High	High	High	High	High	Phospho [S55(100); S124(100); S598(100)]
High	Q0E8F2	submitted name: FI05451p [OS=Drosophila melanogaster]	0	FALSE	58.549	21	8	52	8	65.4	6.55	158.43	transport	other membranes;mitochondrion	transporter activity;other molecular function	Pf00153, Pf13499	39415	FBgn0052103	SCaMC	Q0E8F2			0	0	0	0.998972	22.71	High	High	High	High	High	High
High	O97125	Heat shock protein 68 [OS=Drosophila melanogaster]	0	FALSE	58.46	23	10	252	6	69.7	5.83	686.57	protein metabolism;other metabolic processes;stress response;other biological processes	nucleus;other cell component	other molecular function	Pf00012	42852	FBgn0001230	Hsp68	dme:Dmel_CG5436; O97125	HSP90 chaperone cycle for steroid hormone receptors (SHR) in the presence of ligand		1	1	-0.11	0.998972	4.35	High	High	High	High	High	High	Phospho [S398(99.9)]
High	P46824	Kinesin light chain [OS=Drosophila melanogaster]	0	FALSE	58.368	32	12	89	12	58	6.25	139.04	cell organization and biogenesis;other biological processes	cytoskeleton;other cell component	cytoskeletal activity	Pf13424	39445	FBgn0010235	Klc	dme:Dmel_CG5433; P46824; Q9VU05	COPI-dependent Golgi-to-ER retrograde traffic; Kinesins		2	0	0.05	0.998972	3.58	High	High	High	High	High	High	Phospho [S166(85.1)]
High	Q9VMT5	Probable cytochrome P450 28d1 [OS=Drosophila melanogaster]	0	FALSE	58.335	26	10	128	10	57.2	8.16	268.63		other membranes;ER/Golgi	other molecular function	Pf00067	33749	FBgn0031689	Cyp28d1	dme:Dmel_CG10833; Q9VMT5			0	0	-0.15	0.953066	8.26	High	High	High	High	High	High
High	A0A0B4LGI1	Guanine nucleotide-binding protein G(s) subunit alpha [OS=Drosophila melanogaster]	0	FALSE	58.316	36	10	217	1	44.7	7.87	511.6	signal transduction	plasma membrane;other membranes	other molecular function	Pf00503	37805	FBgn0001123	Galphas	A0A0B4LGI1			0	9	0.11	0.998972	13.65	High	High	High	High	High	High
High	M9NEL3	submitted name: Kismet, isoform F [OS=Drosophila melanogaster]	0	FALSE	58.258	4	13	49	13	560.6	5.77	110.21	cell organization and biogenesis;developmental processes;other biological processes	nucleus;other cell component	nucleic acid binding activity;other molecular function	Pf00176, Pf00271, Pf00385, Pf07533	33185	FBgn0266557	kis	M9NEL3			0	0	-0.16	0.996724	7.97	High	High	High	High	High	High
High	O96827	Probable elongation factor 1-beta [OS=Drosophila melanogaster]	0	FALSE	58.195	47	9	223	9	24.2	4.58	530.13	protein metabolism;other metabolic processes	cytosol;other cell component	enzyme regulator activity;nucleic acid binding activity	Pf00736, Pf10587, Pf21972	45249	FBgn0028737	eEF1beta	dme:Dmel_CG6341; O96827	Eukaryotic Translation Elongation	Translation factors	2	0	0.11	0.998972	3.13	High	High	High	High	High	High
High	Q9V396	Carbonic anhydrase [OS=Drosophila melanogaster]	0	FALSE	58.194	44	8	111	8	29.9	6.35	271.92	other metabolic processes	other cell component	other molecular function	Pf00194	34786	FBgn0027844	CAH1	dme:Dmel_CG7820; Q9V396	Reversible hydration of carbon dioxide		1	0	0.6	0.289044	11.89	High	High	High	High	High	High
High	A0A4D6K4F6	Obg-like ATPase 1 [OS=Drosophila melanogaster]	0	FALSE	58.117	28	10	142	10	48.4	7.28	271.83		other membranes;other cell component	translation activity;other molecular function	Pf01926, Pf06071		FBgn0030151	Dmel\CG1354	A0A4D6K4F6			0	0	-0.24	0.939161	0.89	High	High	High	High	High	High
High	P91927	Mitochondrial proton/calcium exchanger protein [OS=Drosophila melanogaster]	0	FALSE	58.089	16	12	82	12	113.5	6.84	176.76	cell-cell signaling;cell organization and biogenesis;stress response;transport;other biological processes	other membranes;mitochondrion;other cell component	transporter activity;translation activity;other molecular function	Pf07766	37912	FBgn0284252	Letm1	A4UZV1; dme:Dmel_CG4589; P91927; Q0E8W7; Q9W160			0	0	-0.04	0.998972	10.45	High	High	High	High	High	High
High	Q9VV60	Tyrosine--tRNA ligase [OS=Drosophila melanogaster]	0	FALSE	58.033	29	14	141	14	58.1	6.87	286.02	protein metabolism;RNA metabolism OR transcription;other metabolic processes	nucleus;other cell component	nucleic acid binding activity;other molecular function	Pf00579, Pf01588	39829	FBgn0027080	TyrRS	dme:Dmel_CG4561; Q9VV60			0	0	0.04	0.99889	1.77	High	High	High	High	High	High
High	Q9VAN7	Phosphoglycerate mutase [OS=Drosophila melanogaster]	0	FALSE	57.994	38	7	446	1	28.6	6.89	1210.55	other metabolic processes	cytosol;cytoskeleton	other molecular function	Pf00300	43447	FBgn0014869	Pglym78	dme:Dmel_CG1721; Q961P1; Q9VAN7	Neutrophil degranulation; Gluconeogenesis; Glycolysis		3	0	3.82	2.01897e-16	4.06	High	Peak Found	Peak Found	High	High	High
High	Q9VT61	submitted name: Ciz1 zinc finger protein, isoform A [OS=Drosophila melanogaster]	0	FALSE	57.982	12	6	30	6	102.9	6.21	89.66		nucleus			39161	FBgn0027567	Ciz1	dme:Dmel_CG8108; Q9VT61; Q9Y126			0	0	-0.23	0.976521	12.75	High	Peak Found	High	High	High	High
High	A0A0B4KHZ1	submitted name: Lipid storage droplet-1, isoform D [OS=Drosophila melanogaster]	0	FALSE	57.981	36	11	166	1	45.8	8.66	385.24				Pf03036	42810	FBgn0039114	Lsd-1	A0A0B4KHZ1			0	0	0.89	0.0109555	8.63	High	High	High	High	High	High
High	Q8T390	Endophilin-A [OS=Drosophila melanogaster]	0	FALSE	57.951	39	10	152	10	41.4	5.54	374.51	cell organization and biogenesis;other metabolic processes;stress response;transport;other biological processes	other membranes;cytosol;other cell component	other molecular function	Pf00018, Pf03114	42265	FBgn0038659	EndoA	dme:Dmel_CG14296; Q8T390; Q95V65; Q9VE25	Golgi Associated Vesicle Biogenesis; Cargo recognition for clathrin-mediated endocytosis; EGFR downregulation; Retrograde neurotrophin signalling; Lysosome Vesicle Biogenesis; Recycling pathway of L1		7	0	-0.19	0.921126	15.21	High	High	High	High	High	High	Phospho [S289(96.7); S293(97.9)]
High	Q9VFQ9	submitted name: Dipeptidase B, isoform A [OS=Drosophila melanogaster]	0	FALSE	57.945	24	9	112	9	55.5	6.76	245.92	protein metabolism	other cell component	other molecular function	Pf00883	48450	FBgn0000454	Dip-B	dme:Dmel_CG9285; Q960P8; Q9VFQ9			0	0	0.54	0.291247	1.62	High	High	High	High	High	High
High	Q8T3L2	submitted name: SD01527p [OS=Drosophila melanogaster]	0	FALSE	57.898	41	6	122	1	31.3	5.87	349.07	cell cycle OR cell proliferation;cell organization and biogenesis;transport;other biological processes	plasma membrane;other membranes;ER/Golgi;other cell component	transporter activity;other molecular function	Pf02121			vib	Q8T3L2			0	5	-0.11	0.977491	3.04	Not Found	Not Found	Not Found	High	High	High
High	G3JX30	submitted name: Z band alternatively spliced PDZ-motif protein 52, isoform U [OS=Drosophila melanogaster]	0	FALSE	57.896	19	11	135	2	77.1	8.46	318.2			other molecular function	Pf00412, Pf00595, Pf15936	36740	FBgn0265991	Zasp52	G3JX30			0	0	-0.05	0.998972	80.31	High	Peak Found	Peak Found	High	Peak Found	Peak Found
High	A8JUU1	submitted name: Secretory 16, isoform E [OS=Drosophila melanogaster]	0	FALSE	57.895	9	11	52	11	220	5.76	137.22	cell organization and biogenesis;other metabolic processes;stress response;transport;other biological processes	other membranes;ER/Golgi		Pf12931	32209	FBgn0052654	Sec16	A8JUU1; dme:Dmel_CG32654			0	0	0.02	0.998972	7.39	High	High	High	High	High	High	Phospho [T1063(100)]
High	Q9VYT3	submitted name: FI23714p1 [OS=Drosophila melanogaster]	0	FALSE	57.858	11	11	50	11	132.7	5.15	135.14	protein metabolism;other metabolic processes	mitochondrion;other cell component	other molecular function	Pf00675, Pf05193, Pf16187	32143	FBgn0030344	Nrd1	dme:Dmel_CG2025; Q9VYT3			0	0	-0.05	0.998972	23.4	High	High	High	High	High	High
High	Q8MRM6	submitted name: GH15213p [OS=Drosophila melanogaster]	0	FALSE	57.779	23	10	102	10	71.1	7.39	278.11	other metabolic processes		other molecular function	Pf22979	31798	FBgn0030052	Dmel\CG12065	dme:Dmel_CG12065; Q8MRM6			0	0	0.04	0.998972	3.18	High	High	High	High	High	High
High	Q9U1L2	submitted name: EG:BACR7A4.14 protein [OS=Drosophila melanogaster]	0	FALSE	57.73	49	9	45	9	26	8.97	101.58	other metabolic processes		other molecular function	Pf13561	31046	FBgn0040349	EG:BACR7A4.14	dme:Dmel_CG3699; Q9U1L2; Q9W5C0			0	0	1.16	0.000520765	3.75	High	High	High	High	High	High
High	A1Z847	submitted name: Uncharacterized protein, isoform B [OS=Drosophila melanogaster]	0	FALSE	57.643	17	9	65	3	88.6	5.53	203.27					36056	FBgn0033484	Dmel\CG2269	A1Z847; dme:Dmel_CG2269			0	7	-0.07	0.99749	14.65	High	High	High	High	High	High	Phospho [S599(100)]
High	Q9VIE7	GMP synthase (glutamine-hydrolyzing) [OS=Drosophila melanogaster]	0	FALSE	57.607	28	13	91	13	76.7	6.8	138.44	cell organization and biogenesis;other metabolic processes;developmental processes;other biological processes	cytosol;other cell component	enzyme regulator activity;other molecular function	Pf00117, Pf00958, Pf02540, Pf07722	45830	FBgn0000239	bur	dme:Dmel_CG9242; Q8MSU9; Q9VIE7	Azathioprine ADME; Purine ribonucleoside monophosphate biosynthesis		2	0	0.21	0.966328	6.16	High	High	High	High	High	High
High	A5XCQ4	Trehalase [OS=Drosophila melanogaster]	0	FALSE	57.595	25	10	123	10	67.6	4.98	271.92	other metabolic processes		other molecular function	Pf01204			Treh	A5XCQ4			0	0	-0.11	0.977491	3.5	High	High	High	High	High	High
High	Q7K0E6	Aspartate--tRNA ligase, cytoplasmic [OS=Drosophila melanogaster]	0	FALSE	57.54	27	10	69	1	59	6.81	167.97	protein metabolism;RNA metabolism OR transcription;other metabolic processes	cytosol;other cell component	nucleic acid binding activity;other molecular function	Pf00152, Pf01336	36420	FBgn0002069	AspRS	dme:Dmel_CG3821; Q7K0E6	Transcriptional and post-translational regulation of MITF-M expression and activity		1	9	-0.21	0.949325	1.61	High	High	High	Peak Found	Not Found	Not Found
High	C6SV50	Small ribosomal subunit protein uS2 [OS=Drosophila melanogaster]	0	FALSE	57.442	41	8	107	8	35.3	6.81	279.79	cell organization and biogenesis;protein metabolism;other metabolic processes	cytosol;translational apparatus;nucleus	other molecular function	Pf00318, Pf16122			sta-RD	C6SV50			0	0	-0.27	0.803324	5.7	High	High	High	High	High	High
High	M9NE68	submitted name: Heat shock protein 23, isoform B [OS=Drosophila melanogaster]	0	FALSE	57.435	48	8	200	8	20.6	5.85	472.42				Pf00011	39077	FBgn0001224	Hsp23	dme:Dmel_CG4463; M9NE68			0	0	-0.03	0.998419	0.46	High	High	High	High	High	High
High	Q24201	Carboxylic ester hydrolase [OS=Drosophila melanogaster]	0	FALSE	57.424	28	11	107	11	63.4	5.95	246.6	other biological processes		other molecular function	Pf00135			alpha-Est7	Q24201			0	0	0.6	0.272785	13.93	High	High	High	High	High	High
High	Q9VN25	Eukaryotic translation initiation factor 3 subunit A [OS=Drosophila melanogaster]	0	FALSE	57.377	13	13	222	13	133.8	9.01	538.95	cell organization and biogenesis;protein metabolism;other metabolic processes;other biological processes	translational apparatus;other cell component	nucleic acid binding activity	Pf01399, Pf22591	40563	FBgn0037249	eIF3a	dme:Dmel_CG9805; Q0KID1; Q494J3; Q8IH03; Q8SYE5; Q9VN25	L13a-mediated translational silencing of Ceruloplasmin expression; Translation initiation complex formation; Formation of a pool of free 40S subunits; Formation of the ternary complex, and subsequently, the 43S complex; Ribosomal scanning and start codon recognition	Translation factors	6	0	0.15	0.977491	0.15	High	High	High	High	High	High
High	Q8MQY1	submitted name: SD01848p [OS=Drosophila melanogaster]	0	FALSE	57.288	25	10	73	2	78.7	8.62	206.09	other metabolic processes;stress response;other biological processes	mitochondrion	other molecular function	Pf00755			CPT2	Q8MQY1			0	8	-0.45	0.537534	6.18	High	High	High	High	High	High
High	Q7K3S2	submitted name: GH13262p [OS=Drosophila melanogaster]	0	FALSE	57.246	29	9	86	9	48.4	8.57	202.6	stress response	nucleus	nucleic acid binding activity;other molecular function	Pf05761	35984	FBgn0033426	Nt5c	Q7K3S2			0	0	-0.09	0.998972	17.69	High	High	High	High	High	High
High	E1JGP2	submitted name: RIC3 acetylcholine receptor chaperone, isoform N [OS=Drosophila melanogaster]	0	FALSE	57.225	34	10	70	2	51.8	6.28	203.88	cell-cell signaling;protein metabolism;other metabolic processes;other biological processes	other membranes;ER/Golgi;other cell component	other molecular function	Pf15361	37384	FBgn0050296	RIC-3	E1JGP2			0	8	0.04	0.99889	8.52	Not Found	Not Found	Not Found	Not Found	Not Found	Not Found
High	L0MLP2	calcium/calmodulin-dependent protein kinase [OS=Drosophila melanogaster]	0	FALSE	57.21	24	10	248	1	57.1	7.31	662.37			kinase activity;other molecular function	Pf00069, Pf08332	43828	FBgn0264607	CaMKII	L0MLP2			0	0	-0.28	0.977491	65.12	Peak Found	Peak Found	Peak Found	High	High	Peak Found
High	A0A0B4LEY6	submitted name: Nascent polypeptide associated complex protein alpha subunit, isoform D [OS=Drosophila melanogaster]	0	FALSE	57.125	41	6	136	6	23	4.74	383.99	transport	translational apparatus	translation activity	Pf01849, Pf19026	36409	FBgn0086904	Nacalpha	A0A0B4LEY6; dme:Dmel_CG8759			0	0	0.21	0.949325	3.06	High	High	High	High	High	High
High	Q8SX39	submitted name: RE22711p [OS=Drosophila melanogaster]	0	FALSE	57.102	20	8	172	8	83.2	6.55	493		other membranes		Pf12832			jef	Q8SX39			0	0	0.23	0.953066	16.72	High	High	High	High	High	High
High	A8YPP4	submitted name: Receptor associated protein RIC-3 [OS=Drosophila melanogaster]	0	FALSE	57.059	31	9	68	1	51.8	6.42	203.09		other membranes;ER/Golgi		Pf15361			CG30296	A8YPP4			0	0	0.1	0.997893	0.41	High	Peak Found	High	Peak Found	High	High
High	Q27268	ATP-dependent RNA helicase WM6 [OS=Drosophila melanogaster]	0	FALSE	57.023	22	8	194	8	48.6	5.66	478.92	cell organization and biogenesis;RNA metabolism OR transcription;other metabolic processes;transport;other biological processes	nucleus;other cell component	nucleic acid binding activity;other molecular function	Pf00270, Pf00271	33781	FBgn0014189	Hel25E	dme:Dmel_CG7269; Q27268; Q540X0; Q9VMQ1	mRNA Splicing - Major Pathway; RHOBTB2 GTPase cycle; Transport of Mature mRNA derived from an Intron-Containing Transcript; RNA Polymerase II Transcription Termination; mRNA 3'-end processing		5	0	0.14	0.985627	1.78	High	High	High	High	High	High
High	Q9VZU4	NADH dehydrogenase [ubiquinone] iron-sulfur protein 3, mitochondrial [OS=Drosophila melanogaster]	0	FALSE	56.98	35	7	140	7	30	7.84	364.98	other metabolic processes;transport	other membranes;mitochondrion	transporter activity	Pf00329	38378	FBgn0266582	ND-30	dme:Dmel_CG12079; Q9VZU4	Mitochondrial protein degradation; RHOG GTPase cycle; Complex I biogenesis		4	0	0.11	0.998972	22.61	High	High	High	High	High	High
High	A5XD83	Phosphoglycerate mutase [OS=Drosophila melanogaster]	0	FALSE	56.93	38	7	365	1	28.6	6.89	963.19	other metabolic processes		other molecular function	Pf00300			Pglym78	A5XD83			0	7	0.19	0.977491	8.37	High	High	High	Peak Found	Peak Found	Peak Found
High	Q9V6U9	Enoyl-[acyl-carrier-protein] reductase, mitochondrial [OS=Drosophila melanogaster]	0	FALSE	56.829	35	9	141	9	39.1	9.11	387.32	other metabolic processes;other biological processes	mitochondrion	other molecular function	Pf00107, Pf08240	36540	FBgn0033883	Mecr	dme:Dmel_CG16935; H8F4T6; Q9V6U9	Beta oxidation of decanoyl-CoA to octanoyl-CoA-CoA	Fatty acid biosynthesis	2	0	0.63	0.221887	2.6	High	High	High	High	High	High
High	Q9VEK8	Dynein axonemal assembly factor 1 homolog [OS=Drosophila melanogaster]	0	FALSE	56.678	40	8	59	8	37.8	5.03	194.49	developmental processes;other biological processes	other cell component		Pf12799	42091	FBgn0028992	sds22	dme:Dmel_CG5851; Q9VEK8			0	0	0.09	0.983027	31.6	High	High	High	High	High	High
High	M9PE30	Transgelin [OS=Drosophila melanogaster]	0	FALSE	56.623	61	8	184	8	19.4	7.75	505.24	cell organization and biogenesis;signal transduction;other biological processes	cytoskeleton	cytoskeletal activity;nucleic acid binding activity	Pf00307, Pf00402	38490	FBgn0035499	Chd64	dme:Dmel_CG14996; M9PE30			0	0	-0.11	0.977491	0.45	High	High	High	High	High	High
High	Q9V9J3	Tyrosine-protein kinase Src42A [OS=Drosophila melanogaster]	0	FALSE	56.621	31	12	76	11	59	6.68	182.98	cell adhesion;cell organization and biogenesis;stress response;transport;developmental processes;signal transduction;other biological processes	cytosol	signal transduction activity or receptor binding;kinase activity;other molecular function	Pf00017, Pf00018, Pf07714	35524	FBgn0264959	Src42A	dme:Dmel_CG44128; O18369; Q0E9P0; Q26297; Q94879; Q9V9J3	Neutrophil degranulation; Regulation of PTEN stability and activity; Phosphorylation of PER and TIM		3	1	-0.21	0.961402	9.01	High	High	High	High	High	High
High	Q9VWI2	submitted name: N(Alpha)-acetyltransferase 15/16, isoform A [OS=Drosophila melanogaster]	0	FALSE	56.498	17	11	50	11	103	7.27	118.31		other cell component		Pf12569, Pf13181	32934	FBgn0031020	Naa15-16	dme:Dmel_CG12202; Q9VWI2			0	0	-0.3	0.877387	1.92	High	High	High	High	High	High
High	O97477	Inositol-3-phosphate synthase [OS=Drosophila melanogaster]	0	FALSE	56.378	27	12	116	12	62.2	6.23	244.51	other metabolic processes	other cell component	other molecular function	Pf01658, Pf07994	35671	FBgn0025885	Inos	dme:Dmel_CG11143; O97477; Q8IGW1; Q8MR42	Synthesis of IP2, IP, and Ins in the cytosol		1	0	-0.43	0.44577	0.63	High	High	High	High	High	High
High	Q23983	Alpha-soluble NSF attachment protein [OS=Drosophila melanogaster]	0	FALSE	56.171	33	8	154	8	33	5.45	374.81	cell-cell signaling;cell cycle OR cell proliferation;cell organization and biogenesis;transport;developmental processes	other membranes;other cell component	other molecular function	Pf02071	40233	FBgn0250791	alphaSnap	dme:Dmel_CG6625; Q23983; Q541G5	COPII-mediated vesicle transport; COPI-dependent Golgi-to-ER retrograde traffic; Retrograde transport at the Trans-Golgi-Network; Intra-Golgi traffic; COPI-mediated anterograde transport		5	0	0.18	0.977491	6.76	High	High	High	High	High	High
High	A0A0B4KHT5	submitted name: Syncrip, isoform J [OS=Drosophila melanogaster]	0	FALSE	56.108	18	11	140	3	83.2	8.79	301.32	cell organization and biogenesis;RNA metabolism OR transcription;other metabolic processes;developmental processes;other biological processes	nucleus;other cell component	nucleic acid binding activity	Pf00076, Pf18360	42460	FBgn0038826	Syp	A0A0B4KHT5		mRNA processing	1	8	-0.07	0.985627	0.96	High	High	High	High	High	Peak Found
High	P26270	26S proteasome non-ATPase regulatory subunit 7 [OS=Drosophila melanogaster]	0	FALSE	56.104	33	6	98	6	38.1	6.71	308.63	protein metabolism;other metabolic processes	cytosol;nucleus;other cell component		Pf01398, Pf13012	37894	FBgn0002787	Rpn8	dme:Dmel_CG3416; P26270; Q9W178	Neutrophil degranulation; Regulation of RAS by GAPs; Neddylation; Antigen processing: Ubiquitination & Proteasome degradation; Cross-presentation of soluble exogenous antigens (endosomes); ABC-family proteins mediated transport; UCH proteinases; Degradation of beta-catenin by the destruction complex; Ub-specific processing proteases; Activation of NF-kappaB in B cells; Oxygen-dependent proline hy…	Proteasome degradation	53	0	-0.31	0.860618	1.36	High	High	High	High	High	High
High	E1NZE3	submitted name: RT10125p [OS=Drosophila melanogaster]	0	FALSE	56.089	33	10	121	10	49.5	6.14	260.31	other biological processes			Pf13855		FBgn0033250	CG14762-RA	E1NZE3			0	0	-0.1	0.977491	3.21	High	High	High	High	High	High
High	B7YZL5	submitted name: Uncharacterized protein, isoform N [OS=Drosophila melanogaster]	0	FALSE	56.045	15	9	74	1	100.4	7.59	176.28		other membranes	other molecular function	Pf00130, Pf00168	37202	FBgn0034420	Dmel\CG10737	B7YZL5			0	9	0.03	0.997621	29.35	Peak Found	Peak Found	High	High	High	Not Found
High	Q7KMQ0	26S proteasome regulatory subunit 7 [OS=Drosophila melanogaster]	0	FALSE	56.027	30	11	126	11	48.5	6.04	291.09	protein metabolism;other metabolic processes;other biological processes	cytosol;nucleus;other cell component	other molecular function	Pf00004, Pf17862, Pf21236	35701	FBgn0028687	Rpt1	dme:Dmel_CG1341; Q7KMQ0	Neutrophil degranulation; Regulation of RAS by GAPs; Neddylation; Antigen processing: Ubiquitination & Proteasome degradation; Cross-presentation of soluble exogenous antigens (endosomes); ABC-family proteins mediated transport; UCH proteinases; Degradation of beta-catenin by the destruction complex; Ub-specific processing proteases; Activation of NF-kappaB in B cells; Oxygen-dependent proline hy…	Proteasome degradation	53	0	0.01	0.998972	2.75	High	High	High	High	High	High
High	Q9W392	T-complex protein 1 subunit beta [OS=Drosophila melanogaster]	0	FALSE	55.945	25	9	139	9	58	5.85	372.35	protein metabolism;other metabolic processes	cytosol	other molecular function	Pf00118	31838	FBgn0030086	CCT2	dme:Dmel_CG7033; Q95TI2; Q9W392	Neutrophil degranulation; RHOBTB2 GTPase cycle; Cooperation of PDCL (PhLP1) and TRiC/CCT in G-protein beta folding; RHOBTB1 GTPase cycle; Association of TriC/CCT with target proteins during biosynthesis		5	0	-0.45	0.450025	9.34	High	High	High	High	High	High
High	O77410	Eukaryotic translation initiation factor 3 subunit E [OS=Drosophila melanogaster]	0	FALSE	55.806	27	9	131	9	51.1	6.79	292.5	cell organization and biogenesis;protein metabolism;other metabolic processes	ER/Golgi;translational apparatus;nucleus;other cell component	nucleic acid binding activity	Pf01399, Pf09440	39877	FBgn0025582	eIF3e	dme:Dmel_CG9677; O77410; Q9VVA2	L13a-mediated translational silencing of Ceruloplasmin expression; Translation initiation complex formation; Formation of a pool of free 40S subunits; Formation of the ternary complex, and subsequently, the 43S complex; Ribosomal scanning and start codon recognition	Translation factors	6	0	-0.2	0.956409	0.48	High	High	High	High	High	High
High	M9MS15	submitted name: Neurotactin, isoform C [OS=Drosophila melanogaster]	0	FALSE	55.767	16	8	92	8	92.7	5.3	196.05		other membranes	other molecular function	Pf00135	39873	FBgn0004108	Nrt	dme:Dmel_CG9704; M9MS15			0	0	0.04	0.998972	0.18	High	High	High	High	High	High
High	Q9VTC1	RNA helicase [OS=Drosophila melanogaster]	0	FALSE	55.713	22	10	59	10	87.2	6.99	178.63	other biological processes	nucleus	nucleic acid binding activity;other molecular function	Pf00270, Pf00271	39218	FBgn0036104	DmRH27	dme:Dmel_CG6418; Q9VTC1	mRNA Splicing - Minor Pathway		1	0	-0.06	0.998972	22.75	High	High	High	High	High	High	Phospho [S114(100); S192(100)]
High	A0A0B4KH28	submitted name: Syndapin, isoform C [OS=Drosophila melanogaster]	0	FALSE	55.658	24	8	145	1	56	5.63	304.25	cell cycle OR cell proliferation;cell organization and biogenesis;developmental processes;other biological processes	plasma membrane;other membranes;other cytoplasmic organelle;other cell component	other molecular function	Pf00018, Pf00611	42467	FBgn0053094	Synd	A0A0B4KH28; dme:Dmel_CG33094	Clathrin-mediated endocytosis		1	0	-0.01	0.998972	16.33	Peak Found	Peak Found	Peak Found	High	High	High
High	T2GFI6	Valine--tRNA ligase [OS=Drosophila melanogaster]	0	FALSE	55.504	12	11	124	11	118.2	6.65	256.59	protein metabolism;RNA metabolism OR transcription;other metabolic processes		other molecular function	Pf00133, Pf08264		FBgn0027079	Aats-val-RA	T2GFI6			0	0	-0.26	0.921126	4.05	High	High	High	High	High	High
High	A0A0B4K700	submitted name: Mini spindles, isoform D [OS=Drosophila melanogaster]	0	FALSE	55.216	9	14	62	14	230.3	8.21	139.02	cell cycle OR cell proliferation;cell organization and biogenesis	other cell component	cytoskeletal activity;other molecular function	Pf12348, Pf21041	41952	FBgn0027948	msps	A0A0B4K700			0	0	0.13	0.963097	1.18	High	High	High	High	High	High	Phospho [T205(96.7)]
High	Q9VPZ5	submitted name: GH04232p [OS=Drosophila melanogaster]	0	FALSE	55.021	27	10	84	10	70.9	6.9	197.13			other molecular function	Pf00135	33313	FBgn0031327	CT16527	dme:Dmel_CG5397; Q9VPZ5			0	0	-0.04	0.999475	10.18	High	High	High	High	High	High
High	A0A0B4KHJ9	submitted name: Tropomyosin 2, isoform E [OS=Drosophila melanogaster]	0	FALSE	55.017	36	10	405	10	32.8	4.79	928.91				Pf00261	41853	FBgn0004117	Tm2	A0A0B4KHJ9; dme:Dmel_CG4843			0	0	-0.37	0.595907	20.13	High	High	High	High	High	High
High	Q9VV46	submitted name: Cuticular protein 72Ec [OS=Drosophila melanogaster]	0	FALSE	54.948	28	9	109	9	50.5	5.53	280.97	developmental processes	non-structural extracellular;extracellular matrix	other molecular function	Pf00379	39816	FBgn0036619	Cpr72Ec	dme:Dmel_CG4784; Q9VV46			0	0	-0.53	0.244624	10.4	High	High	High	High	High	High	Phospho [S157(98)]
High	A1ZB71	submitted name: Glutathione S transferase E6 [OS=Drosophila melanogaster]	0	FALSE	54.932	51	8	77	7	25	6.23	185.68	other metabolic processes;other biological processes	other cell component	other molecular function	Pf00043, Pf13417	37111	FBgn0063494	GstE6	A1ZB71; dme:Dmel_CG17530			0	1	0.13	0.977491	7.94	High	High	High	High	High	High
High	Q9VY76	AMP deaminase [OS=Drosophila melanogaster]	0	FALSE	54.746	19	12	95	12	89.2	5.97	194.67	other metabolic processes		other molecular function	Pf19326	32352	FBgn0052626	AMPdeam	Q9VY76			0	0	0.03	0.998972	1.72	High	High	High	High	High	High
High	O17444	Vesicular acetylcholine transporter [OS=Drosophila melanogaster]	0	FALSE	54.627	15	5	147	5	64.3	5.16	468.38	cell-cell signaling;transport	plasma membrane;other membranes;ER/Golgi;other cell component	transporter activity	Pf07690	42795	FBgn0270928	VAChT	dme:Dmel_CG32848; O17444; Q9VE42	Acetylcholine Neurotransmitter Release Cycle; Cargo recognition for clathrin-mediated endocytosis		3	0	-0.14	0.953066	10.63	High	High	High	High	High	High
High	Q9W266	Protein windpipe [OS=Drosophila melanogaster]	0	FALSE	54.598	24	8	118	8	74.7	5.39	310.16	developmental processes;other biological processes	plasma membrane;other membranes			37548	FBgn0034718	wdp	dme:Dmel_CG3413; E1NZE9; Q8IGN2; Q95U72; Q9W266	Receptor-type tyrosine-protein phosphatases		1	0	-0.13	0.985627	9.97	High	High	High	High	High	High	Phospho [S616(96.4)]
High	Q9VH09	Glycine cleavage system P protein [OS=Drosophila melanogaster]	0	FALSE	54.52	12	9	110	9	109.6	7.06	237	other metabolic processes	mitochondrion;other cell component	other molecular function	Pf02347, Pf21478	41253	FBgn0037801	Dmel\CG3999	dme:Dmel_CG3999; Q9VH09	Glycine degradation		1	0	-0.3	0.888911	0.95	High	High	High	High	High	High
High	A0A0B4JD15	Guanine nucleotide-binding protein subunit alpha [OS=Drosophila melanogaster]	0	FALSE	54.501	24	5	199	1	38	5.08	559.19	signal transduction	plasma membrane;other membranes;other cell component	signal transduction activity or receptor binding;other molecular function	Pf00503	246420	FBgn0050054	GNAQ/11/14	A0A0B4JD15			0	0	-0.26	0.969334	11.39	High	High	High	High	High	Peak Found
High	Q8T4C4	ATP synthase subunit beta [OS=Drosophila melanogaster]	0	FALSE	54.38	10	4	576	1	67.7	5.12	1381.43	other metabolic processes;transport;other biological processes	other membranes	transporter activity;other molecular function	Pf00006, Pf02874, Pf22919	39761	FBgn0036568	ATPsynbetaL	dme:Dmel_CG5389; Q8T4C4; Q9VUY3			0	0	0.14	0.965552	17.99	Peak Found	Peak Found	Peak Found	Peak Found	Peak Found	High
High	X2JFG0	submitted name: Rudimentary, isoform D [OS=Drosophila melanogaster]	0	FALSE	54.368	7	10	56	10	246.5	6.64	140.16	other metabolic processes		other molecular function	Pf00117, Pf00185, Pf00988, Pf01979, Pf02142, Pf02729, Pf02786, Pf02787	32640	FBgn0003189	r	dme:Dmel_CG18572; X2JFG0			0	0	-0.08	0.998972	12.85	High	High	High	High	High	High
High	Q9V558	Cytochrome P450 4p1 [OS=Drosophila melanogaster]	0	FALSE	54.265	20	7	34	7	59.4	7.23	98.47		other membranes;ER/Golgi	other molecular function	Pf00067	45524	FBgn0015037	Cyp4p1	dme:Dmel_CG10842; Q24125; Q9V558	Estrogen biosynthesis; Endogenous sterols		2	0	2.82	2.01897e-16	39.53	Peak Found	Peak Found	Peak Found	High	High	High
High	M9PCH6	submitted name: Omega, isoform H [OS=Drosophila melanogaster]	0	FALSE	54.198	20	10	74	10	88.3	5.88	190.76	protein metabolism	plasma membrane;other membranes	other molecular function	Pf00326, Pf00930	44297	FBgn0259175	ome	M9PCH6			0	0	0.01	0.998972	0.89	High	High	High	High	High	High
High	R9PY70	submitted name: Uncharacterized protein, isoform G [OS=Drosophila melanogaster]	0	FALSE	54.018	9	11	62	11	236.3	7.42	138.33	cell organization and biogenesis	other cell component	other molecular function		35442	FBgn0261802	CG6448	R9PY70			0	0	-0.08	0.998972	15.62	High	High	High	High	High	High	Phospho [S1750(97.5)]
High	Q8MZI3	RNA helicase [OS=Drosophila melanogaster]	0	FALSE	53.942	17	10	81	8	88.2	9.36	193.36	RNA metabolism OR transcription;other metabolic processes;other biological processes	nucleus;other cell component	nucleic acid binding activity;other molecular function	Pf00270, Pf00271	38756	FBgn0035720	DmRH5	dme:Dmel_CG10077; Q8MZI3; Q9VRZ5	mRNA Splicing - Major Pathway; Estrogen-dependent gene expression; SUMOylation of transcription cofactors		3	0	0.03	0.996455	7.7	High	High	High	High	High	High
High	Q7KUC2	Pyridoxal kinase [OS=Drosophila melanogaster]	0	FALSE	53.883	44	9	93	9	33.4	6.96	237.42	other metabolic processes;other biological processes	cytosol;other cell component	kinase activity	Pf08543	39066	FBgn0085484	Pdxk	dme:Dmel_CG34455; Q7KUC2	Neutrophil degranulation; Vitamin B6 activation to pyridoxal phosphate		2	0	0.93	0.0140786	1.27	High	High	High	High	High	High
High	A1ZAX1	Eukaryotic translation initiation factor 3 subunit C [OS=Drosophila melanogaster]	0	FALSE	53.831	14	10	135	10	105.6	6.06	263.15	cell organization and biogenesis;protein metabolism;other metabolic processes	cytosol;translational apparatus;other cell component	nucleic acid binding activity;other molecular function	Pf01399, Pf05470	37005	FBgn0034258	eIF3c	A1ZAX1; dme:Dmel_CG4954; Q8MR49	L13a-mediated translational silencing of Ceruloplasmin expression; Translation initiation complex formation; Formation of a pool of free 40S subunits; Formation of the ternary complex, and subsequently, the 43S complex; Ribosomal scanning and start codon recognition		5	0	0.21	0.914709	11.18	High	High	High	High	High	High
High	Q9V426	submitted name: LD07162p [OS=Drosophila melanogaster]	0	FALSE	53.797	23	9	97	9	52.7	9.74	229.23	cell organization and biogenesis;other biological processes	nucleus;other cell component	nucleic acid binding activity	Pf04774	34885	FBgn0024183	vig	dme:Dmel_CG4170; Q9V426	Platelet degranulation		1	0	-0.18	0.967052	9.78	High	High	High	High	High	High	Phospho [S342(100)]
High	X2J5E8	peptidylprolyl isomerase [OS=Drosophila melanogaster]	0	FALSE	53.737	27	10	104	10	48.8	5.41	232.04			other molecular function	Pf00254, Pf00515	47762	FBgn0029174	Fkbp59	dme:Dmel_CG4535; X2J5E8			0	0	0.29	0.788565	1.72	High	High	High	High	High	High
High	Q86B44	Glutathione synthetase [OS=Drosophila melanogaster]	0	FALSE	53.641	21	8	69	8	61.8	6.18	152.03	other metabolic processes;other biological processes	cytosol	other molecular function	Pf03199, Pf03917	318053; 32775	FBgn0030882; FBgn0052495	Gss2	A3FP33; Q86B44; Q8IQZ0	Glutathione synthesis and recycling		1	0	-0.88	0.0302631	12.54	High	High	High	High	High	High
High	A9YGE4	submitted name: CG1561-PA [OS=Drosophila melanogaster]	0	FALSE	53.618	38	7	112	1	27.9	5.88	252.47				Pf02958				A9YGE4			0	0	0.6	0.568852	31.52	High	Peak Found	Peak Found	Not Found	High	Peak Found	Phospho [S13(99.2)]
High	A1Z7S0	submitted name: Receptor mediated endocytosis 8, isoform A [OS=Drosophila melanogaster]	0	FALSE	53.516	7	11	55	11	272.4	7.05	143.48	cell organization and biogenesis;transport;other biological processes	other membranes;other cytoplasmic organelle		Pf00226, Pf14237, Pf19432	35939	FBgn0015477	Rme-8	A1Z7S0	Neutrophil degranulation		1	0	0	0.998972	27.9	High	High	High	High	High	High
High	M9PB90	submitted name: Cullin-associated and neddylation-dissociated 1, isoform B [OS=Drosophila melanogaster]	0	FALSE	53.478	11	11	109	11	139.3	5.87	262.17	cell organization and biogenesis			Pf08623	34403	FBgn0027568	Cand1	dme:Dmel_CG5366; M9PB90			0	0	-0.18	0.933574	2.87	High	High	High	High	High	High
High	Q9VEN9	submitted name: Protein associated with topo II related-1, isoform A [OS=Drosophila melanogaster]	0	FALSE	53.472	12	6	38	6	108.2	7.83	129.82	cell organization and biogenesis;RNA metabolism OR transcription;other metabolic processes;other biological processes	other cell component	nucleic acid binding activity		42058	FBgn0266053	Patr-1	dme:Dmel_CG5208; Q9U6L3; Q9VEN9	mRNA decay by 5' to 3' exoribonuclease		1	0	-0.09	0.998972	13.3	High	High	High	High	High	High	Acetyl [N-Term]
High	T1W043	submitted name: FI24493p1 [OS=Drosophila melanogaster]	0	FALSE	53.384	28	9	148	9	54.6	6.65	346.92		other membranes	other molecular function	Pf01593		FBgn0035943	CG5653-RA	T1W043			0	0	0.68	0.121359	14.29	High	High	High	High	High	High
High	M9PEM7	submitted name: Liquid facets, isoform G [OS=Drosophila melanogaster]	0	FALSE	53.37	22	8	50	8	67.3	5.44	155.43	transport;other biological processes	plasma membrane;other membranes;other cytoplasmic organelle	other molecular function	Pf01417	38846	FBgn0028582	lqf	M9PEM7			0	0	-0.12	0.996455	2.08	High	High	High	High	High	High
High	Q9I7M3	submitted name: Uncharacterized protein, isoform A [OS=Drosophila melanogaster]	0	FALSE	53.3	41	9	162	9	35.1	8.51	343.02			other molecular function	Pf00650	35222	FBgn0032783	Dmel\CG10237	dme:Dmel_CG10237; Q9I7M3			0	0	-0.49	0.357149	21.14	High	High	High	High	High	High	Acetyl [N-Term]
High	A0A0B4K6U6	submitted name: Squid, isoform E [OS=Drosophila melanogaster]	0	FALSE	53.292	38	7	77	7	33	6.96	194.09			nucleic acid binding activity	Pf00076	41666	FBgn0263396	sqd	A0A0B4K6U6			0	0	0.26	0.891389	5.96	High	High	High	High	High	High	Phospho [T21(76.8)]
High	Q9XYZ5	DNA damage-binding protein 1 [OS=Drosophila melanogaster]	0	FALSE	53.267	14	11	52	11	126	5.36	127.01	cell organization and biogenesis;protein metabolism;DNA metabolism;other metabolic processes;stress response;other biological processes	nucleus;other cell component	nucleic acid binding activity	Pf03178, Pf10433	41611	FBgn0260962	pic	dme:Dmel_CG7769; Q9XYZ5	DNA Damage Recognition in GG-NER; Formation of TC-NER Pre-Incision Complex; Dual incision in TC-NER; Gap-filling DNA repair synthesis and ligation in TC-NER; Neddylation; Formation of Incision Complex in GG-NER; Dual Incision in GG-NER; Recognition of DNA damage by PCNA-containing replication complex		8	0	0	0.998972	11.2	High	High	High	High	High	High
High	Q9VIJ0	submitted name: Uncharacterized protein, isoform A [OS=Drosophila melanogaster]	0	FALSE	53.259	39	9	133	9	39.7	8.48	309.99		cytosol	other molecular function	Pf00389, Pf02826	35347	FBgn0032889	Dmel\CG9331	Q9VIJ0			0	0	0.68	0.165085	1.59	High	High	High	High	High	High
High	Q24048	Sodium/potassium-transporting ATPase subunit beta-2 [OS=Drosophila melanogaster]	0	FALSE	53.084	29	7	372	1	37.3	7.34	759.71	cell adhesion;cell organization and biogenesis;transport;developmental processes;other biological processes	plasma membrane;other membranes;other cell component	other molecular function	Pf00287	33953	FBgn0015777	nrv2	dme:Dmel_CG9261; Q24047; Q24048; Q9VM84; Q9VM85	Basigin interactions; Downregulation of SMAD2/3:SMAD4 transcriptional activity		2	7	0.1	0.998972	1.37	High	High	High	High	High	High
High	P28668	Bifunctional glutamate/proline--tRNA ligase [OS=Drosophila melanogaster]	0	FALSE	53.05	9	13	121	13	189.3	8.63	199.77	protein metabolism;RNA metabolism OR transcription;other metabolic processes	other cell component	nucleic acid binding activity;other molecular function	Pf00458, Pf00587, Pf00749, Pf03129, Pf03950, Pf09180, Pf20974	42834	FBgn0005674	GluProRS	dme:Dmel_CG5394; P28668; Q8IGR4; Q8IMX9; Q95TL3; Q9VCF5	Transcriptional and post-translational regulation of MITF-M expression and activity		1	0	0	0.998972	4.07	High	High	High	High	High	High
High	P18824	Armadillo segment polarity protein [OS=Drosophila melanogaster]	0	FALSE	53.017	16	9	85	9	91.1	5.58	190.41	cell adhesion;cell organization and biogenesis;transport;developmental processes;signal transduction;other biological processes	plasma membrane;other membranes;cytosol;nucleus;other cell component	other molecular function	Pf00514	31151	FBgn0000117	arm	A4V3V0; dme:Dmel_CG11579; O02371; P18824; Q0KHX2; Q8IRW7; Q9W546	Neutrophil degranulation; RHOA GTPase cycle; RHOB GTPase cycle; Apoptotic cleavage of cell adhesion proteins; Regulation of MITF-M-dependent genes involved in cell cycle and proliferation; Ca2+ pathway; RHOQ GTPase cycle; RHOH GTPase cycle; VEGFR2 mediated vascular permeability; Beta-catenin phosphorylation cascade; Myogenesis; Deactivation of the beta-catenin transactivating complex; Formation o…		28	0	0.12	0.977491	12.39	High	High	High	High	High	High
High	P20354	G protein alpha s subunit [OS=Drosophila melanogaster]	0	FALSE	52.865	37	10	181	1	45	7.65	365.87	cell-cell signaling;cell organization and biogenesis;developmental processes;signal transduction;other biological processes	extracellular matrix;plasma membrane;other membranes;other cell component	signal transduction activity or receptor binding;other molecular function	Pf00503	37805	FBgn0001123	Galphas	dme:Dmel_CG2835; E1JGV3; P20354; P20355; Q2MGN1; Q9W1F9	Prostacyclin signalling through prostacyclin receptor; G alpha (s) signalling events; Adenylate cyclase activating pathway; Adenylate cyclase inhibitory pathway		4	0	0.04	0.997621	20.15	High	High	High	High	High	High
High	Q9VAW3	glutamine--fructose-6-phosphate transaminase (isomerizing) [OS=Drosophila melanogaster]	0	FALSE	52.857	19	10	75	10	76.5	6.62	219.51	protein metabolism;other metabolic processes	other cell component	other molecular function	Pf01380, Pf13522	43373	FBgn0039580	Gfat2	dme:Dmel_CG1345; Q9VAW3	Synthesis of UDP-N-acetyl-glucosamine		1	0	0.14	0.963544	12.7	High	High	High	High	High	High
High	C0PV64	palmitoyl-protein hydrolase [OS=Drosophila melanogaster]	0	FALSE	52.854	42	7	256	7	30.2	7.21	485.56			other molecular function	Pf02230		FBgn0042138	CG18815-RA	C0PV64			0	0	0.06	0.998972	4.63	High	High	High	High	High	High
High	Q9VKB0	threonine--tRNA ligase [OS=Drosophila melanogaster]	0	FALSE	52.815	17	12	125	12	85.9	7.78	218.46	protein metabolism;RNA metabolism OR transcription;other metabolic processes	mitochondrion;other cell component	other molecular function	Pf00587, Pf02824, Pf03129, Pf07973	45784	FBgn0027081	ThrRS	dme:Dmel_CG5353; Q9VKB0			0	0	0.07	0.998972	5.39	High	High	High	High	High	High	Phospho [Y11(92.6)]
High	O16043	submitted name: Anon1A4 [OS=Drosophila melanogaster]	0	FALSE	52.722	57	7	97	7	18.8	4.27	249.97	cell organization and biogenesis	nucleus;other cell component	other molecular function		35418	FBgn0022893	Df31	dme:Dmel_CG2207; O16043			0	0	0.17	0.977491	10.97	High	High	High	High	High	High	Phospho [T126(93.6)]
High	Q8IH88	submitted name: AT28834p [OS=Drosophila melanogaster]	0	FALSE	52.691	18	8	196	3	75.1	5.5	562.2	protein metabolism;other metabolic processes		other molecular function	Pf00012			Hsc70-1	Q8IH88			0	1	0.03	0.998972	11.59	High	Peak Found	High	High	High	High
High	Q9VPF3	4-hydroxyphenylpyruvate dioxygenase [OS=Drosophila melanogaster]	0	FALSE	52.662	39	10	91	10	43.3	5.68	207.1	other metabolic processes	other membranes;ER/Golgi	other molecular function	Pf00903	40263	FBgn0036992	Hpd	Q9VPF3; Q9VPF4	Tyrosine catabolism		1	0	0.84	0.0115008	0.54	High	High	High	High	High	High
High	Q9VI64	submitted name: LD30995p [OS=Drosophila melanogaster]	0	FALSE	52.635	25	6	175	6	37.5	4.79	454.44	protein metabolism		other molecular function		40851	FBgn0037472	Dmel\CG10098	dme:Dmel_CG10098; Q9VI64			0	0	0.1	0.998972	7.89	High	High	High	High	High	High
High	Q9VQB4	Trans-1,2-dihydrobenzene-1,2-diol dehydrogenase [OS=Drosophila melanogaster]	0	FALSE	52.598	34	9	146	9	37.3	7.52	321.22	other metabolic processes		other molecular function	Pf01408, Pf22725	33421	FBgn0031418	Dmel\CG3609	dme:Dmel_CG3609; Q9VQB4			0	0	0.64	0.207799	2.81	High	High	High	High	High	High
High	Q94516	ATP synthase subunit b, mitochondrial [OS=Drosophila melanogaster]	0	FALSE	52.589	35	8	554	8	27.3	8.72	1420.48	other metabolic processes;transport		transporter activity	Pf05405	39143	FBgn0019644	ATPsynB	dme:Dmel_CG8189; Q53XF7; Q8IQC9; Q94516; Q9VT43	Formation of ATP by chemiosmotic coupling; Cristae formation		2	0	0.45	0.598505	16.24	High	High	High	High	High	High
High	Q9W5W8	submitted name: RE22677p [OS=Drosophila melanogaster]	0	FALSE	52.52	31	5	70	5	33.8	7.46	227.68	other metabolic processes	mitochondrion;other cytoplasmic organelle	other molecular function	Pf00378	33016	FBgn0031092	Dmel\CG9577	dme:Dmel_CG9577; Q8SZ25; Q9W5W8	Mitochondrial protein degradation; Peroxisomal protein import	Fatty acid biosynthesis	3	0	0.54	0.352818	7.14	High	High	High	High	High	High
High	M9PFF9	submitted name: Trailer hitch, isoform D [OS=Drosophila melanogaster]	0	FALSE	52.307	22	6	42	6	68.7	9.54	143.58	cell organization and biogenesis	nucleus;other cell component	nucleic acid binding activity	Pf09532, Pf12701	39430	FBgn0041775	tral	M9PFF9			0	0	-0.31	0.860607	9.35	High	High	High	High	High	High	Phospho [S229(95.9)]
High	Q9W330	Phosphotransferase [OS=Drosophila melanogaster]	0	FALSE	52.265	23	9	61	9	59.2	6	160.39	other metabolic processes;other biological processes	cytosol;mitochondrion	kinase activity;other molecular function	Pf00349, Pf03727	45875	FBgn0001186	Hex-A	Q9W330	Neutrophil degranulation; Synthesis of GDP-mannose; Regulation of Glucokinase by Glucokinase Regulatory Protein		4	0	0.12	0.977491	2.12	High	High	High	High	High	High
High	Q9VDI1	submitted name: LD46328p [OS=Drosophila melanogaster]	0	FALSE	52.257	24	8	145	1	55.9	5.63	299.77	cell cycle OR cell proliferation;cell organization and biogenesis;other biological processes	plasma membrane;other membranes;other cytoplasmic organelle;other cell component	other molecular function	Pf00018, Pf00611	42467	FBgn0053094	Synd	Q8SZZ4; Q9VDI1			0	7	-0.08	0.985627	1.34	High	Not Found	High	High	High	Peak Found
High	Q8IQV9	Nuclear pore complex protein Nup205 [OS=Drosophila melanogaster]	0	FALSE	52.182	7	9	54	9	235	6.65	143.98	cell organization and biogenesis;transport;other biological processes	nucleus	other molecular function	Pf11894	33002	FBgn0031078	Nup205	B6IDH1; dme:Dmel_CG11943; Q3YMV0; Q8IQV9; Q8MSV6; Q9VWB8	Transport of the SLBP independent Mature mRNA; Transport of the SLBP Dependant Mature mRNA; Transport of Mature mRNA Derived from an Intronless Transcript; Transport of Mature mRNA derived from an Intron-Containing Transcript; SUMOylation of DNA damage response and repair proteins; Nuclear Pore Complex (NPC) Disassembly; SUMOylation of SUMOylation proteins; SUMOylation of chromatin organization p…		11	0	-0.13	0.998972	4.05	High	High	High	High	High	High
High	P12646	Glucose-6-phosphate 1-dehydrogenase [OS=Drosophila melanogaster]	0	FALSE	52.114	30	10	63	10	60.4	6.44	169.56	other metabolic processes	cytosol	other molecular function	Pf00479, Pf02781	32974	FBgn0004057	Zw	B7FNK0; dme:Dmel_CG12529; P12646; Q27574; Q27872; Q27879; Q27881; Q9VWE2; Q9VWE3; X2JEF0	TP53 Regulates Metabolic Genes; Pentose phosphate pathway		2	0	0.04	0.998972	1.33	High	High	High	High	High	High
High	E2DCD5	submitted name: Odorant binding protein 19d [OS=Drosophila melanogaster]	0	FALSE	52.089	40	5	301	5	16.8	4.89	814.34			other molecular function	Pf01395			Obp19d	E2DCD5			0	0	-0.08	0.985627	64.63	High	High	High	High	High	High
High	M9NE01	Serine/threonine-protein phosphatase [OS=Drosophila melanogaster]	0	FALSE	52.071	20	10	158	5	63.1	5.88	348.8	signal transduction		other molecular function	Pf00149	32624	FBgn0011826	Pp2B-14D	dme:Dmel_CG9842; M9NE01			0	5	-0.27	0.807616	1.77	High	High	High	High	High	High
High	R9S0M5	Dolichyl-diphosphooligosaccharide--protein glycosyltransferase subunit 1 [OS=Drosophila melanogaster]	0	FALSE	51.882	32	10	135	10	52.4	8.05	204.68	protein metabolism;other metabolic processes	other membranes;ER/Golgi		Pf04597		FBgn0053303	CG33303-RA	R9S0M5			0	0	0.15	0.961694	16.16	High	High	High	High	High	High
High	M9PDA0	Phosphodiesterase [OS=Drosophila melanogaster]	0	FALSE	51.852	14	11	74	11	122.9	6.23	190.15	signal transduction		other molecular function	Pf00233, Pf08499	34594	FBgn0264815	Pde1c	M9PDA0			0	0	0.1	0.977491	13.66	High	High	High	High	High	High	Phospho [S68(82.2)]
High	Q9VE75	V-type proton ATPase subunit a [OS=Drosophila melanogaster]	0	FALSE	51.81	16	10	117	10	94.8	6.68	283.13	transport;other biological processes	plasma membrane;other membranes;other cytoplasmic organelle	transporter activity;other molecular function	Pf01496	42216	FBgn0028670	Vha100-2	dme:Dmel_CG18617; Q9VE75; Q9VE76; Q9XZ27	Neutrophil degranulation; Insulin receptor recycling; ROS and RNS production in phagocytes; Transferrin endocytosis and recycling; Amino acids regulate mTORC1; Ion channel transport		6	0	-0.13	0.965552	0.24	High	High	High	High	High	High
High	A0A023UKB8	submitted name: RE53605p1 [OS=Drosophila melanogaster]	0	FALSE	51.719	21	9	153	2	57.2	6.95	325.92	other biological processes		nucleic acid binding activity	Pf00013			ps-RK	A0A023UKB8			0	7	-0.19	0.925926	1.53	High	High	Peak Found	High	High	High	Phospho [S25(100)]
High	Q0KIA8	submitted name: Carnitine O-Acetyl-Transferase, isoform B [OS=Drosophila melanogaster]	0	FALSE	51.675	23	10	63	10	74.3	8.38	166.48	other metabolic processes	other cytoplasmic organelle	other molecular function	Pf00755	40787	FBgn0037440	CRAT	dme:Dmel_CG1041; Q0KIA8		Fatty acid beta-oxidation 1	1	0	0.23	0.856334	8.16	High	High	High	High	High	High
High	A1ZAK8	submitted name: P-element somatic inhibitor, isoform C [OS=Drosophila melanogaster]	0	FALSE	51.665	14	7	85	3	81.7	8.13	181.36	RNA metabolism OR transcription;other metabolic processes;other biological processes	nucleus;other cell component	nucleic acid binding activity	Pf00013, Pf09005	36889	FBgn0014870	Psi	A1ZAK8	KSRP (KHSRP) binds and destabilizes mRNA		1	5	-0.11	0.998972	0.93	High	High	Peak Found	High	High	High	Phospho [S42(100)]
High	Q7M3J7	Mitogen-activated protein kinase kinase kinase kinase [OS=Drosophila melanogaster]	0	FALSE	51.545	11	7	51	1	120.8	8.06	129.59	signal transduction		kinase activity;other molecular function	Pf00069, Pf00780							0	0	6.64	2.01897e-16	0	Not Found	Not Found	Not Found	High	High	High
High	Q6NL72	peptidylprolyl isomerase [OS=Drosophila melanogaster]	0	FALSE	51.504	47	9	104	9	25.7	4.89	211.44		ER/Golgi	other molecular function	Pf00254		FBgn0010470	Fkbp13	Q6NL72			0	0	0.16	0.951818	2.61	High	High	High	High	High	High
High	B5X0J4	Tyrosine 3-monooxygenase [OS=Drosophila melanogaster]	0	FALSE	51.441	24	11	105	11	66	5.16	223.02	other metabolic processes	other cell component	other molecular function	Pf00351	38746	FBgn0005626	ple	B5X0J4; dme:Dmel_CG10118		Biogenic amine synthesis	1	0	-0.35	0.626875	7.63	High	High	High	High	High	High
High	Q9VUQ5	Protein argonaute-2 [OS=Drosophila melanogaster]	0	FALSE	51.417	17	10	32	10	136.8	9.61	85.32	cell organization and biogenesis;RNA metabolism OR transcription;other metabolic processes;stress response;transport;developmental processes;other biological processes	nucleus;other cell component	nucleic acid binding activity;other molecular function	Pf02170, Pf02171, Pf08699, Pf16486, Pf16487, Pf16488	39683	FBgn0087035	AGO2	C7LAD2; dme:Dmel_CG7439; Q2Q3Y0; Q2Q3Y1; Q2Q3Y3; Q2Q3Y4; Q2Q3Y5; Q86P07; Q8T3N2; Q9VUQ5; Q9VUQ6	Transcriptional regulation by small RNAs; MicroRNA (miRNA) biogenesis; Small interfering RNA (siRNA) biogenesis; Post-transcriptional silencing by small RNAs		4	0	-0.31	0.977491	73.71	Peak Found	Peak Found	Peak Found	Peak Found	Peak Found	Peak Found
High	Q9VDY8	submitted name: MIP08680p [OS=Drosophila melanogaster]	0	FALSE	51.253	41	6	114	1	31.3	6.06	315.77	cell cycle OR cell proliferation;cell organization and biogenesis;transport;other biological processes	plasma membrane;other membranes;ER/Golgi;other cell component	transporter activity;other molecular function	Pf02121	42306	FBgn0267975	vib	Q9VDY8			0	0	-6.64	2.01897e-16	0	High	High	High	Not Found	Not Found	Not Found
High	Q9XZ61	Ubiquitin carboxyl-terminal hydrolase [OS=Drosophila melanogaster]	0	FALSE	51.137	31	9	107	9	37.6	5.21	228.16	protein metabolism;other metabolic processes;other biological processes	cytosol;nucleus;other cell component	other molecular function	Pf01088, Pf18031	39102	FBgn0011327	Uch-L5	dme:Dmel_CG3431; Q9XZ61	UCH proteinases; Ubiquitination and proteolysis of phosphorylated CI; Degradation of NF-kappa-B inhibitor, CACT; Ubiquitination and degradation of phosphorylated ARM; Nuclear CI is degraded; Degradation of TIM; Degradation of PER; Degradation of CRY		9	0	-0.15	0.983463	0.09	High	High	High	High	High	High
High	Q95TL8	submitted name: LD41494p [OS=Drosophila melanogaster]	0	FALSE	51.078	23	6	59	6	47	5.97	167.72	protein metabolism;other metabolic processes	other membranes;ER/Golgi	other molecular function	Pf00085, Pf13848	32588	FBgn0030734	ERp44	dme:Dmel_CG9911; Q95TL8	Neutrophil degranulation		1	0	-0.15	0.985627	1.36	High	High	High	High	High	High	Phospho [S65(100)]
High	Q9VAN0	Probable phosphoserine aminotransferase [OS=Drosophila melanogaster]	0	FALSE	51.059	29	9	112	9	39.5	8.41	260.6	other metabolic processes	cytosol;other cell component	other molecular function	Pf00266	46391	FBgn0014427		dme:Dmel_CG11899; Q3YMT6; Q9VAN0	Serine biosynthesis		1	0	-0.19	0.933574	12.04	High	High	High	High	High	High
High	A1Z9A8	Small ribosomal subunit protein mS39 [OS=Drosophila melanogaster]	0	FALSE	51.037	19	8	42	8	74.2	5.92	158.84	protein metabolism;other metabolic processes;other biological processes	translational apparatus;other cell component	translation activity;nucleic acid binding activity	Pf13812, Pf22330	36466	FBgn0033816	Ptcd3	A1Z9A8; dme:Dmel_CG4679; Q8MRC2; T2FGD8	Mitochondrial translation elongation; Mitochondrial translation termination		2	0	0.16	0.951964	9.45	High	High	High	High	High	High
High	Q9VG23	submitted name: GH22994p [OS=Drosophila melanogaster]	0	FALSE	50.953	41	7	100	7	24.4	4.61	260.47			other molecular function	Pf13499	41579	FBgn0038088	CT28495	dme:Dmel_CG10126; Q95SJ0; Q9VG23			0	0	0.47	0.571357	4.6	High	High	High	High	High	High
High	Q6NND8	submitted name: RE74969p [OS=Drosophila melanogaster]	0	FALSE	50.921	19	6	69	6	52.4	8.69	183.78	cell organization and biogenesis;developmental processes;other biological processes	nucleus	nucleic acid binding activity	Pf11835, Pf13893, Pf22976	37254	FBgn0003435	sm	dme:Dmel_CG9218; Q6NND8		mRNA processing	1	0	-0.2	0.969334	6.96	High	High	High	High	High	High
High	D2NUK5	submitted name: IP16103p [OS=Drosophila melanogaster]	0	FALSE	50.916	64	9	54	9	28.9	5.22	130.43				Pf15359			CG3760-RB	D2NUK5			0	0	-0.09	0.998972	9.16	High	High	High	High	High	High
High	Q29QE1	submitted name: GH15984p [OS=Drosophila melanogaster]	0	FALSE	50.846	10	9	62	9	155.4	7.15	155.87	cell organization and biogenesis;signal transduction;other biological processes	other membranes;other cell component	enzyme regulator activity	Pf00620, Pf00621, Pf19057	5740235	FBgn0025836	RhoGAP1A	dme:Dmel_CG40494; Q29QE1			0	0	-0.01	0.998972	2.06	High	High	High	High	High	High	Phospho [S597(100)]
High	A0A0B4KEE4	Klaroid protein [OS=Drosophila melanogaster]	0	FALSE	50.843	18	11	61	3	109.7	7.15	158.3	DNA metabolism;stress response;transport;other biological processes	other membranes;cytoskeleton;nucleus;other cell component	other molecular function	Pf07738	35594	FBgn0265003	koi	A0A0B4KEE4; dme:Dmel_CG44154			0	8	-0.15	0.985627	15.02	High	High	High	High	High	High
High	Q9VVT8	Long-chain-fatty-acid--CoA ligase [OS=Drosophila melanogaster]	0	FALSE	50.668	18	8	72	8	78.7	7.91	194.11	other metabolic processes	other membranes;ER/Golgi	other molecular function	Pf00501	40056	FBgn0036821	ACSL1	Q9VVT8	Synthesis of very long-chain fatty acyl-CoAs	Fatty acid beta-oxidation 1; Mitochondrial long chain fatty acid beta-oxidation; Fatty acid biosynthesis	4	0	0.43	0.627069	0.16	High	High	High	High	High	High
High	Q9VEX6	ATPase family AAA domain-containing protein 3A homolog [OS=Drosophila melanogaster]	0	FALSE	50.639	25	12	159	12	68.3	9.17	281.67	cell organization and biogenesis	other membranes;mitochondrion	other molecular function	Pf00004, Pf12037	53565	FBgn0287225	bor	dme:Dmel_CG6815; Q9VEX6	Neutrophil degranulation		1	0	0	0.998972	5.57	High	High	High	High	High	High
High	Q9VTZ5	Transferrin 2 [OS=Drosophila melanogaster]	0	FALSE	50.529	15	9	85	9	92.3	6.46	195.29	cell organization and biogenesis;transport	non-structural extracellular;plasma membrane;other membranes;other cytoplasmic organelle;other cell component	other molecular function	Pf00405	39435	FBgn0036299	Tsf2	dme:Dmel_CG10620; Q9VTZ5	Neutrophil degranulation; Platelet degranulation ; Iron uptake and transport; Regulation of Insulin-like Growth Factor (IGF) transport and uptake by Insulin-like Growth Factor Binding Proteins (IGFBPs); Post-translational protein phosphorylation; Metal sequestration by antimicrobial proteins		6	0	-0.07	0.998972	18.39	High	High	High	High	High	High
High	Q9VN50	Eukaryotic translation initiation factor 3 subunit F-1 [OS=Drosophila melanogaster]	0	FALSE	50.516	40	7	53	7	31.1	6.52	120.49	cell organization and biogenesis;protein metabolism;other metabolic processes;stress response;other biological processes	translational apparatus;other cell component	nucleic acid binding activity;other molecular function	Pf01398, Pf13012	40587	FBgn0037270	eIF3f1	dme:Dmel_CG9769; Q9VN50	L13a-mediated translational silencing of Ceruloplasmin expression; Translation initiation complex formation; Formation of a pool of free 40S subunits; Formation of the ternary complex, and subsequently, the 43S complex; Ribosomal scanning and start codon recognition	Translation factors	6	0	-0.24	0.933574	3.77	High	High	High	High	High	High
High	Q0KIE6	beta-mannosidase [OS=Drosophila melanogaster]	0	FALSE	50.47	17	8	47	8	89	6.05	118.23	protein metabolism;other metabolic processes	other cytoplasmic organelle	other molecular function	Pf22666	40524	FBgn0037215	beta-Man	Q0KIE6			0	0	-0.31	0.933574	5.19	High	High	High	High	High	High
High	Q06559	Small ribosomal subunit protein uS3 [OS=Drosophila melanogaster]	0	FALSE	50.41	43	11	349	11	27.5	9.39	596.88	protein metabolism;DNA metabolism;other metabolic processes;stress response;other biological processes	cytosol;translational apparatus;nucleus	nucleic acid binding activity;other molecular function	Pf00189, Pf07650	42761	FBgn0002622	RpS3	dme:Dmel_CG6779; Q06559; Q9VCM9	Nonsense Mediated Decay (NMD) enhanced by the Exon Junction Complex (EJC); L13a-mediated translational silencing of Ceruloplasmin expression; Translation initiation complex formation; Formation of a pool of free 40S subunits; Formation of the ternary complex, and subsequently, the 43S complex; Ribosomal scanning and start codon recognition; Nonsense Mediated Decay (NMD) independent of the Exon Ju…		9	0	-0.31	0.725834	24.05	High	High	High	High	High	High
High	O62621	Coatomer subunit beta' [OS=Drosophila melanogaster]	0	FALSE	50.33	14	9	58	9	102.6	5.26	147	transport;other biological processes	other membranes;ER/Golgi	other molecular function	Pf00400, Pf04053	45757	FBgn0025724	beta'COP	dme:Dmel_CG6699; O62621; Q3KN33; Q8MRM3; Q9VJZ0	COPI-dependent Golgi-to-ER retrograde traffic; COPI-mediated anterograde transport		2	0	-0.01	0.998972	11.07	High	High	High	High	High	High
High	P61851	Superoxide dismutase [Cu-Zn] [OS=Drosophila melanogaster]	0	FALSE	50.294	44	5	179	5	15.7	6.11	451.29	other metabolic processes;stress response;other biological processes	other cytoplasmic organelle;other cell component	other molecular function	Pf00080	39251	FBgn0003462	Sod1	dme:Dmel_CG11793; P00444; P61851; Q27770; Q9VTF6			0	0	0.01	0.998972	2.04	High	High	High	High	High	High
High	Q24439	ATP synthase subunit O, mitochondrial [OS=Drosophila melanogaster]	0	FALSE	50.26	44	8	491	8	22.4	9.63	788.6	other metabolic processes;transport		transporter activity	Pf00213	41845	FBgn0016691	ATPsynO	dme:Dmel_CG4307; Q24439; Q9VFA4	Mitochondrial protein degradation; Formation of ATP by chemiosmotic coupling; Cristae formation		3	0	0.19	0.977491	6.79	High	High	High	High	High	High
High	Q9VW54	26S proteasome non-ATPase regulatory subunit 2 [OS=Drosophila melanogaster]	0	FALSE	50.181	15	11	119	11	102.2	5.85	237.08	protein metabolism;other metabolic processes;other biological processes	cytosol;nucleus;other cell component	enzyme regulator activity;other molecular function	Pf01851, Pf17781, Pf18051	40174	FBgn0028695	Rpn1	dme:Dmel_CG7762; Q9VW54; Q9XZ26	Neutrophil degranulation; Regulation of RAS by GAPs; Neddylation; Antigen processing: Ubiquitination & Proteasome degradation; Cross-presentation of soluble exogenous antigens (endosomes); ABC-family proteins mediated transport; UCH proteinases; Degradation of beta-catenin by the destruction complex; Ub-specific processing proteases; Activation of NF-kappaB in B cells; Oxygen-dependent proline hy…	Proteasome degradation	53	0	-0.14	0.9591	2.05	High	High	High	High	High	High
High	Q0KI33	submitted name: Uncharacterized protein, isoform F [OS=Drosophila melanogaster]	0	FALSE	49.991	13	10	61	10	127.8	6.19	132.74	other metabolic processes;other biological processes	other cytoplasmic organelle;other cell component	other molecular function	Pf02383, Pf12456	42545	FBgn0038890	sp3	Q0KI33	Synthesis of PIPs at the early endosome membrane		1	0	-0.19	0.977491	9.05	High	High	High	High	High	High	Phospho [T750(100); S1114(99.5)]
High	O46036	C-terminal-binding protein [OS=Drosophila melanogaster]	0	FALSE	49.924	28	10	106	1	50.7	6.83	199.32	cell organization and biogenesis;developmental processes;other biological processes	nucleus	other molecular function	Pf00389, Pf02826	41602	FBgn0020496	CtBP	dme:Dmel_CG7583; O46036; O61283; Q59DX5; Q95SQ8; Q9VG02	SUMOylation of transcription cofactors; Deactivation of the beta-catenin transactivating complex; Repression of WNT target genes		3	0	-0.09	0.99889	22.52	High	High	High	High	High	High
High	A1Z6Q0	submitted name: Klaroid, isoform D [OS=Drosophila melanogaster]	0	FALSE	49.827	31	9	65	1	51.7	9.1	175.79	DNA metabolism;stress response;transport;other biological processes	other membranes;nucleus;other cell component			35594	FBgn0265003	koi	A1Z6Q0			0	0	0.49	0.58147	33.21	High	High	High	High	High	High
High	Q9VIS3	fructose-bisphosphatase [OS=Drosophila melanogaster]	0	FALSE	49.817	31	9	145	9	36.2	6.8	324.53	other metabolic processes	cytosol;other cell component	other molecular function	Pf00316, Pf18913	35265	FBgn0032820	Fbp	Q7KT33; Q9VIS3			0	0	0.21	0.965552	7.68	High	High	High	High	High	High
High	Q8WR08	Dystroglycan 1 [OS=Drosophila melanogaster]	0	FALSE	49.791	12	10	45	10	129.5	5.29	116.99	cell organization and biogenesis;developmental processes;other biological processes	non-structural extracellular;plasma membrane;other membranes;cytoskeleton;nucleus;other cell component	other molecular function	Pf05345, Pf05454	36773	FBgn0034072	Dg	Q8WR08			0	0	-0.17	0.996455	6.79	High	High	High	High	High	High
High	Q9VIH3	Microsomal triacylglycerol transfer protein [OS=Drosophila melanogaster]	0	FALSE	49.765	16	12	74	12	98.7	6.06	157.97	cell organization and biogenesis;protein metabolism;other metabolic processes;transport;developmental processes	plasma membrane;other membranes;ER/Golgi	transporter activity;other molecular function	Pf01347, Pf19444	35362	FBgn0266369	Mtp	dme:Dmel_CG9342; Q961S9; Q9VIH3	LDL remodeling		1	0	0.43	0.670097	11.86	High	High	High	High	High	High
High	Q8MQX3	Transforming growth factor beta-1-induced transcript 1 protein [OS=Drosophila melanogaster]	0	FALSE	49.713	22	6	58	6	62	6.46	228.27	cell organization and biogenesis;signal transduction;other biological processes	cytoskeleton;nucleus;other cell component	cytoskeletal activity;other molecular function	Pf00412, Pf03535			Pax	Q8MQX3			0	0	-0.33	0.914111	9.45	High	High	High	High	High	High
High	C7LAB3	submitted name: RE31024p [OS=Drosophila melanogaster]	0	FALSE	49.616	43	7	167	7	22.2	7.77	381.41		other membranes;mitochondrion		Pf05821		FBgn0029888	CG3192-RB	C7LAB3			0	0	0	0.998972	8.25	High	High	High	High	High	High
High	Q9VBI2	UMP-CMP kinase [OS=Drosophila melanogaster]	0	FALSE	49.492	41	9	237	9	27.8	8	461.86	other metabolic processes	nucleus;other cell component	kinase activity;other molecular function	Pf00406	43165	FBgn0028833	Cmpk	dme:Dmel_CG6092; Q9VBI2	Interconversion of nucleotide di- and triphosphates		1	0	-0.03	0.998972	8.13	High	High	High	High	High	High
High	Q9VMQ9	Thioredoxin domain-containing protein 17 [OS=Drosophila melanogaster]	0	FALSE	49.397	47	5	150	5	14.7	5.54	469.87	other metabolic processes;other biological processes	cytosol	other molecular function	Pf06110	43938	FBgn0000318	cl	dme:Dmel_CG11024; Q9VMQ9			0	0	-0.4	0.512233	3.39	High	High	High	High	High	High
High	M9PHV3	submitted name: Rho GTPase activating protein p190, isoform F [OS=Drosophila melanogaster]	0	FALSE	49.369	8	10	61	10	185.1	5.5	148.31	signal transduction		enzyme regulator activity;other molecular function	Pf00071, Pf00620, Pf16512, Pf19518	32743	FBgn0026375	RhoGAPp190	M9PHV3			0	0	-0.25	0.958537	0.5	High	High	High	High	High	High
High	Q8SY66	submitted name: RH62992p [OS=Drosophila melanogaster]	0	FALSE	49.231	23	9	61	9	62.9	7.47	153.7	cell organization and biogenesis	cytoskeleton;other cell component	cytoskeletal activity;other molecular function	Pf06268		FBgn0003447	sn	Q8SY66			0	0	0.36	0.807616	14.77	High	High	High	High	High	High
High	Q0E9D9	submitted name: Uncharacterized protein, isoform A [OS=Drosophila melanogaster]	0	FALSE	49.231	17	7	61	1	79.5	5.53	189.21					36056	FBgn0033484	anon-WO0118547.141	Q0E9D9			0	0	0.17	0.977491	72.17	High	High	High	High	High	High	Phospho [S519(100)]
High	Q8MSJ2	submitted name: GH10049p [OS=Drosophila melanogaster]	0	FALSE	49.168	12	7	97	7	99.9	5.69	308.07	signal transduction;other biological processes	other membranes	signal transduction activity or receptor binding;other molecular function	Pf00003			boss	Q8MSJ2			0	0	0.56	0.259763	6.58	High	High	High	High	High	High	Phospho [S887(100)]
High	Q9VYM7	submitted name: Uncharacterized protein, isoform C [OS=Drosophila melanogaster]	0	FALSE	49.138	21	5	55	5	47.7	4.93	164.96		plasma membrane;other membranes			32196	FBgn0259143	Pripl4	Q9VYM7			0	0	0.35	0.623671	6.73	High	High	High	High	High	High	Phospho [S321(99.6); T322(85.7)]
High	Q86BM5	submitted name: A kinase anchor protein 200, isoform D [OS=Drosophila melanogaster]	0	FALSE	49.104	11	6	67	4	88.1	4.22	183.03	other biological processes		kinase activity		34170	FBgn0027932	Akap200	Q86BM5			0	2	0.44	0.463813	15.22	High	High	High	High	High	High
High	Q9V3G7	26S proteasome non-ATPase regulatory subunit 6 [OS=Drosophila melanogaster]	0	FALSE	49.1	31	11	129	11	45.4	6.48	311.02	protein metabolism;other metabolic processes	cytosol;nucleus;other cell component		Pf01399, Pf10602, Pf21154	42641	FBgn0028688	Rpn7	dme:Dmel_CG5378; Q9V3G7	Antigen processing: Ubiquitination & Proteasome degradation; Neutrophil degranulation; Regulation of RAS by GAPs; Neddylation; Cross-presentation of soluble exogenous antigens (endosomes); ABC-family proteins mediated transport; UCH proteinases; Degradation of beta-catenin by the destruction complex; Ub-specific processing proteases; Activation of NF-kappaB in B cells; Oxygen-dependent proline hy…	Proteasome degradation	53	0	-0.25	0.843504	3.85	High	High	High	High	High	High
High	Q8WRS3	MAGUK p55 subfamily member 5 [OS=Drosophila melanogaster]	0	FALSE	49.079	13	12	89	12	138.9	7.05	175.79	cell organization and biogenesis;other metabolic processes;developmental processes;other biological processes	plasma membrane;other membranes;ER/Golgi;other cell component	kinase activity	Pf00595, Pf00625, Pf02828, Pf07653		FBgn0261873	sdt	Q8WRS3			0	0	-0.17	0.977491	3.14	High	High	High	High	High	High
High	X2JL49	Ubiquitin carboxyl-terminal hydrolase MINDY [OS=Drosophila melanogaster]	0	FALSE	49.051	16	5	64	5	61.7	5.92	158.24	protein metabolism;other metabolic processes		other molecular function	Pf13898	32885	FBgn0030973	Dmel\CG7332	dme:Dmel_CG7332; X2JL49			0	0	-0.03	0.998972	16.93	High	High	High	High	High	High
High	Q967D7	Protein turtle [OS=Drosophila melanogaster]	0	FALSE	49.018	8	9	49	9	170.9	8.75	119.66	cell adhesion;cell organization and biogenesis;developmental processes;other biological processes	plasma membrane;other membranes;other cell component	other molecular function	Pf00041, Pf07679, Pf07686, Pf13927	46015	FBgn0010473	tutl	dme:Dmel_CG15427; Q6NR34; Q8IQ17; Q967D7; Q967D8; Q967D9; Q967E0; Q9VQY0; Q9VQY1; Q9VQY2			0	0	-0.25	0.933574	14.14	High	High	High	High	High	High
High	A0A0B4LEU2	submitted name: Cyp6w1, isoform B [OS=Drosophila melanogaster]	0	FALSE	48.971	21	11	51	10	59.3	9.06	99.32		other membranes;ER/Golgi	other molecular function	Pf00067	35543	FBgn0033065	Cyp6w1	A0A0B4LEU2; dme:Dmel_CG8345			0	0	-4.4	2.01897e-16	6.35	High	High	High	High	High	Peak Found
High	Q7PLL6	submitted name: Lethal (3) 80Fj, isoform A [OS=Drosophila melanogaster]	0	FALSE	48.958	6	13	50	13	293.7	7.03	95.59	cell organization and biogenesis;stress response;other biological processes	cytosol	enzyme regulator activity	Pf02985	3355040	FBgn0287182	l(3)80Fj	dme:Dmel_CG17514; Q7PLL6			0	0	-0.21	0.961879	5.63	High	High	High	High	High	High
High	M9MRM4	phosphatidylinositol-3-phosphatase [OS=Drosophila melanogaster]	0	FALSE	48.853	20	9	87	9	67.7	8.34	197.63		other membranes	other molecular function	Pf02383	38137	FBgn0283500	Sac1	dme:Dmel_CG9128; M9MRM4			0	0	-0.09	0.997893	6.78	High	High	High	High	High	High
High	Q9VN13	Sideroflexin-1-3 [OS=Drosophila melanogaster]	0	FALSE	48.821	36	8	183	8	35.7	9.41	456.16	other metabolic processes;transport	other membranes;mitochondrion	transporter activity	Pf03820	40552	FBgn0037239	Sfxn1-3	dme:Dmel_CG11739; Q9VN13			0	0	0.45	0.604388	3.56	High	High	High	High	High	High
High	E1JHA4	submitted name: Heterogeneous nuclear ribonucleoprotein at 27C, isoform D [OS=Drosophila melanogaster]	0	FALSE	48.815	29	6	106	6	44.7	6.8	322.33		other cell component	nucleic acid binding activity	Pf00076	33968	FBgn0004838	Hrb27C	dme:Dmel_CG10377; E1JHA4			0	0	0.47	0.430329	11.9	High	High	High	High	High	High
High	Q7KTU2	Calcium-transporting ATPase [OS=Drosophila melanogaster]	0	FALSE	48.783	16	10	53	10	113.7	5.87	114.5	transport;other biological processes	plasma membrane;other membranes;cytosol;ER/Golgi	transporter activity;other molecular function	Pf00122, Pf00689, Pf00690, Pf13246	40495	FBgn0052451	SPoCk	Q7KTU2			0	0	-0.14	0.985627	2.31	High	High	High	High	High	High
High	P06002	Opsin Rh1 [OS=Drosophila melanogaster]	0	FALSE	48.587	13	4	61	4	41.5	8.02	210.68	cell organization and biogenesis;developmental processes;signal transduction;other biological processes	plasma membrane;other membranes;ER/Golgi;other cytoplasmic organelle;other cell component	other molecular function	Pf00001	42367	FBgn0002940	ninaE	A0AVV9; dme:Dmel_CG4550; P06002; Q4QPQ2; Q9TX56; Q9VDS8	G alpha (q) signalling events; Opsins		2	0	0.12	0.99889	18.27	High	High	High	High	High	High	Phospho [S357(84.2); S362(77.1)]
High	Q8SY33	Protein Gawky [OS=Drosophila melanogaster]	0	FALSE	48.491	11	9	52	9	142.9	6.74	136.96	RNA metabolism OR transcription;other metabolic processes;developmental processes;other biological processes	nucleus;other cell component	nucleic acid binding activity	Pf00627, Pf10427, Pf12938	43808	FBgn0051992	gw	dme:Dmel_CG31992; Q8MSF0; Q8SY33; Q9V4F1	Transcriptional regulation by small RNAs; Post-transcriptional silencing by small RNAs		2	0	-0.04	0.998972	6.79	High	High	High	High	High	High
High	A8DYI9	submitted name: Uncharacterized protein, isoform E [OS=Drosophila melanogaster]	0	FALSE	48.463	20	8	68	8	70.8	6.02	181.31		plasma membrane;other membranes;other cytoplasmic organelle		Pf11904, Pf12796	37199	FBgn0034418	anon-EST:fe1H12	A8DYI9; dme:Dmel_CG15118			0	0	-0.23	0.953066	1.84	High	High	High	High	High	High
High	Q8IQW5	submitted name: RE23625p [OS=Drosophila melanogaster]	0	FALSE	48.381	57	7	110	2	21.8	6.57	304.98	protein metabolism;other metabolic processes;stress response	cytoskeleton;nucleus;other cell component	other molecular function	Pf00011	32955	FBgn0031037	HspB8	Q8IQW5			0	5	-0.11	0.977491	3.89	High	High	High	High	High	High
High	Q7K4Q5	Probable protein phosphatase CG10417 [OS=Drosophila melanogaster]	0	FALSE	48.344	16	8	97	8	72.3	4.58	207.69		other cell component	other molecular function	Pf00481	35492	FBgn0033021		dme:Dmel_CG10417; Q7K4Q5			0	0	-0.05	0.998972	18.16	High	High	High	High	High	High
High	E1JHD6	Stress-activated protein kinase JNK [OS=Drosophila melanogaster]	0	FALSE	48.343	34	9	103	9	43	6.42	207.3	signal transduction	other cell component	kinase activity;other molecular function	Pf00069	44801	FBgn0000229	bsk	dme:Dmel_CG5680; E1JHD6			0	0	-0.13	0.98372	1.17	High	High	High	High	High	High
High	A0A0B4KHB2	submitted name: C-terminal binding protein, isoform G [OS=Drosophila melanogaster]	0	FALSE	48.275	27	10	103	1	50.3	6.83	178.72	other biological processes	nucleus	other molecular function	Pf00389, Pf02826	41602	FBgn0020496	CtBP	A0A0B4KHB2			0	9	-0.07	0.985627	8.97	High	High	High	High	Peak Found	Peak Found
High	Q1RL12	submitted name: IP16413p [OS=Drosophila melanogaster]	0	FALSE	48.203	30	7	288	1	36.9	7.93	548.33	transport	plasma membrane;other membranes		Pf00287	33953	FBgn0015777	nrv2	Q1RL12			0	0	6.64	2.01897e-16	0	Peak Found	Not Found	Not Found	Peak Found	Peak Found	Peak Found
High	Q9W1B0	Serine/threonine-protein kinase Genghis Khan [OS=Drosophila melanogaster]	0	FALSE	48.104	9	10	56	10	186.6	6	145.95	cell organization and biogenesis;developmental processes	cytoskeleton;other cell component	kinase activity;other molecular function	Pf00069, Pf00130, Pf00433, Pf00780, Pf15796	37858	FBgn0023081	gek	dme:Dmel_CG4012; O44368; Q9W1B0	RAC1 GTPase cycle; RHOQ GTPase cycle		2	0	-0.13	0.998972	5.26	High	High	High	High	High	High
High	A0A0B4KH51	submitted name: Abelson interacting protein, isoform C [OS=Drosophila melanogaster]	0	FALSE	48.064	24	6	30	6	51.8	6.93	82.65	cell adhesion;cell organization and biogenesis;developmental processes;other biological processes	plasma membrane;other membranes;other cell component	other molecular function	Pf07815, Pf14604	41718	FBgn0020510	Abi	A0A0B4KH51			0	0	-0.15	0.99889	0.21	High	High	High	High	High	High	Acetyl [N-Term]; Phospho [S246(99.9)]
High	Q9V3Y4	submitted name: LD43650p [OS=Drosophila melanogaster]	0	FALSE	48.035	37	8	82	8	35	9.06	211.36		other membranes;mitochondrion		Pf00153	38026	FBgn0027786	Mtch	dme:Dmel_CG6851; Q9V3Y4			0	0	0.02	0.998972	15.76	High	High	High	High	High	High
High	P08171	Esterase-6 [OS=Drosophila melanogaster]	0	FALSE	48.035	21	9	149	9	61.1	5.85	231.79	other metabolic processes;other biological processes	non-structural extracellular	other molecular function	Pf00135	39392	FBgn0000592	Est-6	dme:Dmel_CG6917; P08171; P91646; P91647; P91648; P91649; P91650; P92173; P92195; P92200; Q867G7; Q867V2; Q867Y9; Q868B8; Q86CX4; Q86CX5; Q86CX6; Q86CX7; Q86CX8; Q86CX9; Q86CY0; Q86CY1; Q86CY2; Q86CY3; Q86CY4; Q86CY5; Q86CY6; Q86CY7; Q8SWT4; Q9U797; Q9U798; Q9U799; Q9U7A0; Q9V3U8; Q9XTN6	Metabolism of Angiotensinogen to Angiotensins; Physiological factors; Synthesis of PC; Neurotransmitter clearance; Aspirin ADME; Phase I - Functionalization of compounds; LDL clearance		7	0	0.11	0.990525	5.67	High	High	High	High	High	High
High	P40417	Mitogen-activated protein kinase ERK-A [OS=Drosophila melanogaster]	0	FALSE	48.019	28	8	73	8	43.1	6.07	158.09	cell cycle OR cell proliferation;cell organization and biogenesis;stress response;developmental processes;signal transduction;other biological processes	cytosol;nucleus;other cell component	kinase activity;other molecular function	Pf00069	3354888	FBgn0003256	rl	A0A021WW06; A8Y4W1; A8Y4W2; dme:Dmel_CG12559; P40417; Q7PL59; Q9W5M2; Q9W5M3	Neutrophil degranulation; MAP2K and MAPK activation; Frs2-mediated activation; Regulation of actin dynamics for phagocytic cup formation; RHO GTPases Activate WASPs and WAVEs; Signaling by Activin; FCERI mediated MAPK activation; SMAD2/SMAD3:SMAD4 heterotrimer regulates transcription; Transcriptional and post-translational regulation of MITF-M expression and activity; Downregulation of SMAD2/3:SM…		41	0	0.68	0.0672465	9.2	High	High	High	High	High	High	Phospho [T198(99)]
High	O96794	submitted name: Aminopeptidase P [OS=Drosophila melanogaster]	0	FALSE	48.015	20	9	80	9	68.5	5.95	194.31		other cell component	other molecular function	Pf00557, Pf01321, Pf16188, Pf16189			ApepP	O96794			0	0	-0.08	0.998972	5.57	High	High	High	High	High	High
High	Q7KA80	submitted name: Heterogeneous nuclear ribonucleoprotein (HnRNP) [OS=Drosophila melanogaster]	0	FALSE	48.012	24	7	94	7	50.2	8.66	206.24	other biological processes	cytoskeleton;nucleus;other cell component	nucleic acid binding activity	Pf00013			HnRNP-K	Q7KA80			0	0	0.09	0.977491	1.65	High	High	High	High	High	High
High	A8DZ00	submitted name: Uncharacterized protein, isoform F [OS=Drosophila melanogaster]	0	FALSE	47.973	16	7	44	7	99	9.98	130.21	signal transduction		other molecular function		34732	FBgn0264894	CG6043	A8DZ00; dme:Dmel_CG44085			0	0	-0.73	0.160382	5.77	High	High	High	High	High	High
High	E1JHQ1	Glutamine synthetase [OS=Drosophila melanogaster]	0	FALSE	47.965	22	6	130	6	44.4	6.46	352.82	other metabolic processes		other molecular function	Pf00120	33172	FBgn0001142	Gs1	dme:Dmel_CG2718; E1JHQ1			0	0	0.69	0.154724	0.62	High	High	High	High	High	High
High	A8JV09	Coronin [OS=Drosophila melanogaster]	0	FALSE	47.893	11	8	49	8	139	6.76	138.58	cell organization and biogenesis;developmental processes	plasma membrane;other membranes;other cell component	cytoskeletal activity;other molecular function	Pf00400, Pf08953, Pf12894, Pf16300	31620	FBgn0029903	pod1	A8JV09; dme:Dmel_CG4532			0	0	0.08	0.977491	4.87	High	High	High	High	High	High	Phospho [S723(100)]
High	Q6TH81	submitted name: Cytochrome P450 [OS=Drosophila melanogaster]	0	FALSE	47.864	27	11	67	10	58.7	8.34	117.24		other membranes;ER/Golgi	other molecular function	Pf00067			cyp6a2	Q6TH81			0	1	-5.98	2.01897e-16	86.05	High	High	High	Peak Found	Peak Found	Peak Found
High	Q9W289	submitted name: Golgi matrix protein 130 kD [OS=Drosophila melanogaster]	0	FALSE	47.79	20	10	51	10	90.8	5.4	115.25	cell organization and biogenesis;transport;other biological processes	other membranes;ER/Golgi	other molecular function	Pf15070	37524	FBgn0034697	GM130	dme:Dmel_CG11061; Q9W289	COPII-mediated vesicle transport; RHOD GTPase cycle; COPI-mediated anterograde transport; Golgi Cisternae Pericentriolar Stack Reorganization		4	0	-0.47	0.745399	1.36	High	High	High	High	High	High
High	A0A0B4K7Y7	submitted name: La related protein, isoform G [OS=Drosophila melanogaster]	0	FALSE	47.735	9	8	33	8	178	9.6	96.4	other biological processes		nucleic acid binding activity	Pf05383, Pf21071	53567	FBgn0261618	larp	A0A0B4K7Y7; dme:Dmel_CG42551			0	0	-0.28	0.943915	4.59	High	High	High	High	High	High
High	Q9W2N0	F-actin-capping protein subunit alpha [OS=Drosophila melanogaster]	0	FALSE	47.373	31	5	40	5	32.7	5.94	147.16	cell organization and biogenesis;transport;other biological processes	plasma membrane;other membranes;cytoskeleton;other cell component	cytoskeletal activity;other molecular function	Pf01267	37387	FBgn0034577	cpa	dme:Dmel_CG10540; Q9W2N0	Factors involved in megakaryocyte development and platelet production; COPI-mediated anterograde transport; HSP90 chaperone cycle for steroid hormone receptors (SHR) in the presence of ligand; COPI-independent Golgi-to-ER retrograde traffic		4	0	-0.22	0.961402	26.61	High	High	High	High	High	High
High	Q24150	submitted name: Nucleosome assembly protein NAP-1 [OS=Drosophila melanogaster]	0	FALSE	47.341	25	6	88	6	42.8	4.79	220.74	cell organization and biogenesis;DNA metabolism	mitochondrion;nucleus;other cell component	other molecular function	Pf00956			Nap1	Q24150			0	0	-0.22	0.877791	2.48	High	High	High	High	High	High
High	Q7K3D4	peptidylprolyl isomerase [OS=Drosophila melanogaster]	0	FALSE	47.271	32	9	80	9	44.8	5.33	174.24	protein metabolism;other metabolic processes;stress response;other biological processes	other membranes;cytosol;mitochondrion;other cytoplasmic organelle;other cell component	other molecular function	Pf00254, Pf13181	37144	FBgn0034368	zda	dme:Dmel_CG5482; Q7K3D4	Ub-specific processing proteases		1	0	0.16	0.948234	1.53	High	High	High	High	High	High
High	Q7KVL7	Vacuolar protein sorting-associated protein 35 [OS=Drosophila melanogaster]	0	FALSE	47.226	13	8	78	8	91.1	5.43	168.28	transport;other biological processes	other membranes;cytosol;other cytoplasmic organelle;other cell component	other molecular function	Pf03635	37536	FBgn0034708	Vps35	dme:Dmel_CG5625; Q7KVL7			0	0	-0.23	0.951927	8.42	High	High	High	High	High	High	Phospho [T486(83.2)]
High	Q9VP57	submitted name: LD15904p [OS=Drosophila melanogaster]	0	FALSE	47.224	11	7	79	7	105	4.89	182.62	cell organization and biogenesis;other biological processes	nucleus;other cell component	nucleic acid binding activity;other molecular function		40351	FBgn0259785	pzg	dme:Dmel_CG7752; Q9VP57			0	0	-0.06	0.998972	13.81	High	High	High	High	High	High	Phospho [S18(98.1); T444(97.3)]
High	Q9VD14	submitted name: GH07286p [OS=Drosophila melanogaster]	0	FALSE	47.022	26	9	66	9	61.8	9.13	169.32	RNA metabolism OR transcription;other metabolic processes;other biological processes	mitochondrion;other cell component	nucleic acid binding activity	Pf06743, Pf08368	42630	FBgn0038961	Dmel\CG13850	dme:Dmel_CG13850; Q95U49; Q9VD14			0	0	0.38	0.557769	8.61	High	High	High	High	High	High
High	Q8IN49	submitted name: MIP05539p [OS=Drosophila melanogaster]	0	FALSE	46.997	14	9	49	9	94.3	7.44	105.18				Pf22572	46155	FBgn0051195	Dmel\CG31195	C3KKC1; dme:Dmel_CG31195; Q8IN49			0	0	-0.23	0.944929	3.24	High	High	High	High	High	High
High	Q7KSN0	submitted name: SD10773p [OS=Drosophila melanogaster]	0	FALSE	46.945	11	7	38	7	119.8	7.01	96.77	other biological processes	nucleus;other cell component	nucleic acid binding activity	Pf01429, Pf20826		FBgn0038016	MBD-R2	Q7KSN0			0	0	-0.06	0.998972	6.84	High	High	High	High	High	High
High	A8DYJ7	submitted name: Sidestep VIII, isoform E [OS=Drosophila melanogaster]	0	FALSE	46.829	8	6	55	1	122.6	6.57	145.76		other membranes		Pf07686, Pf08205, Pf13927	37310	FBgn0086604	side-VIII	A8DYJ7			0	0	-0.19	0.998972	49.98	High	Peak Found	High	High	High	High
High	A1ZB68	submitted name: FI01423p [OS=Drosophila melanogaster]	0	FALSE	46.741	51	9	72	9	24.9	7.59	168.6	other metabolic processes	other cell component	other molecular function	Pf00043, Pf13417	37108	FBgn0063497	GstE3	A1ZB68; dme:Dmel_CG17524			0	0	-0.41	0.614852	8.42	High	High	High	High	High	High
High	Q8SZ19	submitted name: RE23388p [OS=Drosophila melanogaster]	0	FALSE	46.704	32	9	77	9	44.8	8.29	182.43	protein metabolism;other metabolic processes;stress response;other biological processes	cytosol;nucleus;other cell component	nucleic acid binding activity;other molecular function	Pf00004, Pf16450, Pf17862			Rpt4	Q8SZ19			0	0	-0.08	0.998972	6.81	High	High	High	High	High	High
High	Q7YU85	submitted name: SD08724p [OS=Drosophila melanogaster]	0	FALSE	46.684	16	9	45	9	92.2	8.92	115.71	cell organization and biogenesis;transport;developmental processes;other biological processes	plasma membrane;other membranes;other cell component	other molecular function	Pf14604			cindr	Q7YU85			0	0	-0.46	0.754807	3.26	High	High	High	High	High	High	Phospho [S153(99.6); S537(100)]
High	O61443	Mitogen-activated protein kinase p38b [OS=Drosophila melanogaster]	0	FALSE	46.679	28	6	104	6	42.1	6.48	242.27	cell-cell signaling;cell organization and biogenesis;stress response;developmental processes;signal transduction;other biological processes	nucleus;other cell component	kinase activity;other molecular function	Pf00069	34780	FBgn0024846	p38b	dme:Dmel_CG7393; O61443	Neutrophil degranulation; VEGFA-VEGFR2 Pathway; Negative regulation of MAPK pathway; Myogenesis; Oxidative Stress Induced Senescence; p38MAPK events; NOD1/2 Signaling Pathway; ERK/MAPK targets; ADP signalling through P2Y purinoceptor 1; Platelet sensitization by LDL; activated TAK1 mediates p38 MAPK activation; Activation of the AP-1 family of transcription factors; Regulation of MITF-M-dependent…		13	0	0.51	0.23905	17.58	High	High	High	High	High	High
High	Q9VKE2	submitted name: Crystallin, isoform A [OS=Drosophila melanogaster]	0	FALSE	46.635	24	7	60	7	55.8	5.67	195.65	developmental processes;other biological processes	non-structural extracellular;extracellular matrix	other molecular function	Pf00379	34604	FBgn0005664	Crys	dme:Dmel_CG16963; Q9VKE2			0	0	-0.45	0.49522	25.44	High	High	High	High	High	High
High	Q9VXZ8	submitted name: BcDNA.GH02901 [OS=Drosophila melanogaster]	0	FALSE	46.574	19	7	51	7	65.5	7.25	133.92	other metabolic processes	mitochondrion;other cytoplasmic organelle	other molecular function	Pf00501, Pf13193	32426	FBgn0027601	pdgy	dme:Dmel_CG9009; Q9VXZ8; Q9Y158			0	0	0.05	0.998972	16.64	High	High	High	High	High	High
High	P21914	Succinate dehydrogenase [ubiquinone] iron-sulfur subunit, mitochondrial [OS=Drosophila melanogaster]	0	FALSE	46.56	22	5	338	5	33.7	8.66	844.74	other metabolic processes	other membranes;mitochondrion	other molecular function	Pf13085, Pf13534	35590	FBgn0014028	SdhB	dme:Dmel_CG3283; P21914; Q9V9A0	Citric acid cycle (TCA cycle)		1	0	0.26	0.933574	24.42	High	High	High	High	High	High
High	A0A6C0PTF0	NADPH--cytochrome P450 reductase [OS=Drosophila melanogaster]	0	FALSE	46.375	15	7	136	7	76.3	5.9	438.68		other membranes;ER/Golgi	other molecular function	Pf00175, Pf00258, Pf00667							0	0	0.01	0.998972	1.65	High	High	High	High	High	High
High	A0A0B4KF84	submitted name: Stretchin-Mlck, isoform S [OS=Drosophila melanogaster]	0	FALSE	46.351	5	11	57	9	918.8	5.14	130.21	cell organization and biogenesis;other biological processes	other cell component	cytoskeletal activity;kinase activity;other molecular function	Pf00041, Pf00069, Pf07679, Pf13895	36753	FBgn0265045	Strn-Mlck	A0A0B4KF84			0	0	-0.37	0.885751	21.17	High	High	High	High	High	High
High	Q8IGS7	submitted name: RE36563p [OS=Drosophila melanogaster]	0	FALSE	46.348	17	8	159	1	63.4	8.66	332.29	other biological processes		nucleic acid binding activity	Pf00013		FBgn0261552	ps	Q8IGS7			0	0	-0.16	0.983273	8.18	High	High	High	High	High	High
High	M9PD14	submitted name: Flightin, isoform B [OS=Drosophila melanogaster]	0	FALSE	46.348	40	6	18	6	20.6	5.48	51.21					40185	FBgn0005633	fln	dme:Dmel_CG7445; M9PD14			0	0	2.2	8.01054e-13	193.32	Peak Found	Peak Found	Peak Found	High	High	Peak Found	Phospho [S44(100); T49(100)]
High	Q9VG44	submitted name: RE14195p [OS=Drosophila melanogaster]	0	FALSE	46.274	16	6	44	6	80.2	7.02	108.16				Pf00557, Pf01321, Pf16188, Pf16189	41559	FBgn0038072	Dmel\CG6225	dme:Dmel_CG6225; Q9VG44			0	0	-0.58	0.49522	16.07	High	High	High	High	High	High
High	Q9NB71	E3 ubiquitin-protein ligase highwire [OS=Drosophila melanogaster]	0	FALSE	46.17	3	10	43	10	565.3	6.89	99.07	cell organization and biogenesis;protein metabolism;other metabolic processes;stress response;developmental processes;other biological processes	plasma membrane;other membranes;nucleus;other cell component	other molecular function	Pf00415, Pf08005, Pf13540	32429	FBgn0030600	hiw	dme:Dmel_CG32592; Q8MZ36; Q9NB71; Q9VXZ5			0	0	-0.26	0.933574	4.53	High	High	High	High	High	High
High	M9PE74	submitted name: No circadian temperature entrainment, isoform D [OS=Drosophila melanogaster]	0	FALSE	46.107	8	8	42	8	234.9	9.25	109.54	other biological processes			Pf07001	31976	FBgn0261710	nocte	M9PE74			0	0	-0.06	0.998972	20.68	High	High	High	High	High	High	Phospho [S582(99.6)]
High	A0A0B7P9G0	Unextended protein [OS=Drosophila melanogaster]	0	FALSE	46.093	15	10	64	10	93.2	5.6	138.75	transport;other biological processes	plasma membrane;other membranes	transporter activity	Pf01595	5740320	FBgn0262124	uex	A0A0B7P9G0; dme:Dmel_CG42595			0	0	-0.05	0.998972	11.62	High	High	High	High	High	High
High	Q5U0Y0	submitted name: LD13852p [OS=Drosophila melanogaster]	0	FALSE	46.049	7	9	71	9	220.4	8.1	105.36	developmental processes;other biological processes	nucleus;other cell component	other molecular function	Pf02671, Pf08295, Pf16879	36382	FBgn0022764	Sin3A	dme:Dmel_CG8815; Q5U0Y0		Hedgehog signaling pathway	1	0	0.09	0.977491	4.88	High	High	High	High	High	High
High	Q9VV36	Retinin [OS=Drosophila melanogaster]	0	FALSE	46.003	42	5	164	5	20	6.06	301.56		non-structural extracellular	other molecular function	Pf04527	53564	FBgn0040074	retinin	dme:Dmel_CG13057; Q8SYA5; Q95TE5; Q9N2Q4; Q9VV36			0	0	-0.26	0.827582	10.12	High	High	High	High	High	High
High	Q8INH6	submitted name: FI18373p1 [OS=Drosophila melanogaster]	0	FALSE	45.839	13	10	57	10	116.3	5.6	119.59	protein metabolism;other metabolic processes	non-structural extracellular;plasma membrane;other membranes;other cell component	other molecular function	Pf01433, Pf11838, Pf17900	41636	FBgn0052473	CG8775	Q8INH6	Antigen Presentation: Folding, assembly and peptide loading of class I MHC; Metabolism of Angiotensinogen to Angiotensins; Antigen processing: Ubiquitination & Proteasome degradation		3	0	0.09	0.985627	10.52	High	High	High	High	High	High
High	P11046	Laminin subunit beta-1 [OS=Drosophila melanogaster]	0	FALSE	45.817	7	10	72	10	198.2	5.33	150.73	cell adhesion;cell organization and biogenesis;developmental processes;other biological processes	non-structural extracellular;extracellular matrix;other cell component		Pf00053, Pf00055, Pf21199	34068	FBgn0261800	LanB1	A4V0D8; dme:Dmel_CG7123; P11046; Q26328; Q6AWM6; Q8SWY0; Q9VLW6; Q9XZT4	Netrin-1 signaling		1	0	-0.6	0.218261	1.94	High	High	High	High	High	High
High	Q9VFV9	submitted name: DnaJ-like-2, isoform A [OS=Drosophila melanogaster]	0	FALSE	45.681	30	8	103	8	45.2	6.48	304.71	protein metabolism;other metabolic processes;stress response	other membranes;cytosol;other cell component	other molecular function	Pf00226, Pf00684, Pf01556	41646	FBgn0038145	Droj2	dme:Dmel_CG8863; Q9VFV9	HSP90 chaperone cycle for steroid hormone receptors (SHR) in the presence of ligand; Mitochondrial unfolded protein response (UPRmt)		2	0	0.09	0.998972	2.83	High	High	High	High	High	High
High	Q9VWG1	submitted name: LD37169p [OS=Drosophila melanogaster]	0	FALSE	45.644	55	6	99	1	20.8	5.94	291.2	protein metabolism;other metabolic processes;stress response	cytoskeleton;nucleus;other cell component	other molecular function	Pf00011	32955	FBgn0031037	dHspB8	Q9VWG1			0	0	-0.06	0.998972	1.93	High	Peak Found	High	High	High	High
High	Q8MSI2	submitted name: GH15296p [OS=Drosophila melanogaster]	0	FALSE	45.638	53	9	326	9	21.6	4.93	653.1	transport	ER/Golgi	other molecular function	Pf13833	3355102	FBgn0020908	Scp1	dme:Dmel_CG15848; Q8MSI2			0	0	-0.43	0.447843	9.29	High	High	High	High	High	High
High	Q94883	submitted name: DNA replication-related element factor, isoform A [OS=Drosophila melanogaster]	0	FALSE	45.564	17	8	46	8	80.7	5.86	101.24	cell cycle OR cell proliferation;cell organization and biogenesis;protein metabolism;DNA metabolism;other metabolic processes;developmental processes;other biological processes	nucleus;other cell component	nucleic acid binding activity;other molecular function	Pf02892	34328	FBgn0015664	Dref	dme:Dmel_CG5838; Q94883			0	0	-0.14	0.987001	5.72	High	High	High	High	High	High
High	P25161	Probable 26S proteasome non-ATPase regulatory subunit 3 [OS=Drosophila melanogaster]	0	FALSE	45.485	20	9	145	9	56	9	312.11	protein metabolism;other metabolic processes;other biological processes	cytosol;nucleus;other cell component	enzyme regulator activity;other molecular function	Pf01399, Pf08375	35176	FBgn0261396	Rpn3	B5RIX5; dme:Dmel_CG42641; P25161; Q8T460; Q9VJ09	Neutrophil degranulation; Regulation of RAS by GAPs; Neddylation; Antigen processing: Ubiquitination & Proteasome degradation; Cross-presentation of soluble exogenous antigens (endosomes); ABC-family proteins mediated transport; UCH proteinases; Degradation of beta-catenin by the destruction complex; Ub-specific processing proteases; Activation of NF-kappaB in B cells; Oxygen-dependent proline hy…	Proteasome degradation	53	0	0.23	0.896051	18.18	High	High	High	High	High	High
High	Q7JQR3	Sulfhydryl oxidase [OS=Drosophila melanogaster]	0	FALSE	45.468	23	11	49	11	71.8	6.9	93.81	protein metabolism;other metabolic processes	non-structural extracellular;other membranes;ER/Golgi	other molecular function	Pf00085, Pf04777, Pf18371	36464	FBgn0033814	Qsox1	dme:Dmel_CG4670; Q7JQR3	Platelet degranulation ; Neutrophil degranulation; Regulation of Insulin-like Growth Factor (IGF) transport and uptake by Insulin-like Growth Factor Binding Proteins (IGFBPs); Post-translational protein phosphorylation		4	0	-0.24	0.933574	3.27	High	High	High	High	High	High
High	Q9VSS2	Signal recognition particle subunit SRP68 [OS=Drosophila melanogaster]	0	FALSE	45.455	23	11	57	11	69	8.47	142.38	other biological processes	ER/Golgi;translational apparatus;nucleus	nucleic acid binding activity;other molecular function	Pf16969	39028	FBgn0035947	Srp68	dme:Dmel_CG5064; Q9VSS2	SRP-dependent cotranslational protein targeting to membrane		1	0	0.26	0.813561	14.51	High	High	High	High	High	High
High	Q9VRW2	submitted name: Uncharacterized protein, isoform A [OS=Drosophila melanogaster]	0	FALSE	45.454	11	12	74	12	146.4	7.74	148.08	transport;other biological processes	plasma membrane;other membranes	transporter activity;other molecular function	Pf00005, Pf00664	38725	FBgn0035695	Dmel\CG10226	Q9VRW2			0	0	-0.27	0.933574	10.29	High	High	High	High	High	High
High	Q7KN90	Cysteine--tRNA ligase, cytoplasmic [OS=Drosophila melanogaster]	0	FALSE	45.4	18	11	77	11	84.2	6.3	173.15	protein metabolism;RNA metabolism OR transcription;other metabolic processes	other cell component	nucleic acid binding activity;other molecular function	Pf01406	36784	FBgn0027091	CysRS	dme:Dmel_CG8431; Q7KN90			0	0	0.32	0.753656	5.79	High	High	High	High	High	High
High	A1ZBR1	submitted name: FI06026p [OS=Drosophila melanogaster]	0	FALSE	45.381	26	9	48	9	47.3	5.88	111.27			kinase activity	Pf02958	37276	FBgn0034480	Dmel\CG16898	A1ZBR1; dme:Dmel_CG16898			0	0	2.43	2.01897e-16	40.1	High	Peak Found	Peak Found	High	High	High
High	Q9VWF0	submitted name: LP01149p [OS=Drosophila melanogaster]	0	FALSE	45.359	25	6	61	6	34.6	7.72	191.09			other molecular function	Pf06888	32967	FBgn0031048	Dmel\CG12237	dme:Dmel_CG12237; Q9VWF0	Synthesis of PC; Synthesis of PE		2	0	0.26	0.795663	3.99	High	High	High	High	High	High
High	M9PBJ0	submitted name: Sallimus, isoform X [OS=Drosophila melanogaster]	0	FALSE	45.289	6	11	36	11	2052.4	5	88.95	other biological processes			Pf00041, Pf07653, Pf07679	44013	FBgn0086906	sls	M9PBJ0			0	0	0.5	0.452829	41.94	High	High	High	High	High	High
High	P25171	Regulator of chromosome condensation [OS=Drosophila melanogaster]	0	FALSE	45.282	29	10	71	10	58.8	7.94	164.58	transport;developmental processes;other biological processes	nucleus;other cell component	enzyme regulator activity;other molecular function	Pf00415	38669	FBgn0002638	Rcc1	A4V1J1; dme:Dmel_CG10480; P25171; Q9VRR5	Postmitotic nuclear pore complex (NPC) reformation		1	0	-0.07	0.998972	17.57	High	High	High	High	High	High	Phospho [T512(100)]
High	Q9V3T3	submitted name: BcDNA.GH03016 [OS=Drosophila melanogaster]	0	FALSE	45.251	15	4	52	4	48.2	5.92	192.82	transport;other biological processes	plasma membrane;other membranes	transporter activity	Pf00909	38589	FBgn0028699	Rh50	Q9V3T3			0	0	-0.39	0.689717	4.49	High	High	High	High	High	High
High	Q9VM18	Trehalose 6-phosphate phosphatase [OS=Drosophila melanogaster]	0	FALSE	45.231	37	8	381	8	31.2	7.12	848.1	other metabolic processes		other molecular function	Pf02358	34017	FBgn0031908	21430192	dme:Dmel_CG5177; Q9VM18			0	0	0.04	0.998972	9.45	High	High	High	High	High	High
High	P12613	T-complex protein 1 subunit alpha [OS=Drosophila melanogaster]	0	FALSE	45.169	19	9	148	9	59.5	6.39	365.41	protein metabolism;other metabolic processes;other biological processes	cytosol	other molecular function	Pf00118	42649	FBgn0003676	CCT1	dme:Dmel_CG5374; P12613; Q9VCZ6	Cooperation of PDCL (PhLP1) and TRiC/CCT in G-protein beta folding; Association of TriC/CCT with target proteins during biosynthesis		2	0	-0.25	0.831756	0.13	High	High	High	High	High	High
High	Q9VM11	submitted name: HL01515p [OS=Drosophila melanogaster]	0	FALSE	45.169	34	8	88	8	36.1	8.48	184.27			other molecular function	Pf00650	34023	FBgn0031914	Dmel\CG5973	dme:Dmel_CG5973; Q9VM11	Vitamin E		1	0	-0.13	0.996455	8.34	High	High	High	High	High	High
High	A8JUY0	submitted name: RNA-binding protein 4F, isoform D [OS=Drosophila melanogaster]	0	FALSE	45.16	12	8	53	8	106.7	5.11	123.03	RNA metabolism OR transcription;other metabolic processes		nucleic acid binding activity	Pf00076, Pf05391	31448	FBgn0014024	Rnp4F	A8JUY0; A8JUY2; dme:Dmel_CG3312			0	0	-0.04	0.998972	4.06	High	High	High	High	High	High
High	O18332	submitted name: FI01544p [OS=Drosophila melanogaster]	0	FALSE	45.157	48	7	142	5	22.7	5.47	303.94	cell cycle OR cell proliferation;cell organization and biogenesis;other metabolic processes;transport;signal transduction;other biological processes	plasma membrane;other membranes;ER/Golgi;other cell component	other molecular function	Pf00071	42524	FBgn0285937	Rab1	dme:Dmel_CG3320; O18332	COPII-mediated vesicle transport; COPI-dependent Golgi-to-ER retrograde traffic; RAB GEFs exchange GTP for GDP on RABs; RAB geranylgeranylation; COPI-mediated anterograde transport; Golgi Cisternae Pericentriolar Stack Reorganization		6	2	-0.12	0.973548	1.49	High	High	High	High	High	High
High	Q7K7G5	submitted name: EG:125H10.1 protein [OS=Drosophila melanogaster]	0	FALSE	45.127	19	8	46	8	83.1	5.38	99.12						FBgn0024989	EG:125H10.1	Q7K7G5			0	0	-0.23	0.970656	12.01	High	High	High	High	High	High
High	A8DYJ6	submitted name: Sidestep VIII, isoform B [OS=Drosophila melanogaster]	0	FALSE	45.11	7	6	54	1	129.1	6.37	136.32		other membranes		Pf07686, Pf08205, Pf13927	37310	FBgn0086604	side-VIII	A8DYJ6; dme:Dmel_CG12484			0	5	0.04	0.998972	5.44	High	Peak Found	Peak Found	High	High	Not Found
High	M9NEY5	submitted name: Spinophilin, isoform G [OS=Drosophila melanogaster]	0	FALSE	45.106	7	8	62	8	230.5	5.33	161.55	cell organization and biogenesis;developmental processes;signal transduction;other biological processes	cytoskeleton;other cell component	signal transduction activity or receptor binding;cytoskeletal activity	Pf00536, Pf00595, Pf17817	46194	FBgn0010905	Spn	M9NEY5			0	0	0	0.998972	6.2	High	High	High	High	High	High
High	Q9VAA9	submitted name: JIL-1 anchoring and stabilizing protein, isoform A [OS=Drosophila melanogaster]	0	FALSE	45.082	23	6	35	6	52.8	8.18	96.64	cell organization and biogenesis	nucleus		Pf00855, Pf11467	43576	FBgn0039743	Jasper	dme:Dmel_CG7946; Q9VAA9	Formation of WDR5-containing histone-modifying complexes		1	0	-0.29	0.953066	17.06	High	High	High	High	High	High
High	Q9VQ76	THO complex subunit 2 [OS=Drosophila melanogaster]	0	FALSE	45.055	9	10	50	10	188.4	8.82	126.51	RNA metabolism OR transcription;other metabolic processes;stress response;transport;other biological processes	nucleus	nucleic acid binding activity	Pf11262, Pf11732, Pf16134	326153	FBgn0031390	tho2	Q9VQ76			0	0	0.13	0.973489	7.79	High	High	High	High	High	High
High	P36951	Putative hydroxypyruvate isomerase [OS=Drosophila melanogaster]	0	FALSE	45.035	47	8	109	8	29.1	6.54	224.85	other metabolic processes		other molecular function	Pf01261	31960	FBgn0011770	Gip	dme:Dmel_CG2227; P36951; Q9W2W4			0	0	0.66	0.0876531	3.13	High	High	High	High	High	High
High	O16158	submitted name: Calcium-binding protein [OS=Drosophila melanogaster]	0	FALSE	44.996	38	6	159	6	21.3	4.56	381.07			other molecular function		42015	FBgn0020907	Scp2	dme:Dmel_CG14904; O16158			0	0	-0.05	0.996455	30.3	High	High	High	High	High	High
High	Q9U6A0	Sodium/potassium/calcium exchanger Nckx30C [OS=Drosophila melanogaster]	0	FALSE	44.992	12	5	35	1	95.1	8.54	134	transport;developmental processes;other biological processes	plasma membrane;other membranes	transporter activity	Pf01699	45248	FBgn0028704	Nckx30C	A4V0I2; C7LAF4; dme:Dmel_CG18660; Q8IPE3; Q8SXD2; Q9U6A0; Q9VL95	Sodium/Calcium exchangers		1	4	-0.25	0.964986	9.3	High	Peak Found	Peak Found	Peak Found	High	Peak Found
High	B6IDH0	Transcription elongation factor spt6 [OS=Drosophila melanogaster]	0	FALSE	44.861	7	8	40	8	208.4	5.31	114.7	cell organization and biogenesis;RNA metabolism OR transcription;other metabolic processes	nucleus	nucleic acid binding activity	Pf00575, Pf14632, Pf14633, Pf14635, Pf14639, Pf14641, Pf17674, Pf22706			Spt6-RA	B6IDH0			0	0	-0.02	0.998972	2.65	High	High	High	High	High	High	Phospho [S124(100); S1661(87.6)]
High	Q9W358	Synembryn [OS=Drosophila melanogaster]	0	FALSE	44.856	25	9	51	9	65.6	5.38	141.5	cell-cell signaling;cell cycle OR cell proliferation;cell organization and biogenesis;transport;developmental processes;signal transduction;other biological processes	cytosol;other cell component	enzyme regulator activity;other molecular function	Pf10165	31874	FBgn0028292	ric8a	dme:Dmel_CG15797; Q9W358			0	0	-0.09	0.998972	2.64	High	High	High	High	High	High
High	Q8MQS7	Malate dehydrogenase [OS=Drosophila melanogaster]	0	FALSE	44.848	34	8	181	8	36.1	7.39	438.16	other metabolic processes	cytosol;other cytoplasmic organelle	other molecular function	Pf00056, Pf02866			Mdh1	Q8MQS7			0	0	0.38	0.75374	12.79	High	High	High	High	High	High
High	Q0E8Q7	submitted name: Engulfment ABC transporter in the ovary, isoform B [OS=Drosophila melanogaster]	0	FALSE	44.816	8	10	62	10	182.6	8.13	139.18	transport	other membranes;other cell component	transporter activity;other molecular function	Pf00005, Pf12698	34783	FBgn0028539	Eato	dme:Dmel_CG31731; Q0E8Q7			0	0	0	0.998972	3.01	High	High	High	High	High	High
High	A0A0B4K709	submitted name: Uncharacterized protein, isoform E [OS=Drosophila melanogaster]	0	FALSE	44.79	16	8	68	8	84.6	6.33	174.52		other membranes		Pf03351, Pf10517	42820	FBgn0085384	CG13818	A0A0B4K709			0	0	0.03	0.99889	3.54	High	High	High	High	High	High
High	Q8INX7	submitted name: Fasciclin 3, isoform C [OS=Drosophila melanogaster]	0	FALSE	44.671	17	6	80	1	51.7	5.03	204.34		other membranes		Pf08205	35097	FBgn0000636	Fas3	Q8INX7			0	0	-0.44	0.639793	9.58	High	High	High	High	High	High	Phospho [T425(100)]
High	Q86DS7	submitted name: DNAJ-1 [OS=Drosophila melanogaster]	0	FALSE	44.66	40	9	119	9	37	8.85	274.76	protein metabolism;other metabolic processes		other molecular function	Pf00226, Pf01556			DnaJ-1	Q86DS7			0	0	0.01	0.998972	11.33	High	High	High	High	High	High
High	Q94522	Succinate--CoA ligase [ADP/GDP-forming] subunit alpha, mitochondrial [OS=Drosophila melanogaster]	0	FALSE	44.648	29	7	299	7	34.4	8.98	690.35	other metabolic processes	other cell component	other molecular function	Pf00549, Pf02629	38447	FBgn0004888	Scsalpha1	dme:Dmel_CG1065; M9MRQ9; Q8SXM7; Q94522; Q9VZM4	Citric acid cycle (TCA cycle)		1	0	0.44	0.618898	8.68	High	High	High	High	High	High
High	X2JCY0	Inositol hexakisphosphate and diphosphoinositol-pentakisphosphate kinase [OS=Drosophila melanogaster]	0	FALSE	44.576	8	9	62	9	189.1	6.48	109.11		cytosol	kinase activity;other molecular function	Pf00328, Pf18086	33137	FBgn0027279	l(1)G0196	X2JCY0			0	0	0.15	0.953066	6.67	High	High	High	High	High	High	Phospho [S1064(99.5)]
High	Q8MLV1	Lamin-B receptor [OS=Drosophila melanogaster]	0	FALSE	44.564	16	9	48	9	83.1	9.79	127.48	cell organization and biogenesis;other metabolic processes	other membranes;nucleus	nucleic acid binding activity;other molecular function	Pf01222	37482	FBgn0034657	LBR	dme:Dmel_CG17952; Q0E8Z1; Q709R7; Q8MLV1; Q9W2D2	Cholesterol biosynthesis		1	0	-0.18	0.977491	8.87	High	High	High	High	High	High	Phospho [S96(100); T135(100); T234(81.5)]
High	D3DMF7	submitted name: SD04155p [OS=Drosophila melanogaster]	0	FALSE	44.509	20	10	39	10	88.2	6.89	93.55				Pf00018, Pf08416, Pf22975			aru-RA	D3DMF7			0	0	-0.1	0.998972	9.28	High	High	High	High	High	High
High	Q9I7J0	submitted name: GH21596p [OS=Drosophila melanogaster]	0	FALSE	44.475	55	7	78	7	19.1	8.13	196.71	cell organization and biogenesis	cytoskeleton	cytoskeletal activity;other molecular function	Pf00307, Pf00402	42400	FBgn0038774	Dmel\CG5023	dme:Dmel_CG5023; Q9I7J0			0	0	0.11	0.998972	3.62	High	High	High	High	High	High
High	Q9VDH5	submitted name: Kainate-type ionotropic glutamate receptor subunit 1D [OS=Drosophila melanogaster]	0	FALSE	44.462	12	8	49	8	95.8	7.68	119.88	cell-cell signaling;transport;signal transduction;other biological processes	plasma membrane;other membranes;other cell component	transporter activity;other molecular function	Pf00060, Pf01094, Pf10613	42473	FBgn0038837	KaiR1D	dme:Dmel_CG3822; Q9VDH5	Presynaptic function of Kainate receptors; Activation of Na-permeable kainate receptors; Activation of Ca-permeable Kainate Receptor		3	0	-0.2	0.965552	2.17	High	High	High	High	High	High
High	A0A0B4LHE7	V-type proton ATPase subunit G [OS=Drosophila melanogaster]	0	FALSE	44.413	30	4	65	4	13.6	9.58	218.97	transport	other membranes;other cytoplasmic organelle	transporter activity	Pf03179	42341	FBgn0283536	Vha13	A0A0B4LHE7; dme:Dmel_CG6213			0	0	0.48	0.47022	46.69	High	High	High	High	High	High
High	P83097	Putative inactive tyrosine-protein kinase Wsck [OS=Drosophila melanogaster]	0	FALSE	44.412	16	8	56	8	88.5	6.46	119.48	developmental processes;other biological processes	plasma membrane;other membranes	other molecular function	Pf01822, Pf07714	318600	FBgn0046685	Wsck	dme:Dmel_CG31127; P83097; Q8I0H1; Q95TS7	RHOH GTPase cycle; Dectin-2 family; Integrin signaling; Regulation of signaling by CBL; Signaling by CSF3 (G-CSF); Inactivation of CSF3 (G-CSF) signaling; GPVI-mediated activation cascade		7	0	0.23	0.877791	0.36	High	High	High	High	High	High
High	Q9VY05	submitted name: GH11762p [OS=Drosophila melanogaster]	0	FALSE	44.405	15	7	74	7	68.8	6.73	147.28	other metabolic processes;developmental processes		other molecular function	Pf00732, Pf05199	32419	FBgn0030593	Dmel\CG9512	dme:Dmel_CG9512; Q9VY05	Choline catabolism		1	0	0.91	0.0124621	0.48	High	High	High	High	High	High
High	Q9W0L6	submitted name: GH22266p [OS=Drosophila melanogaster]	0	FALSE	44.379	15	8	70	8	88	5.38	161.22	transport	plasma membrane;other membranes	transporter activity	Pf07690	38104	FBgn0035173	Dmel\CG13907	dme:Dmel_CG13907; Q9W0L6	Aspirin ADME; Basigin interactions; Proton-coupled monocarboxylate transport		3	0	0.09	0.984692	10.05	High	High	High	High	High	High	Phospho [S797(100)]
High	X2JKH9	HECT-type E3 ubiquitin transferase [OS=Drosophila melanogaster]	0	FALSE	44.338	3	8	37	8	554.9	5.48	77.53	protein metabolism;DNA metabolism;other metabolic processes;stress response;transport;other biological processes	nucleus;other cell component	other molecular function	Pf00627, Pf00632, Pf02825, Pf06012, Pf06025, Pf14377	32510	FBgn0030674	HUWE1	X2JKH9			0	0	0.09	0.993627	4.83	High	High	High	High	High	High
High	X2JGM9	40S ribosomal protein S4 [OS=Drosophila melanogaster]	0	FALSE	44.301	33	8	618	8	29.1	10.18	1706.1	protein metabolism;other metabolic processes	translational apparatus;other cell component	nucleic acid binding activity;other molecular function	Pf00467, Pf00900, Pf01479, Pf08071, Pf16121	39484	FBgn0011284	RpS4	dme:Dmel_CG11276; X2JGM9			0	0	-0.52	0.270586	23.54	High	High	High	High	High	High
High	A8E6J4	Nucleoside diphosphate kinase [OS=Drosophila melanogaster]	0	FALSE	44.19	41	6	283	6	19.2	8.62	695.6	other metabolic processes		kinase activity;other molecular function	Pf00334		FBgn0000150	awd	A8E6J4			0	0	-0.2	0.912198	23.52	High	High	High	High	High	High
High	Q8IMI7	40S ribosomal protein S7 [OS=Drosophila melanogaster]	0	FALSE	44.131	44	6	74	6	22.2	9.8	194.09	protein metabolism;other metabolic processes	translational apparatus;other cell component	other molecular function	Pf01251	43594	FBgn0039757	RpS7	dme:Dmel_CG1883; Q8IMI7			0	0	-0.23	0.864962	11.66	High	High	High	High	High	High
High	Q9VK11	submitted name: GH15921p [OS=Drosophila melanogaster]	0	FALSE	44.131	33	7	53	7	33.3	6.11	137.5		non-structural extracellular		Pf06585	34730	FBgn0032495	cg16820	dme:Dmel_CG16820; Q95SL5; Q9VK11			0	0	-0.25	0.933574	1.67	High	High	High	High	High	High
High	X2J9E1	submitted name: Unc-13, isoform G [OS=Drosophila melanogaster]	0	FALSE	44.125	5	10	47	5	320	5.41	113.83	cell-cell signaling;cell organization and biogenesis;transport	plasma membrane;other membranes;ER/Golgi;other cell component	other molecular function	Pf00130, Pf00168, Pf06292	43841	FBgn0025726	unc-13	X2J9E1			0	5	-0.34	0.924347	5.25	High	High	High	High	High	High
High	Q9V4C8	Host cell factor [OS=Drosophila melanogaster]	0	FALSE	44.119	9	8	44	8	160.1	7.68	110.66	cell organization and biogenesis;other biological processes	nucleus;other cell component	other molecular function	Pf01344, Pf13415, Pf13854	43788	FBgn0039904	Hcf	A4V109; dme:Dmel_CG1710; H9XVN5; Q8IGU2; Q95S26; Q95ZF3; Q9BKH1; Q9V4C8	HATs acetylate histones; Formation of WDR5-containing histone-modifying complexes; UCH proteinases		3	0	0.38	0.626875	3.76	High	High	High	High	High	High
High	Q9VJQ3	submitted name: RH54244p [OS=Drosophila melanogaster]	0	FALSE	44.081	30	9	89	9	49.2	5.36	179.15		non-structural extracellular		Pf03022	34879	FBgn0041713	yellow-c	dme:Dmel_CG4182; Q8MYU4; Q9NKA0; Q9VJQ3			0	0	0.06	0.996455	2.38	High	High	High	High	High	High
High	B7Z0Z7	submitted name: Uncharacterized protein, isoform D [OS=Drosophila melanogaster]	0	FALSE	44.033	11	8	69	8	110.1	6.61	163.67		plasma membrane;other membranes		Pf00326, Pf00930	32688	FBgn0266354	BcDNA:GH06235	B7Z0Z7; dme:Dmel_CG45002			0	0	-0.29	0.951964	12.64	High	High	High	High	High	High
High	P15330	Embryonic polarity protein dorsal [OS=Drosophila melanogaster]	0	FALSE	44.02	12	8	43	8	111.5	5.38	114.36	other metabolic processes;stress response;developmental processes;signal transduction;other biological processes	cytosol;nucleus;other cell component	nucleic acid binding activity;other molecular function	Pf00554, Pf16179	35047	FBgn0260632	dl	dme:Dmel_CG6667; O77088; P15330; Q0E8P9; Q6AWP3; Q9VJD9; Q9VJE0	CD209 (DC-SIGN) signaling; Activation of NF-kappaB in B cells; Downstream TCR signaling; FCERI mediated NF-kB activation; Dectin-1 mediated noncanonical NF-kB signaling; NIK-->noncanonical NF-kB signaling; SUMOylation of immune response proteins; Turbulent (oscillatory, disturbed) flow shear stress activates signaling by PIEZO1 and integrins in endothelial cells; DL and DIF homodimers bind to TUB…		20	0	-0.1	0.998972	17.83	High	High	High	High	High	High	Phospho [S770(100)]
High	Q9VKD3	Cysteine desulfurase, mitochondrial [OS=Drosophila melanogaster]	0	FALSE	44.013	21	8	68	8	51	8.21	127.31	cell organization and biogenesis;RNA metabolism OR transcription;other metabolic processes	cytosol;mitochondrion;nucleus	other molecular function	Pf00266	34613	FBgn0032393	Nfs1	dme:Dmel_CG12264; Q9VKD3; Q9VKD4	Mitochondrial iron-sulfur cluster biogenesis; Complex III assembly; Molybdenum cofactor biosynthesis		3	0	0.15	0.953066	10.57	High	High	High	High	High	High
High	O76137	submitted name: GH25602p [OS=Drosophila melanogaster]	0	FALSE	43.904	21	5	285	5	32.2	8.95	996.05		plasma membrane;other membranes		Pf00335	37786	FBgn0020372	TM4SF	O76137			0	0	0.12	0.996455	5.45	High	High	High	High	High	High	Phospho [S262(100); S267(100)]
High	P08646	Ras-like protein 1 [OS=Drosophila melanogaster]	0	FALSE	43.887	43	6	139	6	21.6	7.81	343.79	cell cycle OR cell proliferation;cell organization and biogenesis;stress response;developmental processes;signal transduction;other biological processes	plasma membrane;other membranes	enzyme regulator activity;other molecular function	Pf00071	41140	FBgn0003205	Ras85D	dme:Dmel_CG9375; P08646; Q9V448	Neutrophil degranulation; PTK6 Regulates RHO GTPases, RAS GTPase and MAP kinases; Ca2+ pathway; Regulation of RAS by GAPs; FCERI mediated MAPK activation; CD209 (DC-SIGN) signaling; RAS processing; RAF activation; Negative regulation of MAPK pathway; GRB2 events in EGFR signaling; SHC1 events in EGFR signaling; VEGFR2 mediated cell proliferation; Estrogen-stimulated signaling through PRKCZ; NCAM …		36	0	-0.07	0.996724	1.7	High	High	High	High	High	High
High	P35122	Ubiquitin carboxyl-terminal hydrolase [OS=Drosophila melanogaster]	0	FALSE	43.885	30	5	87	5	25.8	5.49	254.67	protein metabolism;other metabolic processes;other biological processes	other cell component	other molecular function	Pf01088	33397	FBgn0010288	Uch	dme:Dmel_CG4265; P35122; Q4PIX7; Q9TWA0; Q9V417	Neddylation; UCH proteinases; Synthesis of active ubiquitin: roles of E1 and E2 enzymes		3	0	-0.28	0.790261	5.06	High	High	High	High	High	High
High	Q95TK5	submitted name: LD44914p [OS=Drosophila melanogaster]	0	FALSE	43.874	32	9	96	9	51.1	9.06	208.25	other metabolic processes	mitochondrion	other molecular function		43720	FBgn0039854	Dmel\CG1635	dme:Dmel_CG1635; Q95TK5; Q9V9W6	Mitochondrial Fatty Acid Beta-Oxidation		1	0	0.06	0.995204	15.42	High	High	High	High	High	High
High	Q7KT91	Non-lysosomal glucosylceramidase [OS=Drosophila melanogaster]	0	FALSE	43.872	13	9	53	9	108.2	6.25	122.29	other metabolic processes	plasma membrane;other membranes	other molecular function	Pf04685, Pf12215	34835	FBgn0028916		B5RIG1; dme:Dmel_CG33090; Q29R22; Q7KT91; Q95TX3	Glycosphingolipid catabolism		1	0	-0.25	0.933574	6.98	High	High	High	High	High	High
High	Q8T0N3	alpha-glucosidase [OS=Drosophila melanogaster]	0	FALSE	43.85	19	8	47	8	61.6	5.73	99.19				Pf00128	35828	FBgn0050359	Mal-A5	dme:Dmel_CG30359; Q8T0N3			0	0	0.51	0.298378	6.2	High	High	High	High	High	High
High	Q9V405	submitted name: 26S proteasome regulatory complex subunit p48A [OS=Drosophila melanogaster]	0	FALSE	43.774	28	9	78	9	47	5.38	174.08	protein metabolism;other metabolic processes;other biological processes	cytosol;nucleus;other cell component	other molecular function	Pf00004, Pf16450, Pf17862	32047	FBgn0028686	Rpt3	dme:Dmel_CG16916; Q9V405	ABC-family proteins mediated transport; Antigen processing: Ubiquitination & Proteasome degradation; Regulation of RAS by GAPs; Neddylation; Cross-presentation of soluble exogenous antigens (endosomes); UCH proteinases; Degradation of beta-catenin by the destruction complex; Ub-specific processing proteases; Activation of NF-kappaB in B cells; Oxygen-dependent proline hydroxylation of Hypoxia-ind…	Proteasome degradation	52	0	0.15	0.953066	2.45	High	High	High	High	High	High
High	Q7JWI7	submitted name: Hermes, isoform A [OS=Drosophila melanogaster]	0	FALSE	43.731	18	6	64	6	71.7	8.38	157.79	transport	plasma membrane;other membranes	transporter activity	Pf07690	35499	FBgn0033028	hrm	dme:Dmel_CG11665; Q7JWI7			0	0	0.36	0.758305	20.72	High	High	High	High	High	High
High	Q9VS62	submitted name: Smallminded, isoform A [OS=Drosophila melanogaster]	0	FALSE	43.723	14	8	87	8	104.3	5.44	145	other biological processes	nucleus	other molecular function	Pf00004, Pf16725, Pf17862	38824	FBgn0016983	smid	Q9VS62			0	0	-0.29	0.944929	2.14	High	High	High	High	High	High
High	Q7K3E2	submitted name: LD34147p [OS=Drosophila melanogaster]	0	FALSE	43.692	25	10	55	10	61.2	5.62	126.73					33299	FBgn0031313	Dmel\CG5080	dme:Dmel_CG5080; Q7K3E2			0	0	-1.05	0.00347143	1.31	High	High	High	High	High	High
High	M9NCS7	submitted name: Uncharacterized protein, isoform G [OS=Drosophila melanogaster]	0	FALSE	43.66	14	10	35	10	171.2	8.57	63.09	other biological processes	cytoskeleton		Pf07004	34131	FBgn0032010	Dmel\CG8086	dme:Dmel_CG8086; M9NCS7			0	0	0	0.998972	24.22	Peak Found	High	High	High	High	Peak Found
High	F1D8H2	submitted name: Senescence marker protein-30 [OS=Drosophila melanogaster]	0	FALSE	43.658	35	6	80	6	31.6	5.78	221.41				Pf08450			smp-30	F1D8H2			0	0	0.69	0.060672	10.93	High	High	High	High	High	High
High	Q9VC06	submitted name: LD37516p [OS=Drosophila melanogaster]	0	FALSE	43.562	15	9	93	9	81.3	7.08	211.42			other molecular function	Pf01432	42984	FBgn0039252	Dmel\CG11771	dme:Dmel_CG11771; Q9VC06			0	0	0	0.998972	1.43	High	High	High	High	High	High
High	A0A0B4K618	submitted name: Fmr1, isoform G [OS=Drosophila melanogaster]	0	FALSE	43.56	19	8	49	2	81	8.7	128.51	other biological processes	other cell component	nucleic acid binding activity	Pf00013, Pf12235, Pf17904, Pf18336	37528	FBgn0028734	Fmr1	A0A0B4K618			0	6	-0.07	0.998972	8.58	High	High	Peak Found	High	High	High
High	Q9VZW7	submitted name: Carnitine palmitoyltransferase 2 [OS=Drosophila melanogaster]	0	FALSE	43.526	26	10	42	2	75.1	8.35	89.9	other metabolic processes;stress response;other biological processes	mitochondrion	other molecular function	Pf00755	38355	FBgn0035383	CPT2	dme:Dmel_CG2107; Q9VZW7	Carnitine shuttle	Fatty acid beta-oxidation 1; Mitochondrial long chain fatty acid beta-oxidation	3	0				Not Found	Not Found	Not Found	Not Found	Not Found	Not Found
High	A0A0B4LFB3	Eukaryotic translation initiation factor 3 subunit M [OS=Drosophila melanogaster]	0	FALSE	43.504	27	9	81	9	44.1	5.71	136.6	cell organization and biogenesis;protein metabolism;other metabolic processes	ER/Golgi;translational apparatus;other cell component	nucleic acid binding activity	Pf01399, Pf18005	36565	FBgn0033902	eIF3m	A0A0B4LFB3; dme:Dmel_CG8309			0	0	0.02	0.998972	15.83	High	High	High	High	High	High
High	Q9V3E7	submitted name: LD24793p [OS=Drosophila melanogaster]	0	FALSE	43.375	29	6	99	6	27.8	10.55	282.39	RNA metabolism OR transcription;other metabolic processes;transport	other membranes;nucleus	nucleic acid binding activity	Pf00076, Pf13865	44029	FBgn0010774	Ref1	dme:Dmel_CG1101; Q9V3E7	mRNA Splicing - Major Pathway; Transport of the SLBP independent Mature mRNA; Transport of the SLBP Dependant Mature mRNA; Transport of Mature mRNA Derived from an Intronless Transcript; Transport of Mature mRNA derived from an Intron-Containing Transcript; RNA Polymerase II Transcription Termination; mRNA 3'-end processing		7	0	-0.21	0.911666	7.38	High	High	High	High	High	High
High	Q9W1Y2	submitted name: FI05352p [OS=Drosophila melanogaster]	0	FALSE	43.357	12	5	36	1	80.2	8.6	103.24	other metabolic processes;signal transduction;other biological processes	plasma membrane;other membranes	kinase activity;other molecular function	Pf01504	37633	FBgn0034789	PIP5K59B	Q9W1Y2			0	0	-6.64	2.01897e-16	0	Peak Found	Peak Found	High	Not Found	Not Found	Not Found	Phospho [S39(89)]
High	A0A0B4KGY8	submitted name: Uncharacterized protein, isoform C [OS=Drosophila melanogaster]	0	FALSE	43.348	29	4	46	4	28.3	6.01	137.88				Pf00057	42325	FBgn0051221	CG11625	A0A0B4KGY8; dme:Dmel_CG31221			0	0	0.06	0.998972	36.22	High	High	High	High	High	High
High	Q9V434	Asparagine--tRNA ligase, cytoplasmic [OS=Drosophila melanogaster]	0	FALSE	43.339	17	8	67	8	63.9	5.96	175.47	protein metabolism;RNA metabolism OR transcription;other metabolic processes	other cell component	nucleic acid binding activity;other molecular function	Pf00152, Pf01336, Pf20917	35194	FBgn0086443	AsnRS	dme:Dmel_CG10687; Q9V434			0	0	-0.77	0.053232	6.3	High	High	High	High	High	High
High	Q960W6	Putative fatty acyl-CoA reductase CG8306 [OS=Drosophila melanogaster]	0	FALSE	43.255	20	8	73	8	58.4	9.32	175.8	other metabolic processes	other membranes;other cytoplasmic organelle	other molecular function	Pf03015, Pf07993	36857	FBgn0034142		dme:Dmel_CG8306; Q960W6; Q9V7R8	Wax biosynthesis		1	0	0.18	0.933574	0.53	High	High	High	High	High	High
High	A0A6M3Q9L5	submitted name: Phosphatidylinositol 4-phosphate 5-kinase 59B, isoform G [OS=Drosophila melanogaster]	0	FALSE	43.228	11	5	38	1	99	9.6	101.58	other metabolic processes	plasma membrane;other membranes	kinase activity;other molecular function	Pf01504		FBgn0034789	PIP5K59B	A0A6M3Q9L5	SEMA3A-Plexin repulsion signaling by inhibiting Integrin adhesion; Clathrin-mediated endocytosis; Synthesis of PIPs at the plasma membrane; PI5P, PP2A and IER3 Regulate PI3K/AKT Signaling; WNT mediated activation of DVL		5	5	0.31	0.755209	23.01	Peak Found	Peak Found	Peak Found	High	Peak Found	High	Phospho [S39(89)]
High	M9MRG0	submitted name: Nckx30C, isoform E [OS=Drosophila melanogaster]	0	FALSE	43.164	12	5	42	1	94	8.27	139.75	transport	other membranes	transporter activity	Pf01699	45248	FBgn0028704	Nckx30C	M9MRG0			0	0	-0.02	0.998972	9.29	High	High	High	High	High	Peak Found
High	Q8SXQ1	aldehyde dehydrogenase (NAD(+)) [OS=Drosophila melanogaster]	0	FALSE	43.158	15	4	42	4	58.3	7.44	145.36			other molecular function	Pf00171	40097	FBgn0036857	Aldh7A1	dme:Dmel_CG9629; Q8SXQ1; Q9VVX8	Choline catabolism; Lysine catabolism		2	0	0.59	0.162042	2.67	High	High	High	High	High	High
High	Q9VIM5	Actin-related protein 2/3 complex subunit 2 [OS=Drosophila melanogaster]	0	FALSE	43.134	34	8	92	8	35.1	7.91	209.29	cell organization and biogenesis;other biological processes	cytoskeleton	cytoskeletal activity	Pf04045	35311	FBgn0032859	Arpc2	dme:Dmel_CG10954; Q95T07; Q9VIM5	Regulation of actin dynamics for phagocytic cup formation; RHO GTPases Activate WASPs and WAVEs; Clathrin-mediated endocytosis; EPHB-mediated forward signaling		4	0	0.02	0.998972	2.08	High	High	High	High	High	High
High	A0A6M3Q7C8	non-specific serine/threonine protein kinase [OS=Drosophila melanogaster]	0	FALSE	43.117	11	7	40	7	111.9	9.54	116.48	cell organization and biogenesis;RNA metabolism OR transcription;other metabolic processes;other biological processes	nucleus;other cell component	kinase activity;other molecular function	Pf00069		FBgn0286813	SRPK	A0A6M3Q7C8			0	0	0.01	0.998972	18.83	High	High	High	High	High	High
High	Q9W058	Succinyl-CoA:3-ketoacid-coenzyme A transferase, mitochondrial [OS=Drosophila melanogaster]	0	FALSE	43.097	21	7	75	7	54.9	8.37	139.44	other metabolic processes	mitochondrion	other molecular function	Pf01144	38261	FBgn0035298	Scot	dme:Dmel_CG1140; Q8IRG3; Q9W058	Mitochondrial protein degradation; Utilization of Ketone Bodies	Synthesis and degradation of ketone bodies	3	0	0.19	0.925022	10.06	High	High	High	High	High	High
High	Q8T8V5	submitted name: AT22034p [OS=Drosophila melanogaster]	0	FALSE	43.085	21	7	62	1	44.8	8.03	151.83	RNA metabolism OR transcription;other metabolic processes	nucleus;other cell component	nucleic acid binding activity	Pf05383, Pf08777			La	Q8T8V5			0	0	-0.53	0.521555	20.43	High	High	High	High	High	High
High	U3PXB4	submitted name: FI23909p1 [OS=Drosophila melanogaster]	0	FALSE	43.07	9	11	99	11	151.8	6.98	169.64	cell organization and biogenesis	other cell component	other molecular function	Pf05994, Pf07159		FBgn0038320	Sra-1-RA	U3PXB4			0	0	-0.23	0.953025	4.33	High	High	High	High	High	High
High	Q8SZK9	submitted name: HL04814p [OS=Drosophila melanogaster]	0	FALSE	43.056	42	8	171	8	26.3	8.16	386			other molecular function		33678	FBgn0287234	slf	dme:Dmel_CG3244; Q8SZK9; Q9VR27			0	0	-0.66	0.131419	1.12	High	High	High	High	High	High
High	Q8MQQ8	submitted name: LD21041p [OS=Drosophila melanogaster]	0	FALSE	43.043	11	10	52	10	144.9	4.78	122.05	protein metabolism;other metabolic processes;transport;other biological processes	other cell component	other molecular function	Pf02825, Pf02862			PAPLA1	Q8MQQ8			0	0	0.09	0.985627	9.15	High	High	High	High	High	High
High	H0RNI1	methylcrotonoyl-CoA carboxylase [OS=Drosophila melanogaster]	0	FALSE	43.037	13	6	58	6	62.6	7.49	141.16	other metabolic processes		other molecular function	Pf01039	59261	FBgn0042083	CG3267-RA	dme:Dmel_CG3267; H0RNI1			0	0	1.12	0.00122327	6.43	High	High	High	High	High	High
High	Q9VF20	ATP-binding cassette sub-family B member 6 [OS=Drosophila melanogaster]	0	FALSE	43.031	14	7	46	7	97.8	8.37	117.45	stress response;transport	non-structural extracellular;other membranes;mitochondrion;ER/Golgi;other cytoplasmic organelle	transporter activity;other molecular function	Pf00005, Pf00664, Pf16185	41925	FBgn0038376	Hmt-1	dme:Dmel_CG4225; Q9VF20	Mitochondrial ABC transporters		1	0	-0.28	0.9591	4.98	High	High	High	High	High	High
High	Q7K1M4	submitted name: SD04017p [OS=Drosophila melanogaster]	0	FALSE	42.95	23	5	37	5	35.8	6.2	118.47	cell organization and biogenesis;transport	other cytoplasmic organelle	transporter activity;other molecular function	Pf00650	35993	FBgn0033434	Dmel\CG1902	dme:Dmel_CG1902; Q7K1M4	Vitamin E		1	0	0.09	0.977491	0.63	High	High	High	High	High	High
High	Q9VGH5	submitted name: AT27789p [OS=Drosophila melanogaster]	0	FALSE	42.861	23	7	41	7	61.4	6.04	91.76	cell organization and biogenesis;developmental processes;other biological processes	nucleus;other cell component	nucleic acid binding activity	Pf00076	41431	FBgn0259139	glo	Q9VGH5	mRNA Splicing - Major Pathway; Processing of Capped Intron-Containing Pre-mRNA		2	0	0.61	0.310157	8.58	High	Peak Found	High	High	Peak Found	High
High	A8DY81	submitted name: Not1, isoform C [OS=Drosophila melanogaster]	0	FALSE	42.856	6	10	42	10	281	6.76	100.06	RNA metabolism OR transcription;other metabolic processes;other biological processes	nucleus;other cell component	other molecular function	Pf04054, Pf12842, Pf16415, Pf16417, Pf16418, Pf22940	5740252	FBgn0085436	Not1	A8DY81; dme:Dmel_CG34407			0	0	-0.31	0.933574	3.08	High	High	High	High	High	High
High	Q9VTY2	submitted name: Uncharacterized protein, isoform A [OS=Drosophila melanogaster]	0	FALSE	42.838	31	8	72	7	35.8	6.11	152.35	other metabolic processes	cytosol	other molecular function	Pf00248	39424	FBgn0036290	anon-WO0172774.89	dme:Dmel_CG10638; Q9VTY2; Q9VTY3	Pregnenolone biosynthesis; RA biosynthesis pathway; Prednisone ADME; Glutathione conjugation; Estrogen biosynthesis; Synthesis of bile acids and bile salts via 7alpha-hydroxycholesterol; Synthesis of bile acids and bile salts via 24-hydroxycholesterol; Synthesis of bile acids and bile salts via 27-hydroxycholesterol; Synthesis of Prostaglandins (PG) and Thromboxanes (TX); Fructose biosynthesis; F…		12	0	-0.04	0.998972	3.04	High	High	High	High	High	High
High	Q7K110	Dolichyl-diphosphooligosaccharide--protein glycosyltransferase subunit 2 [OS=Drosophila melanogaster]	0	FALSE	42.764	16	7	82	7	69.2	9.17	212.65	protein metabolism;other metabolic processes;other biological processes	other membranes;ER/Golgi	other molecular function	Pf05817	37029	FBgn0034277	OstDelta	Q7K110		Proteasome degradation	1	0	-0.16	0.977491	4.84	High	High	High	High	High	High
High	A0A6F7U5U6	submitted name: Polychaetoid, isoform P [OS=Drosophila melanogaster]	0	FALSE	42.742	9	7	39	1	152.9	9.39	103.33	cell adhesion;cell organization and biogenesis;other biological processes	plasma membrane;other membranes;other cell component	other molecular function	Pf00595, Pf00625, Pf07653		FBgn0262614	pyd	A0A6F7U5U6			0	0	-6.64	2.01897e-16	0	Not Found	Not Found	Peak Found	Not Found	Not Found	Not Found
High	Q9V7D2	V-type proton ATPase subunit D 1 [OS=Drosophila melanogaster]	0	FALSE	42.741	41	9	139	7	27.6	9.54	319.11	transport	plasma membrane;other membranes;other cytoplasmic organelle	transporter activity	Pf01813	44702	FBgn0022097	Vha36-1	dme:Dmel_CG8186; Q9V7D2	Neutrophil degranulation; Insulin receptor recycling; ROS and RNS production in phagocytes; Transferrin endocytosis and recycling; Amino acids regulate mTORC1; Ion channel transport		6	2	-0.15	0.953066	7.12	High	High	High	High	High	High
High	Q7K5N8	submitted name: GH01592p [OS=Drosophila melanogaster]	0	FALSE	42.728	27	7	65	7	40.7	6.1	173.02	protein metabolism;other metabolic processes;other biological processes	non-structural extracellular	other molecular function	Pf00112, Pf08246	36973	FBgn0034229	CtsK2	dme:Dmel_CG4847; Q7K5N8			0	0	-1.41	1.49605e-05	10.92	High	High	High	High	High	High
High	Q8MLZ7	Chitinase-like protein Idgf3 [OS=Drosophila melanogaster]	0	FALSE	42.722	27	7	81	7	49.2	7.55	217.95	other metabolic processes;stress response;developmental processes;other biological processes		signal transduction activity or receptor binding;other molecular function	Pf00704	34981		Idgf3	A4V0S4; dme:Dmel_CG4559; O96666; Q8MLZ7; Q8MM23; Q8MX33; Q8MX34; Q8MX35; Q8MX36; Q8MX37; Q8MX38; Q8MX39; Q9V3B9	Neutrophil degranulation		1	0	-0.41	0.696961	5.44	High	High	High	High	High	High
High	A8JRE3	submitted name: Without children, isoform B [OS=Drosophila melanogaster]	0	FALSE	42.667	7	7	55	7	188.6	4.75	130.8	other metabolic processes;developmental processes;other biological processes	nucleus;other cell component	other molecular function	Pf06467, Pf12012	47249	FBgn0010328	woc	A8JRE3; dme:Dmel_CG5965			0	0	-0.45	0.710157	2.41	High	High	High	High	High	High
High	Q9VQF7	Bacchus [OS=Drosophila melanogaster]	0	FALSE	42.628	28	3	125	3	15.5	4.04	347.91	other biological processes	nucleus			33462	FBgn0031453	Bacc	dme:Dmel_CG9894; Q9VQF7			0	0	0.33	0.854265	3.38	High	High	High	High	High	High
High	Q9W3K6	submitted name: LD35927p [OS=Drosophila melanogaster]	0	FALSE	42.625	15	7	54	7	89.2	5.33	154.21	transport		cytoskeletal activity;other molecular function	Pf00018, Pf09431	31729	FBgn0029997	Dmel\CG2258	dme:Dmel_CG2258; Q9W3K6	Regulation of actin dynamics for phagocytic cup formation; RHO GTPases Activate WASPs and WAVEs		2	0	-0.42	0.690158	5.22	High	High	High	High	High	High
High	M9PI37	submitted name: Sodium chloride cotransporter 69, isoform E [OS=Drosophila melanogaster]	0	FALSE	42.582	8	8	69	8	133.4	7.69	184.98	cell organization and biogenesis;transport;other biological processes	plasma membrane;other membranes	transporter activity	Pf00324, Pf03522	39410	FBgn0036279	Ncc69	M9PI37	Cation-coupled Chloride cotransporters		1	0	0.34	0.643866	3.27	High	High	High	High	High	High	Phospho [S875(87.8)]
High	M9NCX1	submitted name: Lethal (2) giant larvae, isoform G [OS=Drosophila melanogaster]	0	FALSE	42.544	11	7	45	7	126.8	5.94	108.11	transport			Pf08366	33156	FBgn0002121	l(2)gl	dme:Dmel_CG2671; M9NCX1			0	0	-0.18	0.990757	27.32	High	High	High	High	High	High
High	Q9VUY1	Chloride channel protein [OS=Drosophila melanogaster]	0	FALSE	42.532	14	9	26	9	98	6.96	66.33	cell organization and biogenesis;transport;other biological processes	plasma membrane;other membranes;ER/Golgi;other cytoplasmic organelle	transporter activity	Pf00571, Pf00654	39759	FBgn0036566	ClC-c	dme:Dmel_CG5284; H5V8F7; Q9VUY1	Stimuli-sensing channels		1	0	-0.05	0.998972	12.01	High	High	High	High	High	High
High	Q0KHU2	submitted name: IGF-II mRNA-binding protein, isoform K [OS=Drosophila melanogaster]	0	FALSE	42.521	19	7	41	7	69.4	9.25	131.81	cell organization and biogenesis;RNA metabolism OR transcription;other metabolic processes;stress response;transport;developmental processes;other biological processes	cytosol;nucleus;other cell component	nucleic acid binding activity	Pf00013, Pf00076	32009	FBgn0285926	Imp	dme:Dmel_CG1691; Q0KHU2			0	0	-0.4	0.719261	4.45	High	High	High	High	High	High
High	Q86P77	submitted name: SD01504p [OS=Drosophila melanogaster]	0	FALSE	42.514	8	7	25	7	143.6	8.48	53.21	cell organization and biogenesis;developmental processes;signal transduction	cytoskeleton;other cell component	enzyme regulator activity	Pf00620, Pf00784			RhoGAP93B	Q86P77			0	0	-0.26	0.965552	5.83	High	High	High	High	High	High
High	E1JGX2	G protein-coupled receptor kinase [OS=Drosophila melanogaster]	0	FALSE	42.448	16	7	38	7	80.5	6.61	115.35	signal transduction		kinase activity;other molecular function	Pf00069, Pf00169, Pf00615	3355013	FBgn0260798	Gprk1	dme:Dmel_CG40129; E1JGX2			0	0	-0.52	0.419807	0.53	High	High	High	High	High	High
High	C6TP45	Reticulon-like protein [OS=Drosophila melanogaster]	0	FALSE	42.418	27	5	154	1	25	6.96	302.83		other membranes;ER/Golgi		Pf02453			Rtnl1-RD	C6TP45			0	0	-0.17	0.977491	36.31	High	High	High	High	High	High
High	G4LU41	submitted name: MIP30509p1 [OS=Drosophila melanogaster]	0	FALSE	42.402	8	7	38	1	153.5	9.36	99.27		plasma membrane;other membranes;other cell component		Pf00595, Pf00625, Pf07653			pyd-RH	G4LU41			0	6	-0.42	0.753656	13.39	Peak Found	Peak Found	Peak Found	Peak Found	Peak Found	Peak Found
High	Q9VL18	Probable elongation factor 1-delta [OS=Drosophila melanogaster]	0	FALSE	42.352	34	6	91	6	28.9	4.87	246.8	protein metabolism;other metabolic processes	cytosol;other cell component	enzyme regulator activity;nucleic acid binding activity	Pf00736, Pf10587	34363	FBgn0032198	eEF1delta	dme:Dmel_CG4912; Q9VL18; Q9VL19	Eukaryotic Translation Elongation	Translation factors	2	0	0.51	0.435033	14.89	High	High	High	High	High	High	Phospho [T61(100); S68(100)]
High	Q9I7R1	NADH-cytochrome b5 reductase [OS=Drosophila melanogaster]	0	FALSE	42.332	22	5	230	5	35.3	8.92	615.43	transport;other biological processes	other membranes;mitochondrion;ER/Golgi	other molecular function	Pf00175, Pf00970	39336	FBgn0036211	Dmel\CG5946	Q8IH41; Q9I7R1; Q9VTP2			0	0	0.19	0.977491	2.13	High	High	High	High	High	High
High	Q9VKZ8	Ubiquitin carboxyl-terminal hydrolase [OS=Drosophila melanogaster]	0	FALSE	42.327	25	9	71	9	53.7	6.25	158.32	protein metabolism;other metabolic processes;other biological processes	cytosol;nucleus	other molecular function	Pf00443	34387	FBgn0032216	Usp14	dme:Dmel_CG5384; Q9VKZ8	Ub-specific processing proteases; Ubiquitination and proteolysis of phosphorylated CI; Degradation of NF-kappa-B inhibitor, CACT; Ubiquitination and degradation of phosphorylated ARM; Nuclear CI is degraded; Degradation of TIM; Degradation of PER; Degradation of CRY		9	0	-0.04	0.998972	27.18	High	High	High	High	High	High
High	Q9VJ12	submitted name: Acinus, isoform A [OS=Drosophila melanogaster]	0	FALSE	42.227	19	9	50	9	83.7	6.7	111.78	RNA metabolism OR transcription;other metabolic processes;other biological processes	nucleus;other cell component	nucleic acid binding activity	Pf16294	35173	FBgn0263198	Acn	dme:Dmel_CG10473; Q9VJ12	mRNA Splicing - Major Pathway; Apoptotic cleavage of cellular proteins		2	0	-0.08	0.998972	0.82	High	High	High	High	High	High	Phospho [S315(90.9)]
High	Q8IHE3	Mitochondrial import inner membrane translocase subunit TIM44 [OS=Drosophila melanogaster]	0	FALSE	42.183	25	11	162	11	52.9	8.38	308.94	stress response;transport	other membranes;mitochondrion	other molecular function	Pf04280				Q8IHE3			0	0	0.08	0.996455	5.42	High	High	High	High	High	High
High	O61491	Flotillin-1 [OS=Drosophila melanogaster]	0	FALSE	42.166	26	9	123	9	47.1	5.64	258.62	signal transduction;other biological processes	plasma membrane;other membranes;other cell component	other molecular function	Pf01145, Pf15975	36726	FBgn0024754	Flo1	dme:Dmel_CG8200; O61491; Q9V7D7	RHOA GTPase cycle; RHOB GTPase cycle; Synaptic adhesion-like molecules		3	0	-0.48	0.473503	2.36	High	High	High	High	High	High
High	A0A0B4KER0	submitted name: Relative of woc, isoform C [OS=Drosophila melanogaster]	0	FALSE	42.156	7	7	52	7	146.1	8.06	131.25	other biological processes	nucleus;other cell component	nucleic acid binding activity;other molecular function		36685	FBgn0033998	row	A0A0B4KER0; dme:Dmel_CG8092			0	0	0.13	0.969591	10.9	High	High	High	High	High	High
High	Q9VXM4	submitted name: LD12946p [OS=Drosophila melanogaster]	0	FALSE	42.104	27	6	54	6	27.9	4.74	170.02		plasma membrane;other membranes;ER/Golgi	other molecular function	Pf00173	32548	FBgn0030703	MSBP	dme:Dmel_CG9066; Q9VXM4	Neutrophil degranulation; RHOD GTPase cycle; Heme signaling		3	0	0.06	0.989511	9.12	High	High	High	High	High	High
High	P14318	Muscle-specific protein 20 [OS=Drosophila melanogaster]	0	FALSE	42.094	43	6	78	6	20.2	8.65	205.65	cell organization and biogenesis;other biological processes	cytoskeleton	cytoskeletal activity	Pf00307, Pf00402	36468	FBgn0002789	Mp20	A4UZF7; dme:Dmel_CG4696; P14318; Q1WWC7; Q9V6M7			0	0	-0.46	0.471191	7.22	High	High	High	High	High	High
High	Q9VF24	submitted name: Crossveinless d [OS=Drosophila melanogaster]	0	FALSE	42.052	8	8	72	8	167.7	6.51	187.62	transport;developmental processes;other biological processes	non-structural extracellular	transporter activity;other molecular function	Pf01347, Pf09172	41921	FBgn0265048	cv-d	dme:Dmel_CG31150; Q9VF24			0	0	-0.54	0.36593	8.02	High	High	High	High	High	High
High	P55830	Small ribosomal subunit protein eS1 [OS=Drosophila melanogaster]	0	FALSE	41.995	38	8	134	8	30.3	9.61	288.29	protein metabolism;other metabolic processes;other biological processes	cytosol;translational apparatus	other molecular function	Pf01015	43768	FBgn0017545	RpS3A	C4IXY1; dme:Dmel_CG2168; E4NKK4; H0RNB6; H9XVL9; O44389; P55830; Q8IMA9; Q8IMB0; Q8SZD2; Q9V4A9	L13a-mediated translational silencing of Ceruloplasmin expression; Translation initiation complex formation; Formation of a pool of free 40S subunits; Formation of the ternary complex, and subsequently, the 43S complex; Ribosomal scanning and start codon recognition; Nonsense Mediated Decay (NMD) enhanced by the Exon Junction Complex (EJC); Nonsense Mediated Decay (NMD) independent of the Exon Ju…		9	0	-0.24	0.851143	6.87	High	High	High	High	High	High
High	O97182	Actin-related protein 2/3 complex subunit [OS=Drosophila melanogaster]	0	FALSE	41.977	28	6	52	6	41.6	8.35	141.4	cell adhesion;cell organization and biogenesis;transport;developmental processes;other biological processes	cytosol;cytoskeleton;nucleus	cytoskeletal activity	Pf00400	34793	FBgn0001961	Arpc1	dme:Dmel_CG8978; O97182	Regulation of actin dynamics for phagocytic cup formation; RHO GTPases Activate WASPs and WAVEs; Clathrin-mediated endocytosis; EPHB-mediated forward signaling		4	0	0.01	0.998972	4.94	High	High	High	High	High	High
High	M9ZVK8	submitted name: FI21003p1 [OS=Drosophila melanogaster]	0	FALSE	41.954	21	7	57	1	44.9	7.58	138.42	RNA metabolism OR transcription;other metabolic processes	nucleus;other cell component	nucleic acid binding activity	Pf05383, Pf08777	35305	FBgn0011638	La-RB	dme:Dmel_CG10922; M9ZVK8			0	6	-0.33	0.913235	1.27	Not Found	Not Found	Not Found	Not Found	Not Found	Not Found
High	A0A0B4K7H0	submitted name: Tetratricopeptide repeat domain 7, isoform B [OS=Drosophila melanogaster]	0	FALSE	41.911	13	9	52	9	94.5	6.87	102.73	other metabolic processes;other biological processes	plasma membrane;other membranes		Pf13428, Pf19440	48387	FBgn0021847	Ttc7	A0A0B4K7H0; dme:Dmel_CG8325			0	0	-0.17	0.977491	23.84	High	High	High	High	High	High
High	Q8INB6	non-specific serine/threonine protein kinase [OS=Drosophila melanogaster]	0	FALSE	41.787	25	8	67	1	48.7	9.17	113.55	transport;developmental processes;signal transduction;other biological processes	plasma membrane;other membranes;nucleus;other cell component	kinase activity;other molecular function	Pf00069, Pf12605	49701	FBgn0250823	gish	Q8INB6			0	0	0.21	0.973548	18.71	High	High	High	High	High	High	Phospho [T317(93.4)]
High	Q9VCR2	submitted name: Uncharacterized protein, isoform A [OS=Drosophila melanogaster]	0	FALSE	41.764	35	8	27	8	45	5.62	82.28	other metabolic processes	other cell component	other molecular function	Pf01546, Pf07687	42728	FBgn0039049	Dmel\CG6726	dme:Dmel_CG6726; Q9VCR2			0	0	0.08	0.995204	30.29	High	High	High	High	High	High
High	C0PDE2	submitted name: MIP05930p [OS=Drosophila melanogaster]	0	FALSE	41.762	20	5	39	5	58.1	8.82	121.27		other membranes;ER/Golgi	other molecular function	Pf00067		FBgn0038236	Cyp313a1-RA	C0PDE2			0	0	-0.78	0.167727	11.06	High	High	High	High	High	High
High	E1JI66	submitted name: Sunday driver, isoform C [OS=Drosophila melanogaster]	0	FALSE	41.669	12	9	32	9	135.2	5.57	85.66	signal transduction	other cell component	other molecular function	Pf09744, Pf16471, Pf19056	43905	FBgn0024187	syd	E1JI66			0	0	-0.08	0.998972	9.57	High	High	High	High	High	High
High	P20432	Glutathione S-transferase D1 [OS=Drosophila melanogaster]	0	FALSE	41.628	41	6	146	6	23.9	7.23	338.96	other metabolic processes;other biological processes	other cell component	other molecular function	Pf00043, Pf02798	41503	FBgn0001149	GstD1	dme:Dmel_CG10045; P20432; Q4JFI6; Q8MR98; Q9TX88; Q9VG99			0	0	0.41	0.692838	17.27	High	High	High	High	High	High
High	Q7JR58	Enoyl-CoA hydratase, mitochondrial [OS=Drosophila melanogaster]	0	FALSE	41.622	38	9	118	9	31.6	8.63	200.53	other metabolic processes		other molecular function	Pf00378	36536	FBgn0033879	Echs1	dme:Dmel_CG6543; Q7JR58	Branched-chain amino acid catabolism; Beta oxidation of lauroyl-CoA to decanoyl-CoA-CoA; Beta oxidation of decanoyl-CoA to octanoyl-CoA-CoA; Beta oxidation of octanoyl-CoA to hexanoyl-CoA; Beta oxidation of hexanoyl-CoA to butanoyl-CoA; Beta oxidation of butanoyl-CoA to acetyl-CoA	Fatty acid beta-oxidation 3; Fatty acid beta-oxidation 1; Fatty acid biosynthesis	9	0	1.65	8.75099e-08	27.55	High	High	High	High	High	High
High	O77287	submitted name: Su(P) protein [OS=Drosophila melanogaster]	0	FALSE	41.598	16	5	36	5	47.3	9.14	126.02	other metabolic processes	other membranes;mitochondrion	other molecular function	Pf00462			mPges2	O77287			0	0	1.88	4.38787e-10	14.56	High	High	High	High	High	High
High	Q5U0U9	submitted name: AT25839p [OS=Drosophila melanogaster]	0	FALSE	41.59	8	7	58	7	135.9	6.2	135.09	cell organization and biogenesis;transport	other membranes;ER/Golgi;other cell component	other molecular function	Pf00400			Sec31	Q5U0U9			0	0	0.02	0.998972	4.16	High	High	High	High	High	High
High	Q9VUK8	Glycine--tRNA ligase [OS=Drosophila melanogaster]	0	FALSE	41.551	15	10	86	10	85.1	7.74	160	cell organization and biogenesis;protein metabolism;RNA metabolism OR transcription;other metabolic processes;developmental processes	mitochondrion;other cell component	other molecular function	Pf00458, Pf00587, Pf03129	39644	FBgn0027088	GlyRS	C9QP25; dme:Dmel_CG6778; Q961R8; Q9VUK8			0	0	-0.18	0.977491	0.76	High	High	High	High	High	High
High	C6SUV6	submitted name: LP14077p [OS=Drosophila melanogaster]	0	FALSE	41.536	13	4	317	4	47.1	10.21	941.03	protein metabolism;other metabolic processes	translational apparatus;other cell component	other molecular function	Pf00297		FBgn0020910	RpL3-RA	C6SUV6			0	0	-0.34	0.749211	33.54	High	High	High	High	High	High
High	Q7YZA4	submitted name: Dishevelled associated activator of morphogenesis, isoform A [OS=Drosophila melanogaster]	0	FALSE	41.489	9	6	41	6	125.4	6.98	141.33	cell organization and biogenesis;developmental processes;other biological processes	cytosol;cytoskeleton;other cell component	cytoskeletal activity;other molecular function	Pf02181, Pf06367, Pf06371	31075	FBgn0025641	DAAM	Q7YZA4			0	0	0.14	0.977491	20.98	High	High	High	High	High	High	Phospho [S406(100)]
High	Q9VDW3	Dystrophin, isoform B [OS=Drosophila melanogaster]	0	FALSE	41.481	7	8	56	1	185.2	7.05	129.37	cell-cell signaling;cell organization and biogenesis;developmental processes;other biological processes	plasma membrane;other membranes;cytoskeleton;other cell component	cytoskeletal activity;other molecular function	Pf00435, Pf00569, Pf09068, Pf09069	42327	FBgn0260003	Dys	dme:Dmel_CG34157; O62529; Q9BK99; Q9VDW3			0	0	-0.51	0.860131	22.19	High	High	High	High	High	High
High	Q9VC57	Atlastin [OS=Drosophila melanogaster]	0	FALSE	41.477	17	7	49	7	60.9	6.54	111.72	cell organization and biogenesis;other metabolic processes;developmental processes;other biological processes	other membranes;ER/Golgi;other cell component	other molecular function	Pf02263	42934	FBgn0039213	atl	dme:Dmel_CG6668; Q9VC57			0	0	0.17	0.950257	3.03	High	High	High	High	High	High
High	Q9V431	Apoptosis inhibitor 5 homolog [OS=Drosophila melanogaster]	0	FALSE	41.457	15	7	77	7	59.9	6.76	154.24	other biological processes	nucleus	nucleic acid binding activity	Pf05918	35053	FBgn0286781	cass	dme:Dmel_CG6582; Q9V431			0	0	-0.34	0.778155	15.15	High	High	High	High	High	High
High	Q9W3C4	beta-N-acetylhexosaminidase [OS=Drosophila melanogaster]	0	FALSE	41.449	19	10	85	10	70.6	7.74	197.93	other metabolic processes	plasma membrane;other membranes;other cytoplasmic organelle	other molecular function	Pf00728, Pf14845	31808	FBgn0041629	Hexo2	dme:Dmel_CG1787; Q9W3C4; Q9W3C5	Neutrophil degranulation; Hyaluronan uptake and degradation; Glycosphingolipid catabolism; Keratan sulfate degradation; CS/DS degradation		5	0	1.44	1.81251e-07	29.13	High	High	Peak Found	High	High	High
High	O46094	submitted name: EG:86E4.5 protein [OS=Drosophila melanogaster]	0	FALSE	41.437	14	8	59	8	97.5	5.88	125.98	cell organization and biogenesis;other metabolic processes;transport;signal transduction	other membranes;other cytoplasmic organelle;other cell component	other molecular function	Pf16776, Pf21310	31157	FBgn0023508	Ocrl	dme:Dmel_CG3573; O46094	RAC3 GTPase cycle; Golgi Associated Vesicle Biogenesis; Clathrin-mediated endocytosis; Synthesis of PIPs at the plasma membrane; Synthesis of PIPs at the Golgi membrane; RHOJ GTPase cycle; Synthesis of IP2, IP, and Ins in the cytosol; Synthesis of IP3 and IP4 in the cytosol		8	0	-0.06	0.998972	2.71	High	High	High	High	High	High
High	E1JH01	COP9 signalosome complex subunit 4 [OS=Drosophila melanogaster]	0	FALSE	41.411	24	7	56	7	46.4	6.32	140.88		nucleus;other cell component		Pf01399, Pf18420, Pf22241	35759	FBgn0027054	CSN4	dme:Dmel_CG8725; E1JH01			0	0	-0.14	0.985627	4.92	High	High	High	High	High	High
High	Q7JX87	submitted name: Peroxiredoxin 2540-2 [OS=Drosophila melanogaster]	0	FALSE	41.407	44	8	105	2	24.7	6.43	217.77	other metabolic processes;other biological processes	cytosol;mitochondrion	other molecular function	Pf00578, Pf10417	36098	FBgn0033518	Prx6c	dme:Dmel_CG11765; Q7JX87			0	0	5.33	2.01897e-16	63.4	Peak Found	Peak Found	Peak Found	High	High	High
High	Q9GP66	submitted name: Nahoda protein [OS=Drosophila melanogaster]	0	FALSE	41.394	9	10	78	10	149.8	5.68	172.54		other membranes		Pf03351			nahoda	Q9GP66			0	0	0.01	0.998972	1.48	High	High	High	High	High	High
High	I1V500	submitted name: Supercoiling factor variant A [OS=Drosophila melanogaster]	0	FALSE	41.297	34	8	73	8	37.9	4.69	211.11			other molecular function	Pf13202, Pf13499			scf	I1V500			0	0	0.26	0.850017	8.93	High	High	High	High	High	High
High	Q9VT04	Proton-coupled amino acid transporter-like protein pathetic [OS=Drosophila melanogaster]	0	FALSE	41.274	11	4	49	4	52	7.71	166.14	cell organization and biogenesis;transport;developmental processes;other biological processes	plasma membrane;other membranes;other cytoplasmic organelle;other cell component	transporter activity	Pf01490	39106	FBgn0036007	path	dme:Dmel_CG3424; Q9VT04	Amino acid transport across the plasma membrane; Tryptophan catabolism; Proton-coupled neutral amino acid transporters		3	0	0.44	0.433622	23.03	High	High	High	High	High	High
High	A1Z893	submitted name: DI01187p [OS=Drosophila melanogaster]	0	FALSE	41.249	44	8	99	2	24.7	6.43	210.39	stress response;other biological processes	non-structural extracellular;cytosol;mitochondrion;other cell component	other molecular function	Pf00578, Pf10417	36101	FBgn0033521	Dmel\CG12896	A1Z893; dme:Dmel_CG12896			0	7	2.04	1.78051e-14	8.74	Peak Found	Peak Found	Peak Found	Peak Found	Peak Found	Peak Found
High	Q9V5C6	Proteasome subunit alpha type-3 [OS=Drosophila melanogaster]	0	FALSE	41.241	41	9	203	9	27.7	5.69	481.85	protein metabolism;other metabolic processes;other biological processes	cytosol;nucleus;other cell component		Pf00227, Pf10584	36018	FBgn0023175	Prosalpha7	dme:Dmel_CG1519; O17313; Q8MKU6; Q9V5C6	Regulation of RAS by GAPs; Neddylation; Antigen processing: Ubiquitination & Proteasome degradation; Cross-presentation of soluble exogenous antigens (endosomes); ABC-family proteins mediated transport; UCH proteinases; Degradation of beta-catenin by the destruction complex; Ub-specific processing proteases; Activation of NF-kappaB in B cells; Oxygen-dependent proline hydroxylation of Hypoxia-ind…	Proteasome degradation	52	0	-0.03	0.998972	14.22	High	High	High	High	High	High
High	A4V2K7	submitted name: D1 chromosomal protein, isoform C [OS=Drosophila melanogaster]	0	FALSE	41.083	16	3	59	3	37	6.64	183.2			nucleic acid binding activity	Pf02178	41095	FBgn0000412	D1	A4V2K7; dme:Dmel_CG9745			0	0	-0.02	0.998972	24.48	High	High	High	High	High	High	Phospho [S246(100); S299(100); S307(85.8)]
High	Q9VZ49	Endoribonuclease CG2145 [OS=Drosophila melanogaster]	0	FALSE	41.055	19	8	89	8	63.6	8.88	174.53	other biological processes	non-structural extracellular;ER/Golgi	nucleic acid binding activity;other molecular function	Pf09412	32027	FBgn0030251		A9UNF0; dme:Dmel_CG2145; Q8SY54; Q9VZ49			0	0	-0.48	0.450683	1.58	High	High	High	High	High	High
High	Q9VB81	submitted name: Cuticular protein 97Eb [OS=Drosophila melanogaster]	0	FALSE	41.054	52	7	67	7	26.7	8.15	161.56	developmental processes	extracellular matrix	other molecular function	Pf00379	43259	FBgn0039481	Cpr97Eb	dme:Dmel_CG15884; Q8SZC8; Q9VB81			0	0	-0.61	0.262203	10.05	High	High	High	High	High	High
High	Q7K0D8	Nuclear pore complex protein Nup50 [OS=Drosophila melanogaster]	0	FALSE	41.032	19	7	48	7	59.4	8.43	151.51	cell organization and biogenesis;stress response;transport;other biological processes	other membranes;nucleus;other cell component	nucleic acid binding activity	Pf00638, Pf08911	35784	FBgn0033264	Nup50	dme:Dmel_CG2158; Q7K0D8	Transport of the SLBP independent Mature mRNA; Transport of the SLBP Dependant Mature mRNA; Transport of Mature mRNA Derived from an Intronless Transcript; Transport of Mature mRNA derived from an Intron-Containing Transcript; SUMOylation of DNA damage response and repair proteins; Nuclear Pore Complex (NPC) Disassembly; SUMOylation of SUMOylation proteins; SUMOylation of chromatin organization p…		10	0	-0.15	0.985627	5.22	High	High	High	High	High	High
High	Q9VS41	submitted name: Unc-13-4A, isoform B [OS=Drosophila melanogaster]	0	FALSE	41.02	9	6	25	6	154	6.4	69.26	cell-cell signaling;cell organization and biogenesis;transport	ER/Golgi;other cytoplasmic organelle;other cell component		Pf00168, Pf06292	38801	FBgn0035756	unc-13-4A	dme:Dmel_CG32381; Q9VS41	Neutrophil degranulation		1	0	0.12	0.985627	5.04	High	High	High	High	High	High
High	A0A0B4KFT0	Cytochrome c oxidase subunit 5A, mitochondrial [OS=Drosophila melanogaster]	0	FALSE	41.014	51	6	626	6	16.6	5.68	1175.46	other metabolic processes		other molecular function	Pf02284	41432	FBgn0019624	COX5A	A0A0B4KFT0; dme:Dmel_CG14724			0	0	0.18	0.977491	22.81	High	High	High	High	High	High
High	A1ZB83	submitted name: Uncharacterized protein, isoform B [OS=Drosophila melanogaster]	0	FALSE	41.014	27	7	127	2	39.3	5	289.76		other cell component		Pf04201	37117	FBgn0034345	BcDNA:RH27395	A1ZB83			0	6	0.14	0.995204	0.03	High	High	High	Peak Found	High	High
High	Q9V9R2	submitted name: Cullin 2, isoform A [OS=Drosophila melanogaster]	0	FALSE	40.993	17	9	48	9	87.3	6.92	108.88	protein metabolism;other metabolic processes;other biological processes	other cell component	other molecular function	Pf00888, Pf10557	35420	FBgn0032956	Cul2	dme:Dmel_CG1512; Q95RE8; Q9V9R2	Neddylation; Antigen processing: Ubiquitination & Proteasome degradation; Oxygen-dependent proline hydroxylation of Hypoxia-inducible Factor Alpha		3	0	-0.35	0.864962	2.47	High	High	High	High	High	High
High	Q9V4E7	Transporter [OS=Drosophila melanogaster]	0	FALSE	40.977	18	7	158	7	72.3	7.18	348.73	transport;other biological processes	plasma membrane;other membranes;other cell component	transporter activity	Pf00209	43805	FBgn0039915	Gat	dme:Dmel_CG1732; Q7YU42; Q9V4E7	Na+/Cl- dependent neurotransmitter transporters; Reuptake of GABA		2	0	-0.11	0.977491	0.02	High	High	High	High	High	High	Phospho [S37(83.1)]
High	Q7JMV3	submitted name: Calcium/calmodulin dependent protein kinase I [OS=Drosophila melanogaster]	0	FALSE	40.958	28	8	96	8	45.1	6.76	243.58		cytosol	kinase activity;other molecular function	Pf00069	43792	FBgn0016126	CaMKI	dme:Dmel_CG1495; Q7JMV3	Activation of RAC1 downstream of NMDARs		1	0	-6.43	2.01897e-16	23.71	High	High	High	Peak Found	Peak Found	Peak Found
High	A0A0B4LEK8	submitted name: Secretory 24AB, isoform C [OS=Drosophila melanogaster]	0	FALSE	40.941	10	7	47	7	127	7.62	120.93	cell organization and biogenesis;transport	other membranes;ER/Golgi	other molecular function	Pf00626, Pf04810, Pf04811, Pf04815, Pf08033	36025	FBgn0033460	Sec24AB	A0A0B4LEK8			0	0	-0.1	0.998972	9.83	High	High	High	High	High	High
High	P54352	Ethanolamine kinase [OS=Drosophila melanogaster]	0	FALSE	40.913	17	8	49	8	59.5	5.39	116.36	cell cycle OR cell proliferation;other metabolic processes;stress response;developmental processes;other biological processes	other cell component	kinase activity;other molecular function	Pf01633	32585	FBgn0000536	eas	C8VV66; dme:Dmel_CG3525; M9NEJ9; M9NGH8; P54352; Q1RL01; Q540Y9; Q86B51; Q8IR20; Q9VXI7	Synthesis of PE		1	0	-0.26	0.933574	2.73	High	High	High	High	High	High
High	Q9VMW4	Reticulon-like protein [OS=Drosophila melanogaster]	0	FALSE	40.895	27	5	134	1	24.7	9.19	259.48	cell organization and biogenesis	other membranes;ER/Golgi;other cell component		Pf02453	33721	FBgn0053113	Rtnl1	Q9VMW4			0	0	-0.37	0.870496	10.15	Peak Found	High	High	Peak Found	Peak Found	Peak Found
High	Q9W3Q1	submitted name: GM14286p [OS=Drosophila melanogaster]	0	FALSE	40.842	23	7	47	7	53.5	6.05	139.69		mitochondrion;nucleus;other cell component	other molecular function	Pf00481	31683	FBgn0029958	Pdp	dme:Dmel_CG12151; Q9W3Q1	Regulation of pyruvate dehydrogenase (PDH) complex		1	0	-0.25	0.9591	8.45	High	High	High	High	High	High
High	A4V4A5	GTP-binding nuclear protein [OS=Drosophila melanogaster]	0	FALSE	40.772	34	5	86	5	24.7	7.81	172.12	transport	nucleus	other molecular function	Pf00071	44072	FBgn0020255	Ran	A4V4A5; dme:Dmel_CG1404			0	0	-0.3	0.741429	4.48	High	High	High	High	High	High
High	Q9W3Z3	Alanine--glyoxylate aminotransferase [OS=Drosophila melanogaster]	0	FALSE	40.767	25	7	67	7	43.8	7.71	168.08	other metabolic processes	other cytoplasmic organelle	other molecular function	Pf00266	31587	FBgn0014031	Agxt	C6TP18; dme:Dmel_CG3926; Q8T0J1; Q9W3Z3	Glyoxylate metabolism and glycine degradation; Peroxisomal protein import		2	0	0.88	0.0124563	22.36	High	High	High	High	High	High
High	Q9VGW7	submitted name: Arginine methyltransferase 1 [OS=Drosophila melanogaster]	0	FALSE	40.76	20	6	51	6	42.8	5.15	110.59	cell organization and biogenesis;other metabolic processes;other biological processes	nucleus	other molecular function	Pf13649, Pf22528	41295	FBgn0037834	Art1	dme:Dmel_CG6554; Q9VGW7	RUNX1 regulates genes involved in megakaryocyte differentiation and platelet function; Extra-nuclear estrogen signaling; Estrogen-dependent gene expression; RMTs methylate histone arginines		4	0	-0.25	0.973489	11.79	High	High	High	High	High	High
High	Q8SXC3	Aldose 1-epimerase [OS=Drosophila melanogaster]	0	FALSE	40.739	20	5	88	5	41.6	6.46	225.84	other metabolic processes	other cell component	other molecular function	Pf01263			Galm1	Q8SXC3			0	0	1.51	3.21906e-07	2.78	High	High	High	High	High	High
High	Q8MLY8	Small ribosomal subunit protein eS8 [OS=Drosophila melanogaster]	0	FALSE	40.687	45	7	193	7	23.7	10.48	479.19	protein metabolism;RNA metabolism OR transcription;other metabolic processes;developmental processes;other biological processes	other membranes;cytosol;translational apparatus;nucleus;other cell component	other molecular function	Pf01201	43532	FBgn0039713	RpS8	dme:Dmel_CG7808; Q8MLY8; Q9VAF1	Nonsense Mediated Decay (NMD) enhanced by the Exon Junction Complex (EJC); L13a-mediated translational silencing of Ceruloplasmin expression; Translation initiation complex formation; Formation of a pool of free 40S subunits; Formation of the ternary complex, and subsequently, the 43S complex; Ribosomal scanning and start codon recognition; Nonsense Mediated Decay (NMD) independent of the Exon Ju…	Equilibrium signaling of differentiated cells	10	0	-0.12	0.968698	13.28	High	High	High	High	High	High
High	D3DMY0	peptide chain release factor N(5)-glutamine methyltransferase [OS=Drosophila melanogaster]	0	FALSE	40.685	16	3	26	3	37.2	7.09	108.78	other metabolic processes		nucleic acid binding activity;other molecular function	Pf05175, Pf17827		FBgn0031817	CG9531-RA	D3DMY0			0	0	0.06	0.985627	68.17	High	High	High	High	High	High
High	Q9W4Z1	submitted name: EG:BACH48C10.5 protein [OS=Drosophila melanogaster]	0	FALSE	40.568	11	8	35	8	132.8	8.69	81.06					44529	FBgn0003159	Dmel\CG2841	dme:Dmel_CG2841; Q9NEH8; Q9W4Z1			0	0	0.05	0.991137	7.88	High	High	High	High	High	High
High	Q9VZG5	submitted name: Uncharacterized protein, isoform D [OS=Drosophila melanogaster]	0	FALSE	40.556	4	8	45	8	305	6.01	123.68	other biological processes	other membranes;cytosol	other molecular function	Pf02138, Pf14844, Pf15787, Pf16057, Pf20426	38505	FBgn0263110	CG1295	Q9VZG5			0	0	-0.17	0.996455	9.85	High	High	High	High	High	High
High	Q6NNU7	10-formyltetrahydrofolate dehydrogenase [OS=Drosophila melanogaster]	0	FALSE	40.552	14	8	36	8	100.3	6.6	106.31	other metabolic processes	other cell component	other molecular function	Pf00171, Pf00550, Pf00551, Pf02911			CG8665	Q6NNU7			0	0	-0.83	0.0901049	2.24	High	High	High	High	High	High
High	A0A4D6K3W6	Inosine-5'-monophosphate dehydrogenase [OS=Drosophila melanogaster]	0	FALSE	40.471	22	9	97	9	63.8	7.91	240.18	other metabolic processes	other cell component	other molecular function	Pf00478, Pf00571		FBgn0003204	ras	A0A4D6K3W6			0	0	-0.04	0.999475	3.08	High	High	High	High	High	High
High	Q9W3C3	submitted name: LD10016p [OS=Drosophila melanogaster]	0	FALSE	40.459	25	8	97	8	48.3	5.21	201.36			kinase activity	Pf02958	31809	FBgn0030060	Dmel\CG2004	dme:Dmel_CG2004; Q9W3C3			0	0	0.12	0.975571	2.67	High	High	High	High	High	High
High	A0A126GUV7	non-specific serine/threonine protein kinase [OS=Drosophila melanogaster]	0	FALSE	40.435	19	7	85	7	77.9	6.9	218		other cell component	enzyme regulator activity;kinase activity;other molecular function	Pf00069, Pf12202	44233	FBgn0023083	fray	A0A126GUV7; dme:Dmel_CG7693			0	0	-0.11	0.998972	15.62	High	High	High	High	High	High
High	Q9VG81	submitted name: RH49330p [OS=Drosophila melanogaster]	0	FALSE	40.428	28	8	71	8	47.2	9.44	141.08	other metabolic processes	other membranes;other cell component	other molecular function	Pf03435	41521	FBgn0038038	Sccpdh2	dme:Dmel_CG5167; Q9VG81			0	0	1.49	8.0761e-08	67.18	High	High	High	High	High	High
High	Q8SYN6	submitted name: RE50471p [OS=Drosophila melanogaster]	0	FALSE	40.425	25	5	37	5	36.7	6.1	106.55	other biological processes		other molecular function	Pf00789, Pf22562				Q8SYN6			0	0	-0.06	0.998972	5.04	High	High	High	High	High	High
High	Q27580	Adenosylhomocysteinase [OS=Drosophila melanogaster]	0	FALSE	40.383	16	6	89	6	47.3	6.2	159.32	other metabolic processes	cytosol	other molecular function	Pf00670, Pf05221	32471	FBgn0014455	Ahcy	dme:Dmel_CG11654; Q27580; Q8MZI1; Q9VXV5	Methylation; Sulfur amino acid metabolism		2	0	0.11	0.988511	4.19	High	High	High	High	High	High
High	P54359	Septin-2 [OS=Drosophila melanogaster]	0	FALSE	40.324	29	7	42	7	48.4	7.61	121.6	cell cycle OR cell proliferation;developmental processes;other biological processes	cytoskeleton;other cell component	other molecular function	Pf00735	42438	FBgn0014029	Septin2	dme:Dmel_CG4173; P54359; Q24092; Q9VDK8			0	0	-0.15	0.983273	4.6	High	High	High	High	High	High
High	Q7K533	submitted name: GH14572p [OS=Drosophila melanogaster]	0	FALSE	40.303	19	5	42	5	48.8	6.73	95.22	signal transduction		signal transduction activity or receptor binding;other molecular function		36937	FBgn0034200	Gbp2	dme:Dmel_CG11395; Q7K533			0	0	-0.85	0.093916	9.95	High	High	High	High	High	Peak Found	Phospho [S171(85.8); S302(98.3)]
High	Q8IQX8	histidine--tRNA ligase [OS=Drosophila melanogaster]	0	FALSE	40.301	23	10	57	10	62.3	7.47	118.28	protein metabolism;RNA metabolism OR transcription;other metabolic processes	mitochondrion;other cell component	nucleic acid binding activity;other molecular function	Pf03129, Pf13393	32841	FBgn0027087	HisRS	Q8IQX8			0	0	0.04	0.99889	0.95	High	High	High	High	High	High
High	Q9V3N6	Transmembrane 9 superfamily member [OS=Drosophila melanogaster]	0	FALSE	40.233	14	6	38	6	72.5	8.73	107.49	stress response;transport;other biological processes	plasma membrane;other membranes;other cell component		Pf02990	34778	FBgn0028541	TM9SF4	dme:Dmel_CG7364; Q9V3N6			0	0	0.14	0.957295	12.79	High	High	High	High	High	High
High	Q9VPY2	submitted name: Phospholipase A2 activator protein, isoform A [OS=Drosophila melanogaster]	0	FALSE	40.191	15	9	42	9	85.7	5.83	107.77	protein metabolism;other metabolic processes;other biological processes	nucleus;other cell component	other molecular function	Pf00400, Pf08324, Pf09070	43978	FBgn0024314	Plap	dme:Dmel_CG5105; Q9VPY2			0	0	-0.07	0.999475	6.22	High	High	High	High	High	High
High	Q9VJ30	non-specific serine/threonine protein kinase [OS=Drosophila melanogaster]	0	FALSE	40.187	7	6	46	6	159.6	6.1	108.92	cell organization and biogenesis;developmental processes;other biological processes	other cell component	kinase activity;other molecular function	Pf00069	35154	FBgn0015772	Nak	Q9VJ30			0	0	0.05	0.985627	1.98	High	High	High	High	High	High
High	P16620	Tyrosine-protein phosphatase 69D [OS=Drosophila melanogaster]	0	FALSE	40.162	10	9	45	9	167.4	6.58	115.61	cell adhesion;cell organization and biogenesis;developmental processes	other cell component	other molecular function	Pf00041, Pf00102	39443	FBgn0014007	Ptp69D	dme:Dmel_CG10975; P16620; Q8IGY3; Q9VU03			0	0	-0.03	0.998972	2.13	High	High	High	High	High	High	Phospho [S474(100)]
High	Q9VB46	Adipocyte plasma membrane-associated protein Hemomucin [OS=Drosophila melanogaster]	0	FALSE	40.094	18	8	84	8	63.4	9.35	179.37	other metabolic processes	plasma membrane;other membranes;other cell component	other molecular function	Pf03088, Pf20067	43294	FBgn0015737	Hmu	D2NUG9; dme:Dmel_CG3373; Q24160; Q8MT56; Q9VB46			0	0	-0.01	0.998972	2.07	High	High	High	High	High	High
High	Q9VDI5	submitted name: Uncharacterized protein, isoform A [OS=Drosophila melanogaster]	0	FALSE	40.065	30	5	19	5	32.5	6.37	78.58	other biological processes	non-structural extracellular	other molecular function	Pf13499	42463	FBgn0038829	Dmel\CG17271	Q9VDI5			0	0	-0.11	0.998972	24.14	High	Peak Found	High	High	High	High
High	Q9GT70	Dystrobrevin [OS=Drosophila melanogaster]	0	FALSE	40.06	18	8	57	8	68.3	8.73	115.84	cell-cell signaling;other biological processes	plasma membrane;other membranes;other cell component	other molecular function	Pf00569, Pf09068, Pf09069			Dyb	Q9GT70			0	0	-0.04	0.998972	19.67	High	High	High	High	High	High
High	M9PEU1	submitted name: Uncharacterized protein, isoform G [OS=Drosophila melanogaster]	0	FALSE	40.011	12	5	62	5	62.4	8.57	180.21	transport	plasma membrane;other membranes;other cytoplasmic organelle	transporter activity	Pf01490	39231	FBgn0263776	CG34239	M9PEU1	Amino acid transport across the plasma membrane; Tryptophan catabolism; Proton-coupled neutral amino acid transporters		3	0	-0.38	0.856217	9.73	High	High	High	High	High	High
High	P25228	Ras-related protein Rab-3 [OS=Drosophila melanogaster]	0	FALSE	39.999	36	6	196	4	24.8	5.21	467.56	cell-cell signaling;cell organization and biogenesis;transport;signal transduction;other biological processes	plasma membrane;other membranes;other cytoplasmic organelle;other cell component	cytoskeletal activity;other molecular function	Pf00071	36127	FBgn0005586	Rab3	dme:Dmel_CG7576; P25228; Q9V5N9	Serotonin Neurotransmitter Release Cycle; Norepinephrine Neurotransmitter Release Cycle; Glutamate Neurotransmitter Release Cycle; Dopamine Neurotransmitter Release Cycle; Acetylcholine Neurotransmitter Release Cycle; Neutrophil degranulation; GABA synthesis, release, reuptake and degradation; RAB GEFs exchange GTP for GDP on RABs; RAB geranylgeranylation		9	1	-0.28	0.788565	15.22	High	High	High	High	High	High
High	M9PH86	submitted name: Mind-meld, isoform I [OS=Drosophila melanogaster]	0	FALSE	39.954	8	7	51	7	140.2	6.57	113.51		other membranes	other molecular function	Pf00200, Pf01421, Pf01562, Pf08516	32561	FBgn0259110	mmd	M9PH86			0	0	-0.06	0.998972	9.86	High	High	High	High	High	High	Phospho [Y878(97.4)]
High	A1ZAB5	Protein clueless [OS=Drosophila melanogaster]	0	FALSE	39.924	9	9	50	9	160.8	6.6	97.55	cell cycle OR cell proliferation;developmental processes;other biological processes	other membranes;cytoskeleton;mitochondrion;ER/Golgi;other cell component	translation activity;nucleic acid binding activity	Pf05303, Pf12807, Pf13236, Pf13374, Pf13424, Pf15044	36793	FBgn0034087	clu	A1ZAB5; dme:Dmel_CG8443; Q6NNE5			0	0	0.19	0.932855	0.02	High	High	High	High	High	High
High	B5RJL8	submitted name: FI03292p [OS=Drosophila melanogaster]	0	FALSE	39.911	22	8	40	2	58.1	8.65	83.47		other membranes;ER/Golgi	other molecular function	Pf00067	36661	FBgn0033978	Cyp6a23-RA	B5RJL8; dme:Dmel_CG10242			0	5	-3.98	2.01897e-16	21.12	High	High	High	Peak Found	High	Peak Found
High	Q9VRR3	submitted name: Uncharacterized protein, isoform A [OS=Drosophila melanogaster]	0	FALSE	39.908	43	7	52	7	28.1	5.97	108.28	cell organization and biogenesis;transport	other cytoplasmic organelle;other cell component	transporter activity	Pf00650	38667	FBgn0052407	CG10727	dme:Dmel_CG32407; Q9VRR3			0	0	0.33	0.849802	1.09	High	High	High	High	High	High
High	Q86BS3	submitted name: Chromator, isoform A [OS=Drosophila melanogaster]	0	FALSE	39.905	12	6	36	6	101	7.17	105.35	cell cycle OR cell proliferation;cell organization and biogenesis;developmental processes;signal transduction	cytoskeleton;nucleus;other cell component	other molecular function	Pf00385	40508	FBgn0044324	Chro	dme:Dmel_CG10712; Q86BS3			0	0	0.01	0.998972	2.23	High	High	High	High	High	High	Phospho [S158(98.9)]
High	Q9VSD9	SUMO-activating enzyme subunit [OS=Drosophila melanogaster]	0	FALSE	39.901	16	7	70	7	77.6	5	213.96	protein metabolism;other metabolic processes	nucleus;other cell component	other molecular function	Pf00899, Pf14732			Uba2	Q9U4A1; Q9VSD9			0	0	-0.26	0.933574	9.64	High	High	High	High	High	High
High	C8VV32	T-complex protein 1 subunit epsilon [OS=Drosophila melanogaster]	0	FALSE	39.892	18	6	63	6	56.4	6.37	161.76	protein metabolism;other metabolic processes	other cell component	other molecular function	Pf00118		FBgn0010621	Cct5-RB	C8VV32			0	0	-0.25	0.917617	7.48	High	High	High	High	High	High
High	Q9VJZ6	submitted name: LD40224p [OS=Drosophila melanogaster]	0	FALSE	39.821	38	7	61	7	23.6	4.86	158.6	other biological processes	cytosol;nucleus	other molecular function	Pf00085, Pf00462	34745	FBgn0032509	Grx3	dme:Dmel_CG6523; Q9VJZ6			0	0	0.06	0.993627	12.65	High	High	High	High	High	High
High	Q9V460	Transcription elongation factor SPT5 [OS=Drosophila melanogaster]	0	FALSE	39.814	10	7	38	7	119.4	6.25	94.19	cell organization and biogenesis;RNA metabolism OR transcription;other metabolic processes;other biological processes	nucleus;other cell component	nucleic acid binding activity;other molecular function	Pf00467, Pf03439, Pf11942	53442	FBgn0040273	Spt5	dme:Dmel_CG7626; Q8IGQ1; Q8T0P5; Q9V460	RNA polymerase II transcribes snRNA genes; Formation of RNA Pol II elongation complex ; RNA Polymerase II Pre-transcription Events; Formation of the Early Elongation Complex; TP53 Regulates Transcription of DNA Repair Genes; mRNA Capping; RNA Pol II CTD phosphorylation and interaction with CE	mRNA processing	9	0	0.13	0.973086	14.84	High	High	High	High	High	High
High	A0A0B4JD31	submitted name: Lipin, isoform L [OS=Drosophila melanogaster]	0	FALSE	39.783	12	7	48	7	109.9	5.01	132.41	other metabolic processes;stress response;developmental processes;other biological processes	non-structural extracellular;nucleus;other cell component	other molecular function	Pf04571, Pf08235	35790	FBgn0263593	Lpin	A0A0B4JD31			0	0	-0.03	0.998972	5.58	High	High	High	High	High	High	Phospho [T364(99.8)]
High	B7Z068	HECT-type E3 ubiquitin transferase [OS=Drosophila melanogaster]	0	FALSE	39.776	17	9	36	9	113.3	6.49	85.83	protein metabolism;other metabolic processes;other biological processes		other molecular function	Pf00168, Pf00397, Pf00632	39958	FBgn0259174	Nedd4	B7Z068			0	0	0.14	0.953066	1.45	High	High	High	High	High	High
High	Q9VDD2	submitted name: LD22662p [OS=Drosophila melanogaster]	0	FALSE	39.767	9	8	50	8	152.3	6.06	102.87	other metabolic processes;stress response;other biological processes	nucleus;other cell component	enzyme regulator activity;kinase activity;other molecular function	Pf00571	42515	FBgn0264357	SNF4Agamma	Q8SZS7; Q9VDD2	TP53 Regulates Metabolic Genes; Macroautophagy; Carnitine shuttle; Regulation of TP53 Activity through Phosphorylation; AMPK inhibits chREBP transcriptional activation activity; Energy dependent regulation of mTOR by LKB1-AMPK		6	0	0.48	0.40611	1.98	High	High	High	High	High	High	Phospho [S659(100)]
High	Q7KVB1	Iron-sulfur clusters transporter ABCB7, mitochondrial [OS=Drosophila melanogaster]	0	FALSE	39.764	18	8	44	8	76.7	9.26	75.46	transport;other biological processes	other membranes;mitochondrion	transporter activity;other molecular function	Pf00005, Pf00664	38193	FBgn0035244	ABCB7	Q7KVB1			0	0	0.31	0.741429	10.81	High	High	High	High	High	High
High	Q9VIL2	submitted name: LD19544p [OS=Drosophila melanogaster]	0	FALSE	39.695	40	5	31	5	29.1	5.99	96.55			nucleic acid binding activity	Pf01424	35323	FBgn0032870	Dmel\CG2608	dme:Dmel_CG2608; Q9VIL2			0	0	-0.22	0.953066	3.62	High	High	High	High	High	High	Acetyl [N-Term]
High	P19889	Large ribosomal subunit protein uL10 [OS=Drosophila melanogaster]	0	FALSE	39.664	23	5	72	5	34.2	6.95	197.99	cell organization and biogenesis;protein metabolism;DNA metabolism;other metabolic processes;stress response	cytosol;translational apparatus;nucleus	nucleic acid binding activity;other molecular function	Pf00428, Pf00466, Pf17777	40451	FBgn0000100	RpLP0	dme:Dmel_CG7490; P19889; Q5BHX7; Q9VNV9	Nonsense Mediated Decay (NMD) enhanced by the Exon Junction Complex (EJC); L13a-mediated translational silencing of Ceruloplasmin expression; Formation of a pool of free 40S subunits; Nonsense Mediated Decay (NMD) independent of the Exon Junction Complex (EJC); SRP-dependent cotranslational protein targeting to membrane; GTP hydrolysis and joining of the 60S ribosomal subunit		6	0	0.46	0.585303	37.42	High	High	High	High	High	High
High	P46415	Alcohol dehydrogenase class-3 [OS=Drosophila melanogaster]	0	FALSE	39.66	17	4	76	4	40.4	6.71	201.71	other metabolic processes;other biological processes	cytosol	other molecular function	Pf00107, Pf08240	41311	FBgn0011768	Fdh	dme:Dmel_CG6598; P46415; Q9VGV2	RA biosynthesis pathway; Ethanol oxidation; Abacavir metabolism		3	0	0.1	0.998972	18.95	High	High	High	High	High	High
High	Q9VX36	submitted name: NADH dehydrogenase (Ubiquinone) 24 kDa subunit, isoform A [OS=Drosophila melanogaster]	0	FALSE	39.649	40	8	175	8	26.8	6.9	357.47	other metabolic processes;transport		other molecular function	Pf01257	32740	FBgn0030853	ND-24	dme:Dmel_CG5703; Q9VX36	Complex I biogenesis		2	0	0.29	0.911666	2.87	High	High	High	High	High	High
High	Q9VWV5	submitted name: Uncharacterized protein, isoform G [OS=Drosophila melanogaster]	0	FALSE	39.633	12	7	63	7	80.8	7.37	145.35	other metabolic processes	cytosol	other molecular function	Pf05761	32822	FBgn0052549	Nt5b	Q7KUW3; Q961R1; Q9VWV5	Ribavirin ADME; Purine catabolism; Abacavir metabolism		3	0	0.24	0.943271	6.38	High	High	High	High	High	High
High	A1Z7P1	submitted name: Phosphoglucomutase 2a [OS=Drosophila melanogaster]	0	FALSE	39.604	18	9	66	9	69.9	5.45	150.43	other metabolic processes		other molecular function	Pf02878, Pf02879, Pf02880	35923	FBgn0033377	Pgm2a	A1Z7P1; dme:Dmel_CG8073	Neutrophil degranulation; Glycolysis; Pentose phosphate pathway		3	0	0.21	0.911666	3.28	High	High	High	High	High	High
High	Q2M1E6	submitted name: Chondrocyte-derived ezrin-like domain containing protein, isoform E [OS=Drosophila melanogaster]	0	FALSE	39.572	12	9	30	3	132	8.43	62.34	developmental processes;signal transduction;other biological processes	cytoskeleton;other cell component	enzyme regulator activity;cytoskeletal activity	Pf00169, Pf00373, Pf00621, Pf08736, Pf09379, Pf09380	40608	FBgn0265082	Cdep	dme:Dmel_CG44193; Q2M1E6			0	0	0.18	0.977491	1.35	High	Peak Found	Peak Found	High	High	Peak Found	Phospho [S522(79.2)]
High	Q9W415	tRNA (guanine-N(7)-)-methyltransferase non-catalytic subunit wuho [OS=Drosophila melanogaster]	0	FALSE	39.569	25	6	72	6	46.5	5.34	221.68	RNA metabolism OR transcription;other metabolic processes;other biological processes	cytosol;nucleus;other cell component		Pf00400	31566	FBgn0029857	wuho	A8E6N7; A9YJ32; dme:Dmel_CG15897; Q9W415			0	0	-0.22	0.963097	7.28	High	High	High	High	High	High
High	A0A0B4LGZ7	submitted name: Uncharacterized protein, isoform H [OS=Drosophila melanogaster]	0	FALSE	39.446	17	7	79	7	68.6	5.06	165.53					19834760	FBgn0266446	Dmel\CG45076	A0A0B4LGZ7; dme:Dmel_CG45076			0	0	0	0.998972	13.59	High	High	High	High	High	High
High	Q7K0S5	submitted name: GDI interacting protein 3, isoform B [OS=Drosophila melanogaster]	0	FALSE	39.443	19	8	78	8	50	7.11	172.37	other biological processes	other cell component		Pf00789, Pf09409	37148	FBgn0034372	Gint3	dme:Dmel_CG5469; Q7K0S5			0	0	-0.15	0.985627	0.57	High	High	High	High	High	High
High	Q9VSN3	submitted name: Cuticular protein 66D [OS=Drosophila melanogaster]	0	FALSE	39.438	33	6	54	6	30.8	6.4	132.59	developmental processes	extracellular matrix	other molecular function	Pf00379	38990	FBgn0052029	Cpr66D	dme:Dmel_CG32029; Q8SYI5; Q9VSN3			0	0	-1.19	0.000414568	47.11	High	High	High	High	High	High
[truncated: 4,175 more rows]
