# Supplementary material for: Dysregulation of Protein Kinase CaMKI Leads to Autism-Related Phenotypes in Synaptic Connectivity, Sleep, Sociality, and Aging-Dependent Degeneration in Drosophila
Source: Biology (Basel). 2025 Sep 9;14(9):1228. doi: 10.3390/biology14091228 (PMC12467204; doi:10.3390/biology14091228)
Supplement: Supplementary file 1 [file biology-14-01228-s001.zip › S5—SUPP_phospho all.xlsx]

## Sheet: Sheet1
Checked	Confidence	Annotated Sequence	Modifications	Qvality PEP	Qvality q-value	# Protein Groups	# Proteins	# PSMs	Master Protein Accessions	Positions in Master Proteins	Modifications in Master Proteins	# Missed Cleavages	Theo. MH+ [Da]	Contaminant	Abundance Ratio: (CMK1) / (774)	Abundance Ratio Adj. P-Value: (CMK1) / (774)	Abundance Ratio Variability [%]: (CMK1) / (774)	Abundances (Grouped): 774	Abundances (Grouped): CMK1	Abundances (Grouped) CV [%]: 774	Abundances (Grouped) CV [%]: CMK1	Quan Info	Found in Sample: [S1] F1: Sample, 1, 774	Found in Sample: [S2] F2: Sample, 2, 774	Found in Sample: [S3] F3: Sample, 3, 774	Found in Sample: [S4] F4: Sample, 1, CMK1	Found in Sample: [S5] F5: Sample, 2, CMK1	Found in Sample: [S6] F6: Sample, 3, CMK1	Confidence (by Search Engine): Sequest HT	Percolator q-Value (by Search Engine): Sequest HT	Percolator PEP (by Search Engine): Sequest HT	XCorr (by Search Engine): Sequest HT	Top Apex RT [min]
FALSE	High	[K].SVHGEYTDTDFSESEAVLQAGTK.[K]	1xPhospho [S12(87.1)]	0.000365898	7.69036e-05	2	8	6	A0A0B4K849; A0A0B4K7A5	A0A0B4K849 [603-625]; A0A0B4K7A5 [603-625]	A0A0B4K849 1xPhospho [S614(87.1)]; A0A0B4K7A5 1xPhospho [S614(87.1)]	0	2551.09	FALSE	0.859	0.976705	21.83	125.1	119.9	23	36.23	Shared	High	High	High	High	High	High	High	1.12e-05	9.012e-06	4.49	117.3
FALSE	High	[K].FSPVASAALAVQHPQQQDNK.[A]	1xPhospho [S2(100)]	2.55507e-06	7.69036e-05	1	2	10	Q9W596	Q9W596 [613-632]	Q9W596 1xPhospho [S614(100)]	0	2216.05	FALSE	0.813	0.963647	17.38	122.2	99.3	4.78	7.23		High	High	High	High	High	High	High	1.12e-05	2.737e-08	3.35	103.34
FALSE	High	[R].SGSVSSFPDALDENNTSSGLNSPTDSLPK.[-]	1xPhospho [S/T]	7.12022e-05	7.69036e-05	2	10	7	A1ZB83; Q8IGG3	A1ZB83 [327-355]; Q8IGG3 [174-202]		0	3003.31	FALSE	0.757	0.849137	9.39	120.8	111.9	19.98	19.42	Shared	High	High	High	Peak Found	Peak Found	Peak Found	High	1.12e-05	1.342e-06	3.52	157.12
FALSE	High	[K].GAAYQEAPVDAEVAVTPK.[N]	1xPhospho [T16(100)]	9.43287e-07	7.69036e-05	1	2	9	Q9W4A6	Q9W4A6 [168-185]	Q9W4A6 1xPhospho [T183(100)]	0	1895.88	FALSE	0.745	0.876944	10.68	130	96.9	11.84	20.55		High	High	High	High	High	High	High	1.12e-05	8.579e-09	4.92	106.62
FALSE	High	[R].SGSYSQAQENPQLGQQPAGQLPIQSR.[S]	1xPhospho [S/Y]	0.000298204	7.69036e-05	1	3	3	A8DY43	A8DY43 [1300-1325]		0	2849.32	FALSE	0.804	0.940773	14.61	110.4	88.8	15.98	2.13		Peak Found	Peak Found	High	High	Peak Found	Not Found	High	1.12e-05	7.096e-06	3.22	117.57
FALSE	High	[K].GALHSPVGSAHSFDLQVANWR.[M]	1xPhospho [S5(100)]	1.38531e-05	7.69036e-05	1	5	8	E1JJK8	E1JJK8 [371-391]	E1JJK8 1xPhospho [S375(100)]	0	2329.09	FALSE	1.722	0.72276	44.81	59.3	102.1	28.64	3.76		High	Peak Found	Peak Found	High	High	Peak Found	High	1.12e-05	1.973e-07	4.51	120.94
FALSE	High	[K].TATPPKDEANAEQNGGEPAANSGDK.[M]	1xPhospho [T3(81)]	5.75126e-05	7.69036e-05	1	3	4	Q9VUC1	Q9VUC1 [760-784]	Q9VUC1 1xPhospho [T762(81)]	1	2549.08	FALSE	1.082	0.982428	0.34	90.8	106.1	13.83	17.8		Peak Found	Peak Found	Peak Found	High	High	Peak Found	High	1.12e-05	1.037e-06	3.9	30.81
FALSE	High	[K].GDAVDGPQPLTPSHSPPLAGVSVR.[E]	1xPhospho [S/T]	9.98422e-05	7.69036e-05	1	1	2	Q9NB71	Q9NB71 [3247-3270]		0	2434.18	FALSE	8.433	7.20251e-05	872.76	170.9	129.1		8.52		Not Found	Not Found	Peak Found	High	High	Peak Found	High	1.12e-05	1.985e-06	3.21	118.72
FALSE	High	[K].GDISPSPESVLEGPK.[D]	1xPhospho [S4(100)]	0.000311766	7.69036e-05	1	1	10	Q9W596	Q9W596 [2930-2944]	Q9W596 1xPhospho [S2933(100)]	0	1591.73	FALSE	1.42	0.795877	2.02	77.6	108.6	54.12	27.39		High	Peak Found	Peak Found	High	High	Peak Found	High	1.12e-05	7.446e-06	2.86	126.14
FALSE	High	[K].SKPDLAQGQENSSILDSK.[A]	1xPhospho [S1(100)]	0.000328856	7.69036e-05	1	1	5	P15330	P15330 [770-787]	P15330 1xPhospho [S770(100)]	0	1996.92	FALSE	0.725	0.89333	15.62	100.1	72.6	30.41	49.18		High	Peak Found	Peak Found	High	Peak Found	Peak Found	High	1.12e-05	7.934e-06	3.09	69.26
FALSE	High	[R].GEDSISIVAPSIQHQHSLDQSVSTSIR.[Q]	1xPhospho [S17(80.6)]	7.12022e-05	7.69036e-05	1	1	10	P25455	P25455 [955-981]	P25455 1xPhospho [S971(80.6)]	0	2971.42	FALSE	0.914	0.989257	5.9	111.3	107.9	24.93	19.49		High	High	High	High	High	High	High	1.12e-05	1.337e-06	4.46	119.11
FALSE	High	[R].SLGANSSTDNVDGK.[K]	1xPhospho [S1(100)]	3.28354e-05	7.69036e-05	1	1	6	P40797	P40797 [517-530]	P40797 1xPhospho [S517(100)]	0	1444.6	FALSE	0.904	0.98155	1.82	113.7	115.2	10.65	8.05		Peak Found	High	High	Peak Found	High	Peak Found	High	1.12e-05	5.394e-07	3.26	38.13
FALSE	High	[R].GGGGGSGSNLNEQTAEDGQAQQQQQPR.[N]	1xPhospho [S6(97.9)]	1.46127e-05	7.69036e-05	1	3	3	A0A0H4XWW0	A0A0H4XWW0 [172-198]	A0A0H4XWW0 1xPhospho [S177(97.9)]	0	2779.17	FALSE									Not Found	Not Found	Not Found	Not Found	Not Found	Not Found	High	1.12e-05	2.1e-07	4.71	43.76
FALSE	High	[R].GGTPGAGEGHEGYVTR.[K]	1xPhospho [T3(100)]	5.29961e-06	7.69036e-05	2	3	8	M9PF16; Q00963	M9PF16 [2158-2173]; Q00963 [2141-2156]	M9PF16 1xPhospho [T2160(100)]; Q00963 1xPhospho [T2143(100)]	0	1624.68	FALSE	0.94	0.999049	13.17	87.5	97.7	26.55	29.72	Shared	High	Peak Found	High	High	High	Peak Found	High	1.12e-05	6.428e-08	3.19	32.15
FALSE	High	[R].GLGGGDGSAEPGVHDQNPEGLQR.[G]	1xPhospho [S8(100)]	5.79273e-06	7.69036e-05	1	3	10	Q95RE4	Q95RE4 [243-265]	Q95RE4 1xPhospho [S250(100)]	0	2327	FALSE	0.669	0.708187	32.35	139.1	99.8	4.14	21.79		High	High	High	High	High	High	High	1.12e-05	7.167e-08	4.79	65.81
FALSE	High	[K].GLPSPDGDKDRDPLLIDLFER.[G]	1xPhospho [S4(100)]	1.9083e-05	7.69036e-05	1	2	8	Q9W596	Q9W596 [424-444]	Q9W596 1xPhospho [S427(100)]	2	2448.18	FALSE	0.992	1	73.88	107.5	105.2	71.2	2.57		High	High	Peak Found	High	High	High	High	1.12e-05	2.869e-07	3.02	168.55
FALSE	High	[K].NDWLPSGLDNPRLSPPSPGGVR.[G]	2xPhospho [S14(100); S17(100)]	4.944e-05	7.69036e-05	2	9	8	X2JE15; E1JJA4	X2JE15 [755-776]; E1JJA4 [757-778]	X2JE15 2xPhospho [S768(100); S771(100)]; E1JJA4 2xPhospho [S770(100); S773(100)]	1	2491.12	FALSE	0.533	0.172113	59.22	149.3	83.2	25.11	62.39	Shared	Peak Found	High	High	High	High	High	High	1.12e-05	8.773e-07	4.35	168.86
FALSE	High	[K].GLTDNDPAPQPPQESSPPPAAPHVQQQQIPAQR.[V]	1xPhospho [S/T]	3.22563e-05	7.69036e-05	1	4	8	A0A0B4K7A6	A0A0B4K7A6 [115-147]		0	3576.69	FALSE	1.064	0.989986	29.88	97.3	103.5	43.77	3.24		High	Peak Found	Peak Found	High	High	High	High	1.12e-05	5.289e-07	4.25	99.92
FALSE	High	[K].GNLPTLSSPVDVAHGDFPQTSTPTSSPTVASVQPAELSK.[V]	1xPhospho [S/T]	2.13858e-06	7.69036e-05	1	1	8	Q9W596	Q9W596 [2828-2866]		0	3999.92	FALSE	1.055	0.995405	51.26	92.3	87.4	15.19	20.18		High	High	Not Found	High	High	High	High	1.12e-05	2.222e-08	5.59	160.53
FALSE	High	[K].NDWLPSGLDNPRLSPPSPGGVR.[G]	1xPhospho [S14(99.8)]	2.69517e-06	7.69036e-05	2	9	14	X2JE15; E1JJA4	X2JE15 [755-776]; E1JJA4 [757-778]	X2JE15 1xPhospho [S768(99.8)]; E1JJA4 1xPhospho [S770(99.8)]	1	2411.15	FALSE	1.02	0.989924	12.33	106.3	108.5	20.55	10.33	Shared	High	High	High	High	High	High	High	1.12e-05	2.923e-08	3.5	153.93
FALSE	High	[R].SLSVAETASSPIEEGPR.[S]	1xPhospho [S10(99.9)]	6.99465e-05	7.69036e-05	1	1	10	Q9W596	Q9W596 [4143-4159]	Q9W596 1xPhospho [S4152(99.9)]	0	1809.83	FALSE	0.871	0.977373	2.71	114	99.3	10.47	3.53		Peak Found	Peak Found	High	Peak Found	High	High	High	1.12e-05	1.304e-06	2.5	97.25
FALSE	High	[R].GQSPGEENLKPSEINPQR.[R]	1xPhospho [S3(100)]	5.06903e-06	7.69036e-05	1	6	10	Q9VH10	Q9VH10 [1508-1525]	Q9VH10 1xPhospho [S1510(100)]	0	2059.94	FALSE	0.713	0.795145	2.43	99.5	77.1	10.84	11.51		High	High	High	High	High	High	High	1.12e-05	6.128e-08	3	61.62
FALSE	High	[R].NDDDDDRPSPPEEPAAGPR.[D]	1xPhospho [S9(100)]	6.79882e-06	7.69036e-05	1	1	16	P12881	P12881 [249-267]	P12881 1xPhospho [S257(100)]	0	2129.84	FALSE	0.903	0.98504	4.1	124.1	112	6.35	10.34		High	High	High	High	High	High	High	1.12e-05	8.62e-08	4.46	52.58
FALSE	High	[K].TASSPIDEAPK.[S]	1xPhospho [S4(100)]	0.000652241	7.69036e-05	1	1	11	Q9W596	Q9W596 [2872-2882]	Q9W596 1xPhospho [S2875(100)]	0	1195.52	FALSE	0.878	0.980659	0.9	123	108.6	8.21	12.21		High	High	High	High	High	High	High	1.12e-05	1.752e-05	2.7	43.99
FALSE	High	[R].SIVDDPHEYHEISDDEIAADK.[L]	1xPhospho [S13(100)]	0.0002304	7.69036e-05	1	3	6	A0A0B4KEY9	A0A0B4KEY9 [643-663]	A0A0B4KEY9 1xPhospho [S655(100)]	0	2478.03	FALSE	0.857	0.969119	18.71	116	116	23.02	18.48		Peak Found	High	High	High	High	Peak Found	High	1.12e-05	5.262e-06	4.29	92
FALSE	High	[R].GSPPPERPPPPQQYVPTEDSPVVPR.[R]	1xPhospho [S2(100)]	0.000234536	7.69036e-05	2	10	8	M9PHT9; M9NE59	M9PHT9 [1642-1666]; M9NE59 [1583-1607]	M9PHT9 1xPhospho [S1643(100)]; M9NE59 1xPhospho [S1584(100)]	0	2803.35	FALSE	0.669	0.695509	52.46	125.4	84	16.65	43.27	Shared	High	High	High	High	High	Peak Found	High	1.12e-05	5.338e-06	3.9	110.22
FALSE	High	[R].TDASGQGENPSSDSFYDSDKEETQAAAQTKPK.[Q]	1xPhospho [S18(99.3)]	1.08948e-05	7.69036e-05	1	3	6	X2JAU8	X2JAU8 [439-470]	X2JAU8 1xPhospho [S456(99.3)]	1	3469.46	FALSE	1.301	0.878479	72.59	81.9	91.8	46.9	44.53		High	Peak Found	High	High	High	Peak Found	High	1.12e-05	1.498e-07	4.92	58.45
FALSE	High	[R].TDGTESPILAEDGGDGHDKPR.[L]	1xPhospho [S/T]	0.00037915	7.69036e-05	1	1	1	O77237	O77237 [5-25]		0	2246.96	FALSE	0.869	0.976726	2.81	111.5	96.1	8.27	5.43		Peak Found	Peak Found	Peak Found	High	Peak Found	Peak Found	High	1.12e-05	9.351e-06	2.63	44.53
FALSE	High	[K].FISSEDLASDFKEEPR.[S]	1xPhospho [S3(100)]	0.000277721	7.69036e-05	1	3	6	E1JHT6	E1JHT6 [261-276]	E1JHT6 1xPhospho [S263(100)]	1	1949.85	FALSE	0.894	0.986275	14.86	79.4	72.6	10.32	13.9		High	Peak Found	Peak Found	High	High	Peak Found	High	1.12e-05	6.504e-06	3.43	123.49
FALSE	High	[K].FIIQQQQQQQQQQQQQQQLSPTK.[V]	1xPhospho [S20(82.7)]	8.89378e-05	7.69036e-05	1	7	3	Q8IR86	Q8IR86 [264-286]	Q8IR86 1xPhospho [S283(82.7)]	0	2919.41	FALSE	100	1.17111e-16	0		164.4		10.62		Not Found	Not Found	Not Found	Peak Found	High	Peak Found	High	1.12e-05	1.73e-06	3.12	87.99
FALSE	High	[K].SESRPESVIASGEPVPR.[E]	2xPhospho [S3(97.7); S7(97.7)]	0.000375793	7.69036e-05	1	1	6	Q9W596	Q9W596 [3047-3063]	Q9W596 2xPhospho [S3049(97.7); S3053(97.7)]	0	1956.85	FALSE	0.583	0.452319	14.4	161.8	95.1	10.01	0.63		High	Peak Found	High	High	High	High	High	1.12e-05	9.235e-06	3.67	98.08
FALSE	High	[R].ESPSASPSPLITTTESTRDTPPR.[E]	1xPhospho [T/S]	0.000565743	7.69036e-05	1	1	10	A1Z7S3	A1Z7S3 [241-263]		1	2507.17	FALSE	1.35	0.718807	2.03	80.2	103.8	12.91	8.59		High	High	High	High	High	High	High	1.12e-05	1.492e-05	2.7	89.87
FALSE	High	[R].ESPSASPSPLITTTESTRDTPPRER.[A]	1xPhospho [S/T]	0.000930794	7.69036e-05	1	1	2	A1Z7S3	A1Z7S3 [241-265]		2	2792.31	FALSE	100	1.17111e-16	0	13.1	106.8		22.53		Peak Found	Not Found	Not Found	Peak Found	Peak Found	Peak Found	High	1.12e-05	2.641e-05	4.76	73.44
FALSE	High	[K].ESSEAVLPAVENGSEEVTNGDSTDAPAIEAVK.[R]	1xPhospho [T18(93.6)]	1.38531e-05	7.69036e-05	1	1	7	O16043	O16043 [109-140]	O16043 1xPhospho [T126(93.6)]	0	3295.47	FALSE	1.237	0.940773	13.37	99.3	111.8	15.91	7.07		High	High	High	High	High	High	High	1.12e-05	1.971e-07	3.98	154
FALSE	High	[R].SGEDSPVLNQSTVHGIASPNR.[R]	1xPhospho [S1(100)]	2.06738e-05	7.69036e-05	1	2	9	Q9VDD2	Q9VDD2 [659-679]	Q9VDD2 1xPhospho [S659(100)]	0	2245.02	FALSE	1.428	0.887766	4.24	83.5	91.3	34.81	32.03		High	High	High	Peak Found	High	Peak Found	High	1.12e-05	3.164e-07	3.56	89.24
FALSE	High	[R].LPHQTSITSSVDVEDR.[K]	1xPhospho [T/S]	0.000866898	7.69036e-05	1	2	2	Q8SYH8	Q8SYH8 [168-183]		0	1863.85	FALSE	0.943	0.989742	10.1	130.4	138.2	7.37	31.36		Peak Found	High	Peak Found	High	Peak Found	Peak Found	High	1.12e-05	2.421e-05	3.06	80.52
FALSE	High	[K].SGPPPRPESPSPALPPK.[K]	1xPhospho [S9(89.5)]	0.00115212	7.69036e-05	1	5	21	Q8MMD3	Q8MMD3 [738-754]	Q8MMD3 1xPhospho [S746(89.5)]	0	1790.88	FALSE	1.229	0.895713	21.44	74.8	104.3	45.7	40.56		High	High	Peak Found	High	High	High	High	1.12e-05	3.339e-05	2.38	60.2
FALSE	High	[K].ESSVELQDSAGHEVPEPK.[K]	1xPhospho [S3(89)]	5.35615e-05	7.69036e-05	1	4	7	Q7KQP6	Q7KQP6 [698-715]	Q7KQP6 1xPhospho [S700(89)]	0	2017.88	FALSE	1.355	0.80161	20.94	86.2	107.5	15.32	30.83		Peak Found	High	High	High	High	Peak Found	High	1.12e-05	9.558e-07	3.65	67.77
FALSE	High	[K].ESTDSSSTTLEDDDIKEDK.[K]	1xPhospho [S2(88.5)]	4.32634e-05	7.69036e-05	1	4	11	A4V134	A4V134 [331-349]	A4V134 1xPhospho [S332(88.5)]	1	2194.88	FALSE	1.444	0.745754	50.88	101.3	160	33.11	25.64		High	High	High	High	High	High	High	1.12e-05	7.465e-07	3.21	52.83
FALSE	High	[K].ESTSEELSRPSPISPDVLVDPKPTAK.[V]	1xPhospho [S/T]	3.78585e-05	7.69036e-05	1	1	5	Q9VTC3	Q9VTC3 [23-48]		0	2859.4	FALSE	0.01	1.17111e-16	0	32.4					Not Found	Not Found	Peak Found	Not Found	Not Found	Not Found	High	1.12e-05	6.419e-07	3.66	118.99
FALSE	High	[R].NSIDLDGPENADTPETTSNK.[D]	1xPhospho [S2(100)]	0.000517604	7.69036e-05	3	6	7	Q8MLQ5; A0A0B4LGD3; A0A0B4LHE0	Q8MLQ5 [962-981]; A0A0B4LGD3 [965-984]; A0A0B4LHE0 [954-973]	Q8MLQ5 1xPhospho [S963(100)]; A0A0B4LGD3 1xPhospho [S966(100)]; A0A0B4LHE0 1xPhospho [S955(100)]	0	2197.91	FALSE	0.537	0.33872	14.77	135	90.8	16.14	38.23	Shared	High	High	High	High	High	Peak Found	High	1.12e-05	1.335e-05	4.07	87.99
FALSE	High	[K].TLASPQQEEGHPQFPQK.[T]	1xPhospho [S4(100)]	3.85382e-05	7.69036e-05	1	1	6	Q9W0L6	Q9W0L6 [794-810]	Q9W0L6 1xPhospho [S797(100)]	0	2001.91	FALSE	0.913	0.986901	10.92	106.4	107	12.57	9.84		High	Peak Found	High	Peak Found	High	Peak Found	High	1.12e-05	6.504e-07	3.26	65.01
FALSE	High	[R].MSQGAETLTGAEHFGPQVEAPHISITTK.[K]	1xPhospho [S2(100)]	0.000159987	7.69036e-05	1	2	6	Q24593	Q24593 [1134-1161]	Q24593 1xPhospho [S1135(100)]	0	3017.41	FALSE	100	1.17111e-16	0	24.6	137		43.37		Not Found	Peak Found	Not Found	High	High	Peak Found	High	1.12e-05	3.437e-06	3.27	129.91
FALSE	High	[K].TGVLSPTILSAENSPPERDPSSR.[D]	1xPhospho [S14(99.5)]	3.68614e-05	7.69036e-05	1	2	9	Q0KI33	Q0KI33 [1101-1123]	Q0KI33 1xPhospho [S1114(99.5)]	1	2490.19	FALSE	0.749	0.884603	1.34	122.5	97.5	13.34	13.18		High	Peak Found	High	High	High	High	High	1.12e-05	6.191e-07	3.59	117.92
FALSE	High	[R].TGTDEFDLDDSDAYGAGGHLDADVAAAR.[R]	1xPhospho [T3(89.1)]	2.43118e-09	7.69036e-05	1	3	50	B7YZQ3	B7YZQ3 [1155-1182]	B7YZQ3 1xPhospho [T1157(89.1)]	0	2905.18	FALSE	100	1.17111e-16	0		184.4		18.04		Not Found	Not Found	Not Found	High	High	High	High	1.12e-05	8.142e-12	4.26	140.41
FALSE	High	[K].ETTLADRPNGNIDTTLDSPSLSGR.[R]	1xPhospho [S/T]	1.29489e-08	7.69036e-05	2	2	9	Q9U6A0; M9MRG0	Q9U6A0 [629-652]; M9MRG0 [620-643]		0	2610.2	FALSE	0.858	0.974972	5.4	119	91.1	22.48	11.01	Shared	High	High	High	High	High	High	High	1.12e-05	5.742e-11	7.15	104.97
FALSE	High	[K].EVSPESVADLVDLEQELTSLQR.[G]	1xPhospho [S6(95.1)]	0.000130384	7.69036e-05	1	10	2	M9PCU3	M9PCU3 [259-280]	M9PCU3 1xPhospho [S264(95.1)]	0	2537.2	FALSE								No Quan Values	Not Found	Not Found	Not Found	Not Found	Not Found	Not Found	High	1.12e-05	2.718e-06	3.45
FALSE	High	[K].NRPGDENATDDEVTTHSDHEAANGGPGNAK.[S]	1xPhospho [S17(83.2)]	1.41785e-07	7.69036e-05	1	3	8	Q4V4B8	Q4V4B8 [156-185]	Q4V4B8 1xPhospho [S172(83.2)]	0	3156.29	FALSE	1.204	0.963647	4.07	71.7	105.4	30.71	11.87		High	High	Peak Found	High	High	High	High	1.12e-05	9.403e-10	6.29	25.72
FALSE	High	[R].TGDDSPLSEIPHTPTSNPR.[L]	1xPhospho [T13(99.8)]	3.78585e-05	7.69036e-05	1	10	17	A0A0B4JD31	A0A0B4JD31 [352-370]	A0A0B4JD31 1xPhospho [T364(99.8)]	0	2100.92	FALSE	1.061	0.980874	27.18	99.4	105.4	28.16	4.21		High	High	High	High	High	High	High	1.12e-05	6.42e-07	3.62	92.99
FALSE	High	[K].EYSDDETDDEIEIPKPLDKPISHPTSLVTGVTFGGDK.[S]	1xPhospho [S3(94.5)]	0.000800239	7.69036e-05	1	2	4	M9MRX4	M9MRX4 [4985-5021]; [7989-8025]; [8065-8101]; [8141-8177]; [8615-8651]; [8843-8879]; [9375-9411]; [9451-9487]; [10059-10095]; [10135-10171]; [10439-10475]; [10555-10591]; [10631-10667]	M9MRX4 1xPhospho [S4987(94.5)]; 1xPhospho [S7991(94.5)]; 1xPhospho [S8067(94.5)]; 1xPhospho [S8143(94.5)]; 1xPhospho [S8617(94.5)]; 1xPhospho [S8845(94.5)]; 1xPhospho [S9377(94.5)]; 1xPhospho [S9453(94.5)]; 1xPhospho [S10061(94.5)]; 1xPhospho [S10137(94.5)]; 1xPhospho [S10441(94.5)]; 1xPhospho [S10557(94.5)]; 1xPhospho [S10633(94.5)]	0	4124.91	FALSE	1.463	0.809488	1.19	76.1	124.6	27.34	11.67		High	Peak Found	Peak Found	High	High	Peak Found	High	1.12e-05	2.219e-05	3.88	153.53
FALSE	High	[K].NPSPAGSPQRDPLDVSFNDPIAAFK.[S]	1xPhospho [S7(100)]	9.7916e-06	7.69036e-05	2	4	7	M9NFJ2; M9NHG9	M9NFJ2 [102-126]; M9NHG9 [102-126]	M9NFJ2 1xPhospho [S108(100)]; M9NHG9 1xPhospho [S108(100)]	1	2720.27	FALSE	0.01	1.17111e-16	0	92.6	79.3	29.68		Shared	High	High	High	High	High	High	High	1.12e-05	1.325e-07	5.1	168.43
FALSE	High	[K].EYSDDETEDEIEIPKPLDKPISHPTSLVTGVTFGGDK.[S]	1xPhospho [S3(99.6)]	4.93552e-06	7.69036e-05	1	2	6	M9MRX4	M9MRX4 [3445-3481]; [3521-3557]; [3597-3633]; [3977-4013]; [4053-4089]; [4281-4317]	M9MRX4 1xPhospho [S3447(99.6)]; 1xPhospho [S3523(99.6)]; 1xPhospho [S3599(99.6)]; 1xPhospho [S3979(99.6)]; 1xPhospho [S4055(99.6)]; 1xPhospho [S4283(99.6)]	0	4138.93	FALSE	2.438	0.0241077	34.75	53.2	129.7	58.26	27.17		High	Peak Found	High	High	High	Peak Found	High	1.12e-05	5.933e-08	4.38	153.38
FALSE	High	[R].TEEQLAKPAEEELSSPTPEEK.[L]	1xPhospho [S15(92)]	2.10086e-06	7.69036e-05	1	1	9	Q9W596	Q9W596 [1131-1151]	Q9W596 1xPhospho [S1145(92)]	0	2422.09	FALSE	0.724	0.884138	11.38	121.3	101.5	18.99	13.55		High	High	High	High	High	High	High	1.12e-05	2.177e-08	6.53	76.76
FALSE	High	[R].NNNEDQQSGEQSLTDEDAAILER.[V]	1xPhospho [S8(98)]	1.10712e-06	7.69036e-05	1	1	17	Q9VV46	Q9VV46 [150-172]	Q9VV46 1xPhospho [S157(98)]	0	2656.1	FALSE	0.486	0.0881559	12.1	152.4	69.3	4.02	11.05		High	High	High	High	High	High	High	1.12e-05	1.039e-08	5.51	122.96
FALSE	High	[R].NISGNDAGANAGSASVQSPTHR.[G]	1xPhospho [S18(87.1)]	0.000461092	7.69036e-05	2	11	4	A1ZBL5; A1ZBL7	A1ZBL5 [586-607]; A1ZBL7 [706-727]	A1ZBL5 1xPhospho [S603(87.1)]; A1ZBL7 1xPhospho [S723(87.1)]	0	2190.95	FALSE	0.022	1.17111e-16	38.63	209	5.4	11.33	18.84	Shared	Peak Found	Peak Found	High	Not Found	High	Peak Found	High	1.12e-05	1.171e-05	5.08	36.49
FALSE	High	[K].NIEISDDEDDTHPNIDTPSLFR.[W]	1xPhospho [S5(100)]	5.33769e-07	7.69036e-05	1	2	22	Q86NM8	Q86NM8 [9-30]	Q86NM8 1xPhospho [S13(100)]	0	2623.12	FALSE	1.167	0.925297	4.17	106.5	124.6	6.28	5.26		High	High	High	High	High	High	High	1.12e-05	4.436e-09	3.79	146.54
FALSE	High	[K].ETLSPETHDDNANTSTQER.[A]	1xPhospho [T2(87.3)]	0.000300868	7.69036e-05	1	1	5	M9PB68	M9PB68 [586-604]	M9PB68 1xPhospho [T587(87.3)]	0	2224.9	FALSE	0.945	0.989715	11.18	96.4	97.5	25.49	16.02		Peak Found	Peak Found	High	Peak Found	High	Peak Found	High	1.12e-05	7.171e-06	3.53	35.09
FALSE	High	[R].SVTAVDGNEQLYHQQGDPQQSNEK.[C]	1xPhospho [S1(99.8)]	5.28121e-08	7.69036e-05	1	1	22	M9NE89	M9NE89 [595-618]	M9NE89 1xPhospho [S595(99.8)]	0	2752.18	FALSE	0.85	0.933795	1.85	126.4	92.8	9.86	9.34		High	High	High	High	High	High	High	1.12e-05	2.961e-10	6.3	65.34
FALSE	High	[R].SNSDGLSTDYAHSLPK.[K]	1xPhospho [S3(95.7)]	0.00028778	7.69036e-05	1	2	4	Q4V5X3	Q4V5X3 [47-62]	Q4V5X3 1xPhospho [S49(95.7)]	0	1771.75	FALSE	1.224	0.937791	21.95	91.9	112.5	16.9	1.67		Peak Found	Peak Found	High	High	High	Peak Found	High	1.12e-05	6.767e-06	2.47	81.42
FALSE	High	[K].SNSHSVEAVDSAQPNNPK.[E]	1xPhospho [S5(97.5)]	0.000418119	7.69036e-05	1	4	7	R9PY70	R9PY70 [1746-1763]	R9PY70 1xPhospho [S1750(97.5)]	0	1960.84	FALSE	0.881	0.976958	28.4	107.1	92.6	8.34	22.38		High	Peak Found	High	High	High	Peak Found	High	1.12e-05	1.048e-05	3.25	30.55
FALSE	High	[R].SSSPADSTTSVGSHHQTPR.[S]	1xPhospho [S3(97.3)]	1.24962e-08	7.69036e-05	2	18	12	A8JV02; M9PDW8	A8JV02 [732-750]; M9PDW8 [732-750]	A8JV02 1xPhospho [S734(97.3)]; M9PDW8 1xPhospho [S734(97.3)]	0	2018.86	FALSE	23.471	1.17111e-16	27.51	10.1	163.6	45.19	49.4	Shared	Peak Found	High	Not Found	High	High	High	High	1.12e-05	5.518e-11	3.24	22.64
FALSE	High	[K].IDAGLSASQQNLVDNHSIAK.[R]	1xPhospho [S8(100)]	4.79718e-07	7.69036e-05	1	4	19	M9PGV6	M9PGV6 [1027-1046]	M9PGV6 1xPhospho [S1034(100)]	0	2161.03	FALSE	0.886	0.972167	6.61	110.2	101	6.01	9.17		High	High	High	High	High	High	High	1.12e-05	3.903e-09	4.98	98.08
FALSE	High	[K].SSSFEEATEAQNEQAVAALK.[Q]	1xPhospho [S3(84.1)]	0.000560734	7.69036e-05	1	3	3	M9MRX0	M9MRX0 [645-664]	M9MRX0 1xPhospho [S647(84.1)]	0	2189.96	FALSE	0.692	0.820939	8.6	122.2	84.5	17.59	6.09		Peak Found	Peak Found	High	Peak Found	High	Peak Found	High	1.12e-05	1.475e-05	3.57	117.02
FALSE	High	[R].LTHSDPEDEEPADDVDER.[S]	1xPhospho [S4(100)]	1.80283e-07	7.69036e-05	1	1	33	Q9W596	Q9W596 [4739-4756]	Q9W596 1xPhospho [S4742(100)]	0	2148.82	FALSE	1.016	1	2.24	106.4	117.8	8.03	7		High	High	High	High	High	High	High	1.12e-05	1.248e-09	4.27	48.42
FALSE	High	[K].IEEGSTTPPLPAKPK.[A]	1xPhospho [T7(99.8)]	0.000898279	7.69036e-05	1	2	4	Q9V3H9	Q9V3H9 [732-746]	Q9V3H9 1xPhospho [T738(99.8)]	0	1644.82	FALSE	0.89	0.987022	3.13	105.4	91.3	8.33	7.74		Peak Found	Peak Found	Peak Found	High	Peak Found	High	High	1.12e-05	2.535e-05	2.39	60.67
FALSE	High	[K].LSTSGDSLYEILGLPK.[T]	1xPhospho [S/T/Y]	2.79281e-06	7.69036e-05	2	4	9	C5WLN6; Q03751	C5WLN6 [11-26]; Q03751 [11-26]		0	1772.87	FALSE	1.233	0.889845	12.56	101.4	134.1	18.04	9.92	Shared	High	High	High	High	High	High	High	1.12e-05	3.057e-08	5.11	170.27
FALSE	High	[K].IESEIPHSQTPPPTPSDNK.[T]	1xPhospho [T10(98.7)]	1.61151e-05	7.69036e-05	2	19	22	A8JNM7; M9MRX4	A8JNM7 [2370-2388]; M9MRX4 [2339-2357]	A8JNM7 1xPhospho [T2379(98.7)]; M9MRX4 1xPhospho [T2348(98.7)]	0	2153.98	FALSE	0.647	0.623417	7.21	115.4	72.2	5.05	4.42	Shared	High	High	High	High	High	High	High	1.12e-05	2.354e-07	4.41	60.01
FALSE	High	[R].SSPGLLSSVSATDLHSSAPASPIR.[Q]	1xPhospho [S/T]	0.000317361	7.69036e-05	1	2	8	Q9VVJ8	Q9VVJ8 [430-453]		0	2417.17	FALSE	0.763	0.940773	23.29	115.5	88.1	2.52	20.07		High	Peak Found	Peak Found	High	Peak Found	Peak Found	High	1.12e-05	7.62e-06	2.46	132.63
FALSE	High	[R].LSSRSSISEVPEEPSSSGPSTVGGVR.[R]	2xPhospho [S/T]	1.27649e-06	7.69036e-05	1	4	11	E2QCY9	E2QCY9 [521-546]		1	2748.21	FALSE	0.795	0.926199	5.12	139.3	115.6	8.38	7.25		High	High	High	High	High	High	High	1.12e-05	1.228e-08	4.56	102.85
FALSE	High	[R].SSNTQQFGDNQQLFLGNIPHHASEDDLR.[E]	1xPhospho [S/T]	0.000444977	7.69036e-05	1	2	1	Q9VFT4	Q9VFT4 [483-510]		0	3248.44	FALSE	0.865	0.969627	10.64	128.2	98.7	6.51	12.49		Peak Found	Not Found	Peak Found	Peak Found	High	Peak Found	High	1.12e-05	1.128e-05	3.4	126.59
FALSE	High	[R].SSISEVPEEPSSSGPSTVGGVR.[R]	1xPhospho [S/T]	2.71453e-07	7.69036e-05	1	4	8	E2QCY9	E2QCY9 [525-546]		0	2225	FALSE	0.671	0.671757	20.32	121.5	74.8	13.91	23.72		Peak Found	High	High	High	Peak Found	High	High	1.12e-05	2e-09	4.42	98.74
FALSE	High	[R].IHDNESDGEEQHVDEGLVR.[E]	1xPhospho [S6(100)]	0.000732163	7.69036e-05	1	2	8	B6IDH0	B6IDH0 [119-137]	B6IDH0 1xPhospho [S124(100)]	0	2257.94	FALSE	0.97	0.994473	20.72	121.6	103.5	27.98	16.43		High	High	High	Peak Found	High	High	High	1.12e-05	1.994e-05	3.25	50.46
FALSE	High	[K].SSSPIESSVEPVPPPPPPAPGSGSTNR.[S]	1xPhospho [S3(96.9)]	1.73039e-05	7.69036e-05	1	4	11	A8JUZ7	A8JUZ7 [639-665]	A8JUZ7 1xPhospho [S641(96.9)]	0	2707.26	FALSE	0.736	0.778132	7.49	123.5	90.8	11.15	5.34		High	High	High	High	High	High	High	1.12e-05	2.55e-07	4.55	122.26
FALSE	High	[K].LSPDQDIFINAADGLPNQHPSLPK.[E]	1xPhospho [S2(100)]	1.04208e-05	7.69036e-05	1	1	6	A0A0B4LHI3	A0A0B4LHI3 [71-94]	A0A0B4LHI3 1xPhospho [S72(100)]	0	2667.28	FALSE	0.727	0.820131	23.17	128.2	93	2.58	24.5		High	Peak Found	High	High	High	Peak Found	High	1.12e-05	1.415e-07	4.46	159.42
FALSE	High	[R].LSFAQQQLILGDHDSIEGR.[R]	1xPhospho [S15(100)]	1.33687e-05	7.69036e-05	1	2	7	A1Z7S3	A1Z7S3 [399-417]	A1Z7S3 1xPhospho [S413(100)]	0	2207.05	FALSE	3.648	0.0123924	68.99	40.1	112.7	96.93	28.71		High	Peak Found	Peak Found	High	High	High	High	1.12e-05	1.888e-07	4.86	135.79
FALSE	High	[R].SSDNSSAVLTANTEQFIIGQR.[V]	1xPhospho [S/T]	0.000898279	7.69036e-05	1	2	2	M9PDB4	M9PDB4 [70-90]		0	2318.07	FALSE	0.669	0.776679	22.21	107.2	80	16.65	20.23		High	Peak Found	Peak Found	Peak Found	High	Peak Found	High	1.12e-05	2.522e-05	3.32	164.81
FALSE	High	[K].LLGDIHDETLGENYGSYDDSGDIHR.[A]	1xPhospho [S20(94.3)]	0.000675857	7.69036e-05	1	2	2	Q8MLQ5	Q8MLQ5 [28-52]	Q8MLQ5 1xPhospho [S47(94.3)]	0	2871.21	FALSE	1.141	0.987046	2.51	111.1	115.8	8.9	23.71		Peak Found	High	Peak Found	High	Peak Found	Peak Found	High	1.12e-05	1.834e-05	4.14	114.35
FALSE	High	[R].SPSSPNGSHSALGSEWASPQESR.[K]	1xPhospho [S]	0.000184459	7.69036e-05	1	11	1	M9NGF2	M9NGF2 [1339-1361]		0	2435.03	FALSE	0.816	0.958635	58.15	78.8	90.6	16.29	21.64		Peak Found	Peak Found	Peak Found	Peak Found	Not Found	Peak Found	High	1.12e-05	4.042e-06	3.76	76.2
FALSE	High	[K].LQSERPSVSHTDQSTDDQLSVNSQDADAEPPVMASSR.[R]	1xOxidation [M33]; 1xPhospho [S23(79.3)]	1.09922e-05	7.69036e-05	1	1	52	P81900	P81900 [45-81]	P81900 1xPhospho [S67(79.3)]	0	4080.77	FALSE	1.141	0.955994	15.87	88.5	101	42.03	26.82		High	High	High	High	High	High	High	1.12e-05	1.504e-07	4.78	77.26
FALSE	High	[K].LQSERPSVSHTDQSTDDQLSVNSQDADAEPPVMASSR.[R]	1xPhospho [S/T]	1.68189e-06	7.69036e-05	1	1	7	P81900	P81900 [45-81]		0	4064.78	FALSE	1.221	0.956947	63.48	70.6	91.4	8.98	46.33		Peak Found	High	High	High	High	Peak Found	High	1.12e-05	1.688e-08	4.94	91.54
FALSE	High	[K].IQPSQQGGGTAGPSPPSSGGGPGFK.[R]	1xPhospho [S14(100)]	8.40259e-07	7.69036e-05	1	2	3	A1ZAK8	A1ZAK8 [29-53]	A1ZAK8 1xPhospho [S42(100)]	0	2333.06	FALSE									Not Found	Not Found	Not Found	Not Found	Not Found	Not Found	High	1.12e-05	7.475e-09	4.72	76.55
FALSE	High	[K].SRPGFVAETVSSPIEEATMEFSK.[I]	1xOxidation [M19]; 1xPhospho [S12(98)]	7.92243e-05	7.69036e-05	1	1	25	Q9W596	Q9W596 [2626-2648]	Q9W596 1xPhospho [S2637(98)]	0	2595.17	FALSE	0.418	0.0407721	39.94	24.8	11.8	77.31	45.76		High	High	High	High	High	High	High	1.12e-05	1.509e-06	5.16	154.83
FALSE	High	[R].SQSAGPGVAENESPKR.[Q]	1xPhospho [S13(100)]	3.25445e-05	7.69036e-05	2	5	7	A8JQV3; A8JQV2	A8JQV3 [522-537]; A8JQV2 [412-427]	A8JQV3 1xPhospho [S534(100)]; A8JQV2 1xPhospho [S424(100)]	1	1693.75	FALSE	1.119	0.984644	36.56	118.3	106.9	13.6	35.24	Shared	High	High	High	High	High	Peak Found	High	1.12e-05	5.383e-07	5.1	25.66
FALSE	High	[K].INRPPGHEVTSPGQDNTDAMSTVSSGGGGLTDQGYYDLK.[F]	1xPhospho [S25(79.7)]	7.756e-07	7.69036e-05	1	1	2	Q9VSY4	Q9VSY4 [416-454]	Q9VSY4 1xPhospho [S440(79.7)]	0	4101.81	FALSE	12.822	4.51502e-05	568.63	51.5	76		15.33		Peak Found	Not Found	Not Found	Peak Found	Not Found	Peak Found	High	1.12e-05	6.836e-09	5.53	109.58
FALSE	High	[K].LPTLSSPIDVAEGDFLEVK.[A]	1xPhospho [S/T]	3.05268e-06	7.69036e-05	1	1	2	Q9W596	Q9W596 [4178-4196]		0	2110.04	FALSE	0.664	0.567477	38.91	196	42	55.41	106.68		Peak Found	High	Peak Found	Peak Found	Peak Found	Peak Found	High	1.12e-05	3.392e-08	5.16	170.03
FALSE	High	[R].INVFNQNQPQDAPVPSPPR.[A]	1xPhospho [S16(100)]	0.000658067	7.69036e-05	1	1	8	Q9VU84	Q9VU84 [313-331]	Q9VU84 1xPhospho [S328(100)]	0	2198.04	FALSE	0.801	0.937601	18.28	109	96	15.41	6.44		Peak Found	High	High	Peak Found	High	High	High	1.12e-05	1.764e-05	3.46	128.49
FALSE	High	[K].IKTPPQDDAAEEVEEESAQEPTPK.[K]	1xPhospho [T3(100)]	3.58288e-06	7.69036e-05	1	1	8	P25171	P25171 [510-533]	P25171 1xPhospho [T512(100)]	1	2718.2	FALSE	0.936	0.994017	18.56	109.5	100.9	15.1	6.29		High	High	High	High	High	Peak Found	High	1.12e-05	4.073e-08	5.38	86.51
FALSE	High	[R].NTIEPESEENALDSNYWLNK.[K]	1xPhospho [S7(100)]	9.46525e-05	7.69036e-05	2	3	8	Q0E9D9; A1Z847	Q0E9D9 [513-532]; A1Z847 [593-612]	Q0E9D9 1xPhospho [S519(100)]; A1Z847 1xPhospho [S599(100)]	0	2446.04	FALSE	1.018	0.999349	17.05	100.6	130	15.83	20.76	Shared	High	High	Peak Found	High	High	High	High	1.12e-05	1.855e-06	3.47	155.78
FALSE	High	[K].LAFSDDESTPEEHQGQGK.[Q]	1xPhospho [S4(99.6)]	0.00101732	7.69036e-05	1	2	7	M9PE74	M9PE74 [579-596]	M9PE74 1xPhospho [S582(99.6)]	0	2054.83	FALSE	0.662	0.589366	43.87	127.3	84.3	20.38	12.21		High	Peak Found	High	High	High	Peak Found	High	1.12e-05	2.905e-05	3	58.04
FALSE	High	[R].IADPEHDHTGFLTEYVATR.[W]	1xPhospho [T13(99)]	0.000389403	7.69036e-05	1	3	7	P40417	P40417 [186-204]	P40417 1xPhospho [T198(99)]	0	2252	FALSE	1.014	1	47.02	118.6	111.2	35.13	5.14		High	High	High	High	Peak Found	High	High	1.12e-05	9.662e-06	2.73	98.59
FALSE	High	[R].HAAAEQHSPDADIVGGIPGLK.[G]	1xPhospho [S8(100)]	4.10146e-05	7.69036e-05	1	2	22	Q8T9H0	Q8T9H0 [73-93]	Q8T9H0 1xPhospho [S80(100)]	0	2163.02	FALSE	0.868	0.97891	10.92	118.8	98.2	3.95	7.59		High	High	High	High	High	High	High	1.12e-05	7.005e-07	4.06	98.47
FALSE	High	[K].SVSRPLSVASDHEAAVAIEDDAK.[S]	1xPhospho [S10(98.4)]	0.00115212	7.69036e-05	1	1	17	Q9W596	Q9W596 [2595-2617]	Q9W596 1xPhospho [S2604(98.4)]	0	2447.14	FALSE	1.227	0.899811	13.16	75.3	129.3	23.64	27.37		High	High	High	High	High	High	High	1.12e-05	3.346e-05	2.03	89.26
FALSE	High	[R].HDMPSPINLSPSAPGQR.[V]	1xOxidation [M3]; 1xPhospho [S10(100)]	4.05814e-06	7.69036e-05	1	4	122	O76137	O76137 [258-274]	O76137 1xPhospho [S267(100)]	0	1899.84	FALSE	0.815	0.934163	16.9	122.7	91.9	18.16	5.87		High	High	High	High	High	High	High	1.12e-05	4.737e-08	4.93	90.37
FALSE	High	[R].HDMPSPINLSPSAPGQR.[V]	1xOxidation [M3]; 2xPhospho [S5(100); S10(100)]	0.000147677	7.69036e-05	1	4	71	O76137	O76137 [258-274]	O76137 2xPhospho [S262(100); S267(100)]	0	1979.81	FALSE	0.77	0.863014	22.18	122.9	93.8	13.26	12.44		High	High	High	High	High	High	High	1.12e-05	3.117e-06	5.12	100.46
FALSE	High	[-R].MESPVEQQEDTAKPDEDLPNEQVTQFLR.[Q]	1xOxidation [M1]; 1xPhospho [S3(100)]	1.27871e-05	7.69036e-05	1	8	13	Q7KV34	Q7KV34 [206-233]	Q7KV34 1xPhospho [S208(100)]	0	3369.48	FALSE	1.74	0.392042	19.27	74.8	99.6	32.52	18.92		High	Peak Found	Peak Found	High	High	High	High	1.12e-05	1.795e-07	4.41	141.71
FALSE	High	[K].HEDNDDDQDDENSGEEEHSSPEK.[T]	1xPhospho [S13(100)]	5.35735e-10	7.69036e-05	1	1	10	A4V2K7	A4V2K7 [234-256]	A4V2K7 1xPhospho [S246(100)]	0	2736.93	FALSE	100	1.17111e-16	0	36.4	192.7		68		Not Found	Peak Found	Not Found	High	High	High	High	1.12e-05	1.388e-12	8.57	23.17
FALSE	High	[-R].MESPVEQQEDTAKPDEDLPNEQVTQFLR.[Q]	1xPhospho [S3(99.6)]	0.000110107	7.69036e-05	1	8	3	Q7KV34	Q7KV34 [206-233]	Q7KV34 1xPhospho [S208(99.6)]	0	3353.49	FALSE	2.163	0.105579	94.05	47.7	103.2	35.33	42.2		Peak Found	Peak Found	Peak Found	Peak Found	Peak Found	Peak Found	High	1.12e-05	2.213e-06	4.94	144.92
FALSE	High	[R].MESPVEQEEDTAKPDEDLPNEQVTQFLR.[Q]	1xOxidation [M1]; 1xPhospho [S3(99.2)]	0.000508479	7.69036e-05	1	1	4	A9YGE4	A9YGE4 [11-38]	A9YGE4 1xPhospho [S13(99.2)]	0	3370.47	FALSE	1.517	0.791355	31.52	67.3	102.1	13.5	42.07		High	Peak Found	Peak Found	Not Found	High	Peak Found	High	1.12e-05	1.319e-05	5.02	142.09
FALSE	High	[R].IVSSPGRPEPPTAEELEER.[I]	1xPhospho [S/T]	5.16889e-05	7.69036e-05	1	6	9	Q9VH10	Q9VH10 [2415-2433]		0	2173.02	FALSE	0.648	0.740295	8.91	100.1	61.2	11.14	18.24		High	High	High	High	High	Peak Found	High	1.12e-05	9.155e-07	3.34	85.93
FALSE	High	[R].SVEQLGSPVDPEGPGNGAISR.[K]	1xPhospho [S7(96.5)]	2.01293e-05	7.69036e-05	1	5	5	A8DYM1	A8DYM1 [495-515]	A8DYM1 1xPhospho [S501(96.5)]	0	2145.98	FALSE	0.963	0.995405	11.16	104.7	100.8	17.62	8.02		Peak Found	Peak Found	Peak Found	High	High	Peak Found	High	1.12e-05	3.057e-07	3.4	107.23
FALSE	High	[K].KENDSEEELEYDPALYPQR.[V]	1xPhospho [S5(100)]	0.00026564	7.69036e-05	1	1	5	Q9V426	Q9V426 [338-356]	Q9V426 1xPhospho [S342(100)]	1	2405.02	FALSE	0.665	0.697898	9.77	137.9	96.2	4.74	11.43		High	High	High	Peak Found	High	Peak Found	High	1.12e-05	6.191e-06	4.74	109.39
FALSE	High	[R].KESDDEDEPNTSQELSADER.[N]	1xPhospho [S3(100)]	8.65955e-05	7.69036e-05	1	1	11	Q9V677	Q9V677 [1681-1700]	Q9V677 1xPhospho [S1683(100)]	1	2373.92	FALSE	0.836	0.966683	1.49	146.4	99.1	13.66	15.69		High	High	Peak Found	High	High	High	High	1.12e-05	1.679e-06	4.59	47.56
FALSE	High	[K].LAEPSNASTDHVGNSSPDLGNRPNR.[A]	1xPhospho [S16(89)]	5.35615e-05	7.69036e-05	2	7	13	Q9W1Y2; A0A6M3Q9L5	Q9W1Y2 [24-48]; A0A6M3Q9L5 [24-48]	Q9W1Y2 1xPhospho [S39(89)]; A0A6M3Q9L5 1xPhospho [S39(89)]	0	2685.2	FALSE	1.012	0.99771	2.05	103.6	103.6	3.95	5.08	Shared	High	High	High	High	High	High	High	1.12e-05	9.619e-07	2.47	47.36
FALSE	High	[K].KESNSEDELEYDPSLYPQR.[V]	1xPhospho [S3(89.7)]	0.000306268	7.69036e-05	1	6	10	Q9VBX3	Q9VBX3 [291-309]	Q9VBX3 1xPhospho [S293(89.7)]	1	2379	FALSE	0.786	0.887766	33.15	117.7	108.8	25.46	12.37		High	High	High	High	High	High	High	1.12e-05	7.346e-06	4.91	103.59
FALSE	High	[K].KPQSPERESPSASPSPLITTTESTR.[D]	1xPhospho [S9(100)]	1.5776e-07	7.69036e-05	1	1	16	A1Z7S3	A1Z7S3 [234-258]	A1Z7S3 1xPhospho [S242(100)]	1	2763.32	FALSE	0.711	0.804773	8.24	115.2	86.3	6.3	19.99		High	High	High	High	High	High	High	1.12e-05	1.065e-09	4.58	63.83
FALSE	High	[R].SVDHGLAAPFDLDSLR.[S]	1xPhospho [S1(100)]	0.00028778	7.69036e-05	1	14	9	Q8IPN9	Q8IPN9 [41-56]	Q8IPN9 1xPhospho [S41(100)]	0	1792.83	FALSE	0.839	0.956535	14.39	118	98.7	6.71	17.22		High	High	High	High	High	High	High	1.12e-05	6.831e-06	2.66	157.43
FALSE	High	[R].KPVRPVNSDGENWDDDDAENSAPK.[K]	1xPhospho [S8(100)]	4.66271e-08	7.69036e-05	1	3	6	Q9V9K7	Q9V9K7 [319-342]	Q9V9K7 1xPhospho [S326(100)]	0	2735.16	FALSE	0.659	0.63042	19.11	129.2	104.3	14.26	18		Peak Found	High	High	High	High	High	High	1.12e-05	2.568e-10	5.41	52.44
FALSE	High	[K].KSAEEEIEAAIAK.[V]	1xPhospho [S2(100)]	0.000251834	7.69036e-05	1	1	15	Q9W596	Q9W596 [1069-1081]	Q9W596 1xPhospho [S1070(100)]	1	1468.69	FALSE	0.783	0.940773	8.85	121.3	106.4	11.91	9.21		High	High	Peak Found	High	High	High	High	1.12e-05	5.803e-06	3.96	88.4
FALSE	High	[R].KSDTEQALAGNDFDPFALR.[D]	1xPhospho [S/T]	0.000859226	7.69036e-05	1	2	4	Q9VT04	Q9VT04 [34-52]		1	2174.98	FALSE	1.357	0.850514	23.03	91.2	144.6	70.9	30.99		High	Peak Found	Peak Found	Peak Found	High	Peak Found	High	1.12e-05	2.405e-05	3.99	155.28
FALSE	High	[K].LTTAVSHDLADGLAASK.[M]	1xPhospho [S6(100)]	0.000362658	7.69036e-05	1	9	3	Q7YU85	Q7YU85 [532-548]	Q7YU85 1xPhospho [S537(100)]	0	1749.84	FALSE	0.798	0.946395	2.26	134.2	107.2	6.92	14.45		High	Peak Found	High	High	Peak Found	Peak Found	High	1.12e-05	8.871e-06	2.79	97.04
FALSE	High	[R].STTPISLIVSPTAELTQQQQLHQQQNAGQGGNGR.[D]	1xPhospho [S10(95.9)]	1.42278e-05	7.69036e-05	1	8	3	M9PFF9	M9PFF9 [220-253]	M9PFF9 1xPhospho [S229(95.9)]	0	3667.78	FALSE	0.147	5.56911e-06	1085.13	36.4	75.5	5.81			Peak Found	Not Found	Peak Found	Peak Found	Not Found	Not Found	High	1.12e-05	2.03e-07	4.7	152.39
FALSE	High	[K].KTPEELAAEAEQEELDDFTK.[L]	1xPhospho [T2(100)]	0.000586228	7.69036e-05	1	5	2	E1JJ32	E1JJ32 [104-123]	E1JJ32 1xPhospho [T105(100)]	1	2373.04	FALSE	1.251	0.977626	3.16	92.7	121.7	64.1	3.58		Peak Found	Peak Found	Peak Found	Peak Found	Peak Found	Peak Found	High	1.12e-05	1.546e-05	4.61	141.55
FALSE	High	[R].LTSGSPQYLNALQNSQVR.[N]	1xPhospho [S3(76.3)]	0.000719258	7.69036e-05	2	9	3	D0IQE7; Q9V4C1	D0IQE7 [799-816]; Q9V4C1 [796-813]	D0IQE7 1xPhospho [S801(76.3)]; Q9V4C1 1xPhospho [S798(76.3)]	0	2055.99	FALSE	0.01	1.17111e-16	0	30.7		30.13		Shared	Peak Found	Not Found	Peak Found	Not Found	Not Found	Not Found	High	1.12e-05	1.958e-05	3.29	124.87
FALSE	High	[K].LAAESPVHDPDVAPLQIDVAK.[L]	1xPhospho [S5(100)]	2.12331e-05	7.69036e-05	1	6	9	Q7YZA4	Q7YZA4 [402-422]	Q7YZA4 1xPhospho [S406(100)]	0	2265.12	FALSE	0.734	0.887766	15.17	121.4	89.1	7.17	5.63		High	High	High	High	High	High	High	1.12e-05	3.244e-07	4.37	131.97
FALSE	High	[R].LADAALGLLNEQSQESTAR.[E]	1xPhospho [S13(98.3)]	7.18385e-05	7.69036e-05	1	1	5	Q9VA70	Q9VA70 [325-343]	Q9VA70 1xPhospho [S337(98.3)]	0	2066.98	FALSE	0.7	0.708118	30.76	118.8	84	77.79	3.69		Peak Found	High	High	High	Peak Found	Peak Found	High	1.12e-05	1.348e-06	5.17	143.54
FALSE	High	[R].SSVSSLPPSPDHNK.[I]	1xPhospho [S9(100)]	0.000226337	7.69036e-05	1	3	42	Q8MSJ2	Q8MSJ2 [879-892]	Q8MSJ2 1xPhospho [S887(100)]	0	1531.68	FALSE	0.965	1	12.44	114.1	103.2	28.79	20.03		High	High	High	High	High	High	High	1.12e-05	5.148e-06	3.95	37.2
FALSE	High	[K-].KPGPLLGPPSLGSAELSNQLETEK.[A]	1xPhospho [S13(100)]	8.65955e-05	7.69036e-05	1	5	3	Q59E11	Q59E11 [621-644]	Q59E11 1xPhospho [S633(100)]	0	2542.28	FALSE	0.917	0.994017	1.47	118.6	109.7	2.87	6.08		High	Peak Found	Peak Found	Peak Found	High	Peak Found	High	1.12e-05	1.671e-06	4.8	143.14
FALSE	High	[R].ESESAAGTPVNADQPGSPNAK.[S]	1xPhospho [S17(100)]	0.000999395	7.69036e-05	1	16	9	Q0E5P1	Q0E5P1 [135-155]	Q0E5P1 1xPhospho [S151(100)]	0	2106.9	FALSE	1.041	0.995004	11.26	111.9	105.7	11.18	13.87		High	High	Peak Found	High	High	High	High	1.12e-05	2.846e-05	3.39	47.92
FALSE	High	[K].NSNEKEPELVENR.[I]	1xPhospho [S2(100)]	0.00108263	7.69036e-05	1	4	9	Q5LJX8	Q5LJX8 [222-234]	Q5LJX8 1xPhospho [S223(100)]	1	1637.72	FALSE	2.056	0.097972	3.26	59.8	125.7	24.02	5.89		Peak Found	Peak Found	High	High	High	High	High	1.12e-05	3.135e-05	4.76	40.29
FALSE	High	[K].EQNEPAKEPTPEPMEVDGSSK.[G]	1xOxidation [M14]; 1xPhospho [T10(99.9)]	0.00040711	7.69036e-05	1	17	36	Q8IGY5	Q8IGY5 [280-300]	Q8IGY5 1xPhospho [T289(99.9)]	1	2395	FALSE	0.924	0.992645	7.11	104.6	102.5	10.04	15.57		High	High	Peak Found	High	High	High	High	1.12e-05	1.015e-05	3.76	46.52
FALSE	High	[R].RSSNTQQFGDNQQLFLGNIPHHASEDDLR.[E]	1xPhospho [S3(82)]	4.17509e-05	7.69036e-05	1	2	4	Q9VFT4	Q9VFT4 [482-510]	Q9VFT4 1xPhospho [S484(82)]	1	3404.54	FALSE	0.759	0.920545	37.37	122.3	89.1	22.33	45.04		High	Peak Found	High	High	Peak Found	Peak Found	High	1.12e-05	7.154e-07	5.33	109.31
FALSE	High	[R].ASETGSELSQSQSVSSLDHEEDER.[L]	1xPhospho [S16(82.8)]	0.000623878	7.69036e-05	2	13	9	A0A0B4K6M4; A0A0B4KI37	A0A0B4K6M4 [1393-1416]; A0A0B4KI37 [1378-1401]	A0A0B4K6M4 1xPhospho [S1408(82.8)]; A0A0B4KI37 1xPhospho [S1393(82.8)]	0	2687.1	FALSE	0.904	0.987856	29.54	117.9	106.6	13.03	10.57	Shared	High	High	High	High	High	High	High	1.12e-05	1.668e-05	2.95	68.43
FALSE	High	[R].ASGGPNALLPAVGK.[D]	1xPhospho [S2(100)]	0.000362658	7.69036e-05	1	1	9	X2JC82	X2JC82 [74-87]	X2JC82 1xPhospho [S75(100)]	0	1331.67	FALSE	1.109	0.960237	6.64	84.9	93.5	14.17	3.52		High	Peak Found	High	High	High	High	High	1.12e-05	8.876e-06	2.72	118.04
FALSE	High	[R].ASIPEELDSNQLAR.[L]	1xPhospho [S2(100)]	0.000220377	7.69036e-05	1	1	11	Q9VSU9	Q9VSU9 [272-285]	Q9VSU9 1xPhospho [S273(100)]	0	1622.74	FALSE	0.96	0.999932	1.69	113.5	107.7	18.21	4.05		Peak Found	High	High	High	High	High	High	1.12e-05	4.997e-06	3.87	114.58
FALSE	High	[K].ASPVAAASGDAEASGDSVLHTR.[T]	1xPhospho [S2(100)]	2.81288e-07	7.69036e-05	1	1	4	Q9VVS6	Q9VVS6 [192-213]	Q9VVS6 1xPhospho [S193(100)]	0	2148.96	FALSE	0.01	1.17111e-16	0	300					High	High	High	Not Found	High	Not Found	High	1.12e-05	2.088e-09	5.23	84.33
FALSE	High	[R].WLGNESAEEDDTLENLLSLDNLR.[L]	1xPhospho [S6(100)]	5.44297e-06	7.69036e-05	1	1	6	Q7KTG2	Q7KTG2 [755-777]	Q7KTG2 1xPhospho [S760(100)]	0	2726.22	FALSE	1.088	0.989144	134.87	77.6	84.4	51.39	91.96		High	Peak Found	High	Peak Found	High	High	High	1.12e-05	6.616e-08	4.83	171.12
FALSE	High	[K].AVESEEQDQDQADEEEPK.[E]	1xPhospho [S4(100)]	0.000161416	7.69036e-05	2	10	12	A0A0B4KFS5; A0A0B4K7C1	A0A0B4KFS5 [318-335]; A0A0B4K7C1 [338-355]	A0A0B4KFS5 1xPhospho [S321(100)]; A0A0B4K7C1 1xPhospho [S341(100)]	0	2155.82	FALSE	0.603	0.52588	5.1	172.8	71.5	22.96	26.05	Shared	High	High	High	High	High	High	High	1.12e-05	3.457e-06	3.54	43.08
FALSE	High	[R].RESIAESAKPPIEFR.[E]	1xPhospho [S3(100)]	0.000337749	7.69036e-05	1	1	6	Q9W596	Q9W596 [1693-1707]	Q9W596 1xPhospho [S1695(100)]	1	1809.89	FALSE	1.587	0.38751	1.04	91.2	145.7	11.75	24.13		High	High	Peak Found	High	High	High	High	1.12e-05	8.227e-06	2.9	79.96
FALSE	High	[K].VTDINSPTGDHALIDIGK.[L]	1xPhospho [S6(99.4)]	1.70911e-07	7.69036e-05	1	10	16	A0A126GUV2	A0A126GUV2 [914-931]	A0A126GUV2 1xPhospho [S919(99.4)]	0	1945.93	FALSE	0.821	0.952483	1.28	109.6	89.2	6.57	8.73		High	High	High	High	High	High	High	1.12e-05	1.163e-09	4.15	111.85
FALSE	High	[R].CLLLLGDSVTTDHISPAGSIAR.[K]	1xPhospho [S8(98.8)]	0.000198064	7.69036e-05	1	3	4	Q9VCV4	Q9VCV4 [680-701]	Q9VCV4 1xPhospho [S687(98.8)]	0	2319.14	FALSE	1.385	0.780718	19.06	44	74.3	27.96	22.58		Peak Found	Peak Found	Peak Found	High	Peak Found	Peak Found	High	1.12e-05	4.394e-06	2.48	168.1
FALSE	High	[K].RDVSGEALQDADEASSTPTGR.[R]	1xPhospho [S4(100)]	3.07996e-06	7.69036e-05	1	2	15	X2JDP6	X2JDP6 [240-260]	X2JDP6 1xPhospho [S243(100)]	1	2241.96	FALSE	0.871	0.963475	5.02	123.7	101.6	28.01	11.56		High	High	High	High	High	High	High	1.12e-05	3.418e-08	6.02	65.7
FALSE	High	[R].RDSQTSQSSTISSSVSR.[A]	1xPhospho [S3(87.2)]	1.42031e-06	7.69036e-05	1	4	12	E2QCY9	E2QCY9 [547-563]	E2QCY9 1xPhospho [S549(87.2)]	1	1892.83	FALSE	0.974	1	1.07	96.5	91.7	15.01	14.4		High	High	High	High	High	High	High	1.12e-05	1.388e-08	5	31.41
FALSE	High	[R].RSSQDGFQLSELSPVQQQLSEINNR.[Y]	1xPhospho [S]	4.31891e-06	7.69036e-05	2	25	6	Q7KJN8; A1Z9J3	Q7KJN8 [2040-2064]; A1Z9J3 [5644-5668]		1	2940.38	FALSE	1.212	0.928125	21.67	88.4	93	2.14	16.8	Shared	High	Peak Found	Not Found	High	High	High	High	1.12e-05	5.05e-08	4.69	159.13
FALSE	High	[R].VPTPTVPSSYAPPPPPDSGSSSSPVDR.[R]	1xPhospho [S/T/Y]	1.82211e-06	7.69036e-05	1	1	7	B7Z0W9	B7Z0W9 [712-738]		0	2758.26	FALSE	0.503	0.261315	23.86	164.7	75.9	20.63	12.48		High	Peak Found	High	High	High	High	High	1.12e-05	1.853e-08	4.66	125.63
FALSE	High	[K].SAEEEIEAAIAK.[V]	1xPhospho [S1(100)]	0.000340767	7.69036e-05	1	1	8	Q9W596	Q9W596 [1070-1081]	Q9W596 1xPhospho [S1070(100)]	0	1340.6	FALSE	0.773	0.920545	14.03	131.5	97.2	12.23	23.32		High	High	High	Peak Found	High	High	High	1.12e-05	8.238e-06	3	119.47
FALSE	High	[R].DAHTDVEYVESDESAAR.[G]	1xPhospho [S11(100)]	1.32503e-05	7.69036e-05	1	1	20	M9PEG1	M9PEG1 [675-691]	M9PEG1 1xPhospho [S685(100)]	0	1973.78	FALSE	0.619	0.616941	2.39	165.3	73.8	18.16	22.73		High	High	High	High	High	High	High	1.12e-05	1.868e-07	4.67	66.5
FALSE	High	[R].DAHTDVEYVESDESAAR.[G]	2xPhospho [S11(100); S14(100)]	0.00108263	7.69036e-05	1	1	7	M9PEG1	M9PEG1 [675-691]	M9PEG1 2xPhospho [S685(100); S688(100)]	0	2053.74	FALSE	0.49	0.133918	14.5	193.7	106.3	22.64	8.9		High	High	High	High	Peak Found	Peak Found	High	1.12e-05	3.115e-05	2.93	77.14
FALSE	High	[K].VPQLEIVPNSAEER.[L]	1xPhospho [S10(100)]	0.000292946	7.69036e-05	1	1	3	sp	sp [121-134]	sp 1xPhospho [S130(100)]	0	1660.79	TRUE	0.344	0.0539634	94.84	166.6	31	128.87	53.38		Peak Found	High	High	Peak Found	Peak Found	Peak Found	High	1.12e-05	6.917e-06	2.71	123.79
FALSE	High	[K].DDASSSSTHDADGASLSGK.[S]	1xPhospho [S17(99.8)]	0.00020162	7.69036e-05	1	15	8	Q8IPN9	Q8IPN9 [132-150]	Q8IPN9 1xPhospho [S148(99.8)]	0	1887.72	FALSE	0.743	0.88257	21.57	138	105	10.32	9.18		Peak Found	Peak Found	Peak Found	High	High	Peak Found	High	1.12e-05	4.505e-06	5.15	30.71
FALSE	High	[K].DDFGSDPFAALHAPTGQGQVLSPNAQK.[S]	1xPhospho [S22(100)]	7.12022e-05	7.69036e-05	1	5	7	Q8MMD3	Q8MMD3 [711-737]	Q8MMD3 1xPhospho [S732(100)]	0	2848.29	FALSE	0.511	0.362342	23.74	104.9	61.1	53.88	31.85		High	Peak Found	Peak Found	High	High	Peak Found	High	1.12e-05	1.337e-06	5.03	161.67
FALSE	High	[R].DDLSTPGSSILPLPNVADPESPGR.[T]	1xPhospho [S21(100)]	2.25584e-06	7.69036e-05	1	5	5	Q29QE1	Q29QE1 [577-600]	Q29QE1 1xPhospho [S597(100)]	0	2514.18	FALSE	0.892	0.97891	146.94	84.5	103.5	9.31	34.82		High	High	Not Found	High	Peak Found	High	High	1.12e-05	2.372e-08	5.4	170.44
FALSE	High	[R].ERPVVLQFGPGDSVPTIGSPASTPTR.[G]	1xPhospho [S19(96.9)]	0.000306268	7.69036e-05	1	5	8	A0A0B4KEE5	A0A0B4KEE5 [2356-2381]	A0A0B4KEE5 1xPhospho [S2374(96.9)]	0	2745.36	FALSE	0.947	0.988966	17.35	121.5	115.1	23.57	8.08		High	High	High	High	High	High	High	1.12e-05	7.28e-06	4.27	152.52
FALSE	High	[R].QQSTDSGWDNPFRPGGDLSR.[E]	1xPhospho [S3(99.6)]	5.29961e-06	7.69036e-05	1	3	8	Q9VYM7	Q9VYM7 [319-338]	Q9VYM7 1xPhospho [S321(99.6)]	0	2299.97	FALSE	1.188	0.943172	16.94	119.5	132.5	26.22	5.88		High	Peak Found	Peak Found	High	High	Peak Found	High	1.12e-05	6.468e-08	3.86	122.78
FALSE	High	[K].VLPPSLLSSLTGDVPSMTPR.[G]	1xPhospho [S/T]	0.000349982	7.69036e-05	1	8	2	M9PBF6	M9PBF6 [90-109]		0	2147.08	FALSE	2.011	0.156163	24.84	99.6	200.4	132.6	129.25		Peak Found	Peak Found	Not Found	High	Peak Found	High	High	1.12e-05	8.569e-06	2.88	170.53
FALSE	High	[K].QQSPQGTQTQLEHGSTTIILK.[Q]	1xPhospho [S3(100)]	2.55949e-05	7.69036e-05	1	1	8	Q24478	Q24478 [296-316]	Q24478 1xPhospho [S298(100)]	0	2375.16	FALSE	0.989	0.999932	5.14	111.5	105.8	3.23	10.78		High	Peak Found	High	High	High	Peak Found	High	1.12e-05	4.064e-07	3.01	93.28
FALSE	High	[R].RRSVTAVDGNEQLYHQQGDPQQSNEK.[C]	1xPhospho [S3(100)]	6.69032e-05	7.69036e-05	1	1	5	M9NE89	M9NE89 [593-618]	M9NE89 1xPhospho [S595(100)]	2	3064.39	FALSE	1.601	0.674331	10.9	74.4	110.3	31.8	44.35		Peak Found	Peak Found	Peak Found	High	High	High	High	1.12e-05	1.237e-06	6.05	38.21
FALSE	High	[K].WVAEGSPTHSTPVR.[I]	1xPhospho [S6(100)]	0.000143788	7.69036e-05	2	6	20	A0A0B4K849; A0A0B4K7A5	A0A0B4K849 [473-486]; A0A0B4K7A5 [473-486]	A0A0B4K849 1xPhospho [S478(100)]; A0A0B4K7A5 1xPhospho [S478(100)]	0	1603.73	FALSE	0.748	0.802738	3.26	107.9	80.7	5.7	9.29	Shared	High	High	High	High	High	High	High	1.12e-05	3.043e-06	3.36	53.64
FALSE	High	[K].YAQQQQLAEQNNNEPDGAYLPSSPK.[S]	1xPhospho [S23(96.4)]	4.28802e-05	7.69036e-05	1	1	9	Q9W266	Q9W266 [594-618]	Q9W266 1xPhospho [S616(96.4)]	0	2870.26	FALSE	1.52	0.715177	28.68	77.4	121.8	18.3	9.4		High	High	High	High	High	High	High	1.12e-05	7.37e-07	3.64	101.86
FALSE	High	[R].APSIESVNQGEWAVQAAQK.[R]	1xPhospho [S6(99.6)]	3.34249e-05	7.69036e-05	1	8	12	M9PBF6	M9PBF6 [174-192]	M9PBF6 1xPhospho [S179(99.6)]	0	2092.97	FALSE	0.909	0.988799	54.96	116.1	97.6	24.49	33.48		High	High	High	High	Peak Found	High	High	1.12e-05	5.528e-07	3.27	127.7
FALSE	High	[K].RNSVSAQTDDNIGSITSTAGK.[R]	1xPhospho [S/T]	0.000107207	7.69036e-05	1	4	5	Q8IN24	Q8IN24 [926-946]		1	2202	FALSE	0.996	1	3.87	88.3	86.2	12.11	16.86		High	High	High	Peak Found	High	Peak Found	High	1.12e-05	2.15e-06	4.64	70.01
FALSE	High	[K].AASDASEALGSGSALSPTAAKPIK.[L]	1xPhospho [S16(98.4)]	3.27788e-06	7.69036e-05	1	2	6	Q7KN85	Q7KN85 [453-476]	Q7KN85 1xPhospho [S468(98.4)]	0	2280.11	FALSE	1.767	0.484565	5.67	97.9	179.7	25.24	11.57		High	High	High	High	High	High	High	1.12e-05	3.67e-08	5.89	90.84
FALSE	High	[R].YSTQSSESGETFHSPTGSVR.[R]	1xPhospho [T16(86.6)]	0.000161416	7.69036e-05	1	1	11	A8Y4V5	A8Y4V5 [30-49]	A8Y4V5 1xPhospho [T45(86.6)]	0	2223.92	FALSE	4.065	0.000483169	4.28	45.7	174.4	23.85	11.59		High	Peak Found	High	High	High	High	High	1.12e-05	3.48e-06	3.37	50.58
FALSE	High	[K].ADSTETETTTTTPSTATTATTR.[H]	1xPhospho [S/T]	0.000256354	7.69036e-05	1	12	8	M9NEY5	M9NEY5 [1006-1027]		0	2325	FALSE	0.998	0.999195	31.92	121.6	115.8	20.86	10.51		Not Found	Peak Found	High	High	High	High	High	1.12e-05	5.973e-06	2.25	52.91
FALSE	High	[K].RPPPPVRPPTGPHIVPGAIYVSEDEEENPEDDPFNTNYAEQVIK.[K]	1xPhospho [S22(97)]	0.00105414	7.69036e-05	1	1	3	Q24211	Q24211 [430-473]	Q24211 1xPhospho [S451(97)]	0	4990.36	FALSE	100	1.17111e-16	0	95.6	136.1		60.11		High	Not Found	Not Found	Peak Found	High	Peak Found	High	1.12e-05	3.031e-05	6.07	154.38
FALSE	High	[R].RQGTEEFDFEDAHDDR.[G]	1xPhospho [T4(100)]	1.38291e-06	7.69036e-05	1	2	16	B7YZQ3	B7YZQ3 [1032-1047]	B7YZQ3 1xPhospho [T1035(100)]	1	2046.78	FALSE	0.632	0.559672	29.39	138.1	89.1	21.14	1.24		High	High	High	High	High	High	High	1.12e-05	1.337e-08	5.66	62.93
FALSE	High	[K].RNSIDLDGPENADTPETTSNK.[D]	1xPhospho [S3(100)]	1.24287e-06	7.69036e-05	3	6	24	Q8MLQ5; A0A0B4LGD3; A0A0B4LHE0	Q8MLQ5 [961-981]; A0A0B4LGD3 [964-984]; A0A0B4LHE0 [953-973]	Q8MLQ5 1xPhospho [S963(100)]; A0A0B4LGD3 1xPhospho [S966(100)]; A0A0B4LHE0 1xPhospho [S955(100)]	1	2354.01	FALSE	0.809	0.868709	10.15	118.7	105.3	10.75	5.35	Shared	High	High	High	High	High	High	High	1.12e-05	1.186e-08	5.64	68.26
FALSE	High	[R].AEQHNTSPARDDQEVAAGQGSAAPTPAASK.[H]	1xPhospho [S7(84.8)]	9.03813e-06	7.69036e-05	1	3	10	A0A6H2EEJ8	A0A6H2EEJ8 [876-905]	A0A6H2EEJ8 1xPhospho [S882(84.8)]	1	3042.35	FALSE	1.144	0.963081	3.64	96.5	110.6	22.58	11.76		High	High	High	High	High	High	High	1.12e-05	1.201e-07	3.88	36.05
FALSE	High	[R].YNLQPYETTDYSNEEQSQR.[S]	1xPhospho [S12(100)]	4.81379e-05	7.69036e-05	1	2	8	P02844	P02844 [162-180]	P02844 1xPhospho [S173(100)]	0	2444.99	FALSE	0.678	0.730102	3.18	119.4	81.8	51.6	51.46		Peak Found	High	Peak Found	High	High	High	High	1.12e-05	8.465e-07	4.82	125.82
FALSE	High	[R].AGAIPASPGNGAAPQNNANISDIDK.[K]	1xPhospho [S7(100)]	0.000272824	7.69036e-05	1	2	4	Q7KVG9	Q7KVG9 [565-589]	Q7KVG9 1xPhospho [S571(100)]	0	2443.12	FALSE	0.956	1	16.09	113.2	101.3	5.09	11.89		Peak Found	Peak Found	Not Found	High	High	Peak Found	High	1.12e-05	6.383e-06	2.93	103.62
FALSE	High	[K].AGEPETPEGEEDAK.[A]	1xPhospho [T6(100)]	6.90887e-07	7.69036e-05	3	9	29	M9PHJ0; M9PJM6; M9PHR2	M9PHJ0 [326-339]; M9PJM6 [318-331]; M9PHR2 [327-340]	M9PHJ0 1xPhospho [T331(100)]; M9PJM6 1xPhospho [T323(100)]; M9PHR2 1xPhospho [T332(100)]	0	1538.59	FALSE	0.977	1	29.99	112.8	113.3	7.37	53.59	Shared	High	High	High	High	High	High	High	1.12e-05	5.959e-09	3.75	30.7
FALSE	High	[R].AGQRPPQTQNSVVEDAEDTMK.[N]	1xPhospho [S11(100)]	7.24804e-05	7.69036e-05	1	4	8	E2QCY9	E2QCY9 [564-584]	E2QCY9 1xPhospho [S574(100)]	0	2381.04	FALSE	0.987	1	39.43	109.7	128.5	12.66	31.29		High	High	Peak Found	High	High	Peak Found	High	1.12e-05	1.361e-06	3.67	94.57
FALSE	High	[K].DEVVADHGGESPGGGGDPILDR.[S]	1xPhospho [S11(100)]	5.24355e-07	7.69036e-05	1	14	20	Q0E5P1	Q0E5P1 [31-52]	Q0E5P1 1xPhospho [S41(100)]	0	2228.95	FALSE	0.748	0.897504	1.79	125.6	93.9	9.48	16.93		High	High	High	High	High	High	High	1.12e-05	4.347e-09	4.13	92.43
FALSE	High	[R].AGSSVFSVFSQK.[Q]	1xPhospho [S3(99.1)]	0.000392882	7.69036e-05	1	2	26	P18432	P18432 [64-75]	P18432 1xPhospho [S66(99.1)]	0	1323.6	FALSE	0.641	0.397283	57.17	97.8	62.7	25.55	59.69		High	High	High	High	High	High	High	1.12e-05	9.803e-06	3.21	151
FALSE	High	[R].YISATEGADSHPASGGGTPTGDEGQIGQVTTK.[V]	2xPhospho [T5(79.3); S10(78)]	1.33687e-05	7.69036e-05	1	2	20	A0A0B4LH71	A0A0B4LH71 [153-184]	A0A0B4LH71 2xPhospho [T157(79.3); S162(78)]	0	3249.36	FALSE	1.03	0.988966	2.89	114	115.1	16.54	5.47		High	High	High	High	High	High	High	1.12e-05	1.893e-07	3.67	94.87
FALSE	High	[R].YISATEGADSHPASGGGTPTGDEGQIGQVTTK.[V]	1xPhospho [T18(99.4)]	1.05711e-07	7.69036e-05	1	2	37	A0A0B4LH71	A0A0B4LH71 [153-184]	A0A0B4LH71 1xPhospho [T170(99.4)]	0	3169.4	FALSE	1.36	0.738669	5.87	78.4	115.3	16.9	10.16		High	High	High	High	High	High	High	1.12e-05	6.647e-10	4.09	79.99
FALSE	High	[K].ALGGIVLTASHNPGGPENDFGIK.[F]	1xPhospho [S10(100)]	2.91478e-07	7.69036e-05	1	1	38	Q9VUY9	Q9VUY9 [107-129]	Q9VUY9 1xPhospho [S116(100)]	0	2344.13	FALSE	1.147	0.940884	0.77	97.3	138.7	18.81	14.85		High	High	High	High	High	High	High	1.12e-05	2.188e-09	3.74	144.49
FALSE	High	[R].AIQEEGGYSNYGQSSPQEVTIPVQTK.[V]	1xPhospho [S9(82)]	0.000272824	7.69036e-05	1	6	6	Q95TZ7	Q95TZ7 [325-350]	Q95TZ7 1xPhospho [S333(82)]	0	2890.31	FALSE	0.44	0.0895894	0.83	156.6	61.1	9.01	51.57		High	Peak Found	High	High	High	Peak Found	High	1.12e-05	6.374e-06	3.1	124.99
FALSE	High	[R].RNSHGFLLSPEIEPSTPSLR.[T]	1xPhospho [S3(100)]	2.97228e-06	7.69036e-05	1	6	7	Q8I6M5	Q8I6M5 [920-939]	Q8I6M5 1xPhospho [S922(100)]	1	2317.13	FALSE	0.945	0.993705	23.59	95.3	98	9.94	32.95		High	Peak Found	Peak Found	High	High	Peak Found	High	1.12e-05	3.281e-08	4.69	124.12
FALSE	High	[R].ALVTATGDPSAPSEELSPTSSDLLHK.[F]	1xPhospho [T/S]	0.000635072	7.69036e-05	1	3	2	Q9VJ30	Q9VJ30 [977-1002]		0	2703.28	FALSE	1.278	0.974132	147.1	82.7	117.3	6.44	8.31		High	Peak Found	Peak Found	High	Not Found	Peak Found	High	1.12e-05	1.692e-05	6.04	127.24
FALSE	High	[K].ANEPANAPEDSEDEK.[S]	1xPhospho [S11(100)]	0.000203421	7.69036e-05	1	1	19	C4NYP8	C4NYP8 [70-84]	C4NYP8 1xPhospho [S80(100)]	0	1695.64	FALSE	0.846	0.954634	52.27	131.7	111.4	26.23	17.14		High	High	High	High	High	High	High	1.12e-05	4.535e-06	3.99	28.59
FALSE	High	[K].ANQDSDTESPSVSYTPSPAK.[K]	1xPhospho [S/T/Y]	1.05139e-05	7.69036e-05	1	3	9	E1JHT6	E1JHT6 [227-246]		0	2160.9	FALSE	0.792	0.902306	3.93	118.1	95.8	11.41	7.07		High	High	High	High	High	High	High	1.12e-05	1.437e-07	4.11	73.15
FALSE	High	[R].YGSPTPHGYEDFSR.[D]	1xPhospho [S3(99.9)]	0.000292946	7.69036e-05	1	1	3	Q94901	Q94901 [313-326]	Q94901 1xPhospho [S315(99.9)]	0	1692.67	FALSE	0.634	0.714358	20.67	57.3	36.3	8.11	6.13		High	Peak Found	Peak Found	Peak Found	Peak Found	Peak Found	High	1.12e-05	6.932e-06	2.49	69.89
FALSE	High	[R].ANSLPRPLSPSPSLTSEK.[H]	2xPhospho [S3(100); S11(96.4)]	0.000165782	7.69036e-05	1	1	6	Q9NHE5	Q9NHE5 [130-147]	Q9NHE5 2xPhospho [S132(100); S140(96.4)]	0	2040.94	FALSE	0.638	0.717179	8.16	98.1	67	11.87	10.75		High	High	Peak Found	High	High	Peak Found	High	1.12e-05	3.563e-06	3.78	117.22
FALSE	High	[K].ANTGDNDVTDVEDYDTESENDEK.[S]	1xPhospho [S18(100)]	4.72889e-05	7.69036e-05	1	1	3	M9PEG1	M9PEG1 [79-101]	M9PEG1 1xPhospho [S96(100)]	0	2654.97	FALSE	100	1.17111e-16	0		300		54.71		Not Found	Not Found	Not Found	High	Peak Found	High	High	1.12e-05	8.26e-07	4.73	83.71
FALSE	High	[R].RLSDGLPQVISDSNVFYGR.[H]	1xPhospho [S3(100)]	5.50103e-05	7.69036e-05	1	2	4	Q9I7S6	Q9I7S6 [1210-1228]	Q9I7S6 1xPhospho [S1212(100)]	1	2203.05	FALSE	0.855	0.976726	13.46	119.4	90.6	8.85	13.79		High	High	High	Peak Found	Peak Found	High	High	1.12e-05	9.857e-07	4.29	160.77
FALSE	High	[R].AGTATPQPGNTSTPRPPSAGPQPPPPSTHSQTASSPLSPTR.[H]	1xPhospho [S18(99.9)]	7.81171e-08	7.69036e-05	1	2	10	M9NE89	M9NE89 [8-48]	M9NE89 1xPhospho [S25(99.9)]	0	4095.95	FALSE	0.946	0.996058	9.03	91.8	85.7	7.02	11		High	High	High	High	High	High	High	1.12e-05	4.662e-10	4.93	80.23
FALSE	High	[R].DGSGELQSDQPR.[G]	1xPhospho [S3(100)]	0.000109132	7.69036e-05	1	5	26	Q8I0D4	Q8I0D4 [53-64]	Q8I0D4 1xPhospho [S55(100)]	0	1368.54	FALSE	1.244	0.90859	38.03	79.9	120.7	20.32	41.6		High	High	High	High	High	High	High	1.12e-05	2.206e-06	3.16	40.3
FALSE	High	[R].QSASESNQLQGDGYHTSPAHQR.[T]	1xPhospho [S17(86.7)]	2.17697e-06	7.69036e-05	1	7	10	M9PJ56	M9PJ56 [37-58]	M9PJ56 1xPhospho [S53(86.7)]	0	2478.04	FALSE	1.339	0.738828	0.56	81.6	122	9.4	8.54		High	High	High	High	High	High	High	1.12e-05	2.28e-08	5.09	29.25
FALSE	High	[K].SRPGFVAETVSSPIEEATMEFSK.[I]	1xPhospho [S12(99.5)]	1.09731e-06	7.69036e-05	1	1	11	Q9W596	Q9W596 [2626-2648]	Q9W596 1xPhospho [S2637(99.5)]	0	2579.17	FALSE	1.018	0.993848	32.79	94.9	104.4	7.49	35.13		Peak Found	High	High	High	High	Peak Found	High	1.12e-05	1.023e-08	5	160.18
FALSE	High	[R].NYNTQEDSGENDNSVLR.[T]	1xPhospho [S8(87.9)]	0.000719258	7.69036e-05	1	5	6	H0RNL3	H0RNL3 [34-50]	H0RNL3 1xPhospho [S41(87.9)]	0	2034.8	FALSE	0.849	0.95541	21.65	139.5	103.3	8.8	20.71		High	Peak Found	Peak Found	High	Peak Found	High	High	1.12e-05	1.964e-05	2.85	64.96
FALSE	High	[K].TSLFATGSFDLDFPIPDLIGK.[T]	1xPhospho [T6(84.3)]	1.234e-05	7.69036e-05	1	22	7	Q8IPN9	Q8IPN9 [872-892]	Q8IPN9 1xPhospho [T877(84.3)]	0	2334.13	FALSE	0.879	0.987856	8.89	126.9	95.5	23.16	33.35		High	Peak Found	High	High	High	High	High	1.12e-05	1.726e-07	5.04	171.84
FALSE	High	[K].EASRPGSVAESIK.[Y]	2xPhospho [S3(100); S7(100)]	0.000285232	7.69036e-05	1	1	3	Q9W596	Q9W596 [2549-2561]	Q9W596 2xPhospho [S2551(100); S2555(100)]	0	1490.63	FALSE	0.813	0.940773	13.53	137.7	111.9	5.89	8.89		Peak Found	High	High	Peak Found	Peak Found	Peak Found	High	1.12e-05	6.719e-06	2.59	56.66
FALSE	High	[K].SESEGNHLPQSSSSGAAETGHK.[K]	1xPhospho [S3(97.9)]	6.00259e-06	7.69036e-05	4	8	4	Q59DP9; Q59DP8; E6EK18; Q9V4C7	Q59DP9 [323-344]; Q59DP8 [323-344]; E6EK18 [323-344]; Q9V4C7 [323-344]	Q59DP9 1xPhospho [S325(97.9)]; Q59DP8 1xPhospho [S325(97.9)]; E6EK18 1xPhospho [S325(97.9)]; Q9V4C7 1xPhospho [S325(97.9)]	0	2276.94	FALSE	0.935	0.993112	69.61	106.1	99.2	10.91	43.77	Shared	Peak Found	Peak Found	Peak Found	High	Peak Found	High	High	1.12e-05	7.479e-08	4.38	25.25
FALSE	High	[K].ENGAAAGNTTPDAEEFAEEQGVVAR.[F]	1xPhospho [T10(83.2)]	0.000108165	7.69036e-05	1	4	2	Q7KVL7	Q7KVL7 [477-501]	Q7KVL7 1xPhospho [T486(83.2)]	0	2613.11	FALSE	0.854	0.978033	8.42	161.8	138.2	11.11	36.23		Peak Found	High	High	Peak Found	Peak Found	Peak Found	High	1.12e-05	2.18e-06	3.52	118.1
FALSE	High	[R].TPPVVNPPQVPSHYAPNYPIGHPK.[R]	1xPhospho [S12(99.9)]	0.000765445	7.69036e-05	1	3	1	A0A0B4KH51	A0A0B4KH51 [235-258]	A0A0B4KH51 1xPhospho [S246(99.9)]	0	2686.32	FALSE	0.93	0.986678	43.57	96.2	83.6	60.31	9.56		High	Peak Found	Peak Found	Not Found	Peak Found	Peak Found	High	1.12e-05	2.095e-05	3.29	100.81
FALSE	High	[R].ELSPSATESELEEDAAIAEQSR.[R]	1xPhospho [S3(88.9)]	3.28354e-05	7.69036e-05	1	3	2	M9MRX0	M9MRX0 [301-322]	M9MRX0 1xPhospho [S303(88.9)]	0	2442.06	FALSE	1.987	0.569591	104.84	67.2	90.3	47.25	26.79		Peak Found	Not Found	Peak Found	High	Peak Found	Peak Found	High	1.12e-05	5.434e-07	5.4	164.3
FALSE	High	[R].TPPAAQQPIPQQHSPSPSGLR.[C]	1xPhospho [S14(98.9)]	0.00022836	7.69036e-05	1	3	3	Q9VNY4	Q9VNY4 [10-30]	Q9VNY4 1xPhospho [S23(98.9)]	0	2274.1	FALSE	0.443	0.304605	2.42	146.4	73.1	24.94	14.78		High	Peak Found	Peak Found	Peak Found	Not Found	Peak Found	High	1.12e-05	5.201e-06	3.73	65.75
FALSE	High	[R].EAVTASEGEDDVHLEADNIR.[K]	1xPhospho [S6(100)]	2.11963e-06	7.69036e-05	1	1	10	Q24478	Q24478 [933-952]	Q24478 1xPhospho [S938(100)]	0	2249.96	FALSE	0.658	0.667267	0.19	141.5	92.9	19.28	17.48		High	Peak Found	High	High	High	High	High	1.12e-05	2.202e-08	3.44	95.92
FALSE	High	[K].EASRPASVAESVQDEAEK.[S]	1xPhospho [S3(99.8)]	9.38142e-05	7.69036e-05	1	1	14	Q9W596	Q9W596 [3585-3602]; [3696-3713]	Q9W596 1xPhospho [S3587(99.8)]; 1xPhospho [S3698(99.8)]	0	1982.87	FALSE	0.847	0.974244	33.26	104	87.2	12.77	23.77		High	High	High	High	High	Peak Found	High	1.12e-05	1.85e-06	4.42	66.23
FALSE	High	[K].QFNSPIGLYSNNNIEDTIR.[S]	1xPhospho [S4(90.9)]	0.000258645	7.69036e-05	1	12	2	Q95TZ7	Q95TZ7 [262-280]	Q95TZ7 1xPhospho [S265(90.9)]	0	2275.04	FALSE	0.46	0.475607	59.8	148.1	73.1	20.99	59.12		Peak Found	Peak Found	Peak Found	Peak Found	Not Found	Peak Found	High	1.12e-05	6.006e-06	3.23	158.25
FALSE	High	[K].QFLISPPASPPAGWEPR.[E]	2xPhospho [S5(100); S9(100)]	9.89579e-05	7.69036e-05	1	1	5	A0A0B4LHI3	A0A0B4LHI3 [211-227]	A0A0B4LHI3 2xPhospho [S215(100); S219(100)]	0	2009.89	FALSE	0.487	0.267461	60.79	108.3	76.2	20.82	22.54		Peak Found	Peak Found	High	High	High	Not Found	High	1.12e-05	1.966e-06	4.9	171.35
FALSE	High	[K].EEGGTSETASEAASEAATPAPAATPAPAASATGSK.[R]	1xPhospho [S/T]	1.57212e-09	7.69036e-05	1	2	18	P18432	P18432 [15-49]		0	3224.41	FALSE	0.492	0.129406	56.52	136.3	67.1	15.06	41.6		High	High	High	High	High	High	High	1.12e-05	4.892e-12	8.19	93.23
FALSE	High	[K].SDSIDGGGGSGSGQRPSQTTSGYNSK.[T]	1xPhospho [S3(96.7)]	2.77286e-05	7.69036e-05	1	1	1	Q9VBC4	Q9VBC4 [661-686]	Q9VBC4 1xPhospho [S663(96.7)]	0	2567.06	FALSE	0.819	0.965284	82.74	129.3	170.7	9.58	64.59		Peak Found	Peak Found	Peak Found	Peak Found	High	Not Found	High	1.12e-05	4.435e-07	2.9	31.31
FALSE	High	[K].SEGADEVDESDDDEEAPVEKPVSK.[K]	1xPhospho [S10(100)]	5.02513e-11	7.69036e-05	1	1	23	A0A0B4K7G4	A0A0B4K7G4 [120-143]	A0A0B4K7G4 1xPhospho [S129(100)]	0	2656.07	FALSE	0.752	0.820939	16.92	136.5	110.9	9.66	10.5		High	High	High	High	High	High	High	1.12e-05	8.841e-14	6.55	59.51
FALSE	High	[K].ELGHTTSLQSSSPTTTDTSNK.[Q]	1xPhospho [S12(83.1)]	9.20039e-06	7.69036e-05	1	3	19	Q9V4E7	Q9V4E7 [26-46]	Q9V4E7 1xPhospho [S37(83.1)]	0	2272	FALSE	0.982	0.999195	1.53	91.2	102.5	8.71	14.23		High	High	High	High	High	High	High	1.12e-05	1.22e-07	4.24	42.37
FALSE	High	[K].EIEQAYIPAPGSPGAPPTSAK.[K]	1xPhospho [S12(100)]	0.000118229	7.69036e-05	1	1	7	Q9VTC1	Q9VTC1 [103-123]	Q9VTC1 1xPhospho [S114(100)]	0	2161.02	FALSE	1.031	0.995405	4.17	107.3	107.5	10.76	6.96		Peak Found	Peak Found	High	High	High	Peak Found	High	1.12e-05	2.421e-06	3.18	118.7
FALSE	High	[R].TPLQFSRPHLVASYAMSLLLK.[V]	1xPhospho [T1(100)]	0.000565743	7.69036e-05	1	7	2	A8JUU1	A8JUU1 [1063-1083]	A8JUU1 1xPhospho [T1063(100)]	0	2452.28	FALSE									Not Found	Not Found	Not Found	Not Found	Not Found	Not Found	High	1.12e-05	1.488e-05	3.83	168.59
FALSE	High	[K].SDTEQALAGNDFDPFALR.[D]	1xPhospho [S/T]	1.29013e-05	7.69036e-05	1	2	9	Q9VT04	Q9VT04 [35-52]		0	2046.88	FALSE	1.349	0.871694	37.86	103.1	139.1	34.77	47.53		High	High	High	High	High	High	High	1.12e-05	1.822e-07	4.24	169.82
FALSE	High	[R].EETKPPQTPAEGEGDPEFIK.[R]	1xPhospho [T8(100)]	2.51435e-05	7.69036e-05	1	3	6	M9PHJ0	M9PHJ0 [20-39]	M9PHJ0 1xPhospho [T27(100)]	0	2279.01	FALSE	0.59	0.430889	42.95	163.2	96.3	4.24	44.89		High	High	High	High	High	Peak Found	High	1.12e-05	3.967e-07	4.12	79.34
FALSE	High	[K].EEDASPAGVQDQPDGVENLPSVAEAK.[Q]	1xPhospho [S5(100)]	0.000116144	7.69036e-05	1	5	12	Q8IGY5	Q8IGY5 [158-183]	Q8IGY5 1xPhospho [S162(100)]	0	2732.19	FALSE	0.858	0.975213	8.2	167.5	132.5	11.23	16.09		High	High	High	High	High	High	High	1.12e-05	2.365e-06	3.16	127.67
FALSE	High	[R].QGTEEFDFEDAHDDR.[G]	1xPhospho [T3(100)]	5.95961e-05	7.69036e-05	1	2	6	B7YZQ3	B7YZQ3 [1033-1047]	B7YZQ3 1xPhospho [T1035(100)]	0	1890.68	FALSE	0.724	0.8459	14.4	126.4	91.5	17.5	2.21		High	Peak Found	High	Peak Found	High	High	High	1.12e-05	1.086e-06	3.06	86.77
FALSE	High	[K].EASRPASVAESVQDEAEK.[S]	2xPhospho [S3(100); S7(100)]	0.000282706	7.69036e-05	1	1	12	Q9W596	Q9W596 [3585-3602]; [3696-3713]	Q9W596 2xPhospho [S3587(100); S3591(100)]; 2xPhospho [S3698(100); S3702(100)]	0	2062.84	FALSE	0.685	0.691111	31.94	156.6	100	25.81	6.84		High	Peak Found	High	High	High	High	High	1.12e-05	6.646e-06	4.66	82.58
FALSE	High	[K].TMSTPVGSLQTGHEVIISPNK.[D]	1xOxidation [M2]; 1xPhospho [T4(93.4)]	0.000536348	7.69036e-05	1	11	8	Q8INB6	Q8INB6 [314-334]	Q8INB6 1xPhospho [T317(93.4)]	0	2292.09	FALSE	0.686	0.776679	10.21	161.6	97.9	11.8	13.65		Peak Found	Peak Found	High	High	High	High	High	1.12e-05	1.393e-05	1.85	97.28
FALSE	High	[K].SAEEPAIPAVVAAEK.[E]	1xPhospho [S1(100)]	0.000738702	7.69036e-05	1	1	8	P29746	P29746 [192-206]	P29746 1xPhospho [S192(100)]	0	1561.75	FALSE	1.524	0.479761	10.27	71.8	108.6	87.49	25.05		High	Peak Found	High	High	High	High	High	1.12e-05	2.03e-05	3.17	125.45
FALSE	High	[K].SAGDGFSHSNSPTANSGAGATGSR.[D]	1xPhospho [S/T]	0.000874639	7.69036e-05	1	6	6	A0A0B4LGY8	A0A0B4LGY8 [444-467]		0	2272.92	FALSE	0.949	0.993112	26.74	105.1	99.6	12.25	10.25		High	Peak Found	Peak Found	High	Peak Found	Peak Found	High	1.12e-05	2.464e-05	2.76	32.73
FALSE	High	[K].SESRPESVIASGEPVPR.[E]	1xPhospho [S1(92.3)]	4.43574e-06	7.69036e-05	1	1	10	Q9W596	Q9W596 [3047-3063]	Q9W596 1xPhospho [S3047(92.3)]	0	1876.88	FALSE	0.829	0.940773	1.44	109	96.3	11.6	8.51		High	High	High	High	High	High	High	1.12e-05	5.242e-08	4.28	76.42
FALSE	High	[R].DNGDEHIDTTQQSEEATPPVTDK.[L]	1xPhospho [T17(100)]	4.47538e-06	7.69036e-05	1	1	10	Q8INX7	Q8INX7 [409-431]	Q8INX7 1xPhospho [T425(100)]	0	2607.07	FALSE	0.712	0.82411	25.1	134.8	95.9	5.41	17.29		High	High	Peak Found	High	High	High	High	1.12e-05	5.309e-08	5.13	60.25
FALSE	High	[R].DNVSDISSIASTSPQRPK.[H]	1xPhospho [T/S]	0.000719258	7.69036e-05	1	1	11	P48994	P48994 [1104-1121]		0	1981.92	FALSE	0.638	0.681501	14.91	99.6	67.2	13.25	10.87		High	Peak Found	High	High	High	High	High	1.12e-05	1.954e-05	3.82	84.04
FALSE	High	[K].DRSSEDEGDNESNVTVDSGAR.[V]	1xPhospho [S/T]	6.7386e-06	7.69036e-05	1	13	29	Q8IPN9	Q8IPN9 [416-436]		1	2318.9	FALSE	0.815	0.942788	39.5	133.9	95.8	14.92	34.71		High	High	High	High	High	High	High	1.12e-05	8.506e-08	5.16	38.76
FALSE	High	[K].VAVPSTVHCDHLIEAQIGGPK.[D]	1xPhospho [S5(98.4)]	0.000238746	7.69036e-05	1	1	8	Q9VIE8	Q9VIE8 [125-145]	Q9VIE8 1xPhospho [S129(98.4)]	0	2251.09	FALSE	1.463	0.72304	9.73	91.5	142.6	10.68	18.92		High	High	High	High	High	Peak Found	High	1.12e-05	5.479e-06	2.93	104.43
FALSE	High	[R].DVIKTPDEVADLPVHEEADLGLYEK.[D]	1xPhospho [T5(100)]	2.18074e-05	7.69036e-05	1	1	30	Q9W596	Q9W596 [1292-1316]	Q9W596 1xPhospho [T1296(100)]	1	2875.36	FALSE	0.782	0.882306	32.53	134.3	93.8	7.66	25.44		High	High	High	High	High	High	High	1.12e-05	3.37e-07	5.13	150.23
FALSE	High	[R].VASTTPTYQTLHSQSPSR.[S]	1xPhospho [S/T/Y]	0.000964486	7.69036e-05	1	1	4	M9PCN6	M9PCN6 [426-443]		0	2040.94	FALSE	0.01	1.17111e-16	0	123.2		5.16			Peak Found	High	Peak Found	Not Found	Not Found	Not Found	High	1.12e-05	2.74e-05	4.06	50.02
FALSE	High	[R].SDDEDEPEAMQEPETETKPQIEPDTEPEIVSEHSPPTER.[L]	1xPhospho [S1(100)]	0.00104481	7.69036e-05	1	2	2	X2JGF5	X2JGF5 [416-454]	X2JGF5 1xPhospho [S416(100)]	0	4527.9	FALSE	100	1.17111e-16	0		126.3		92.49		High	Not Found	Not Found	Peak Found	High	Not Found	High	1.12e-05	2.997e-05	4.21	115.23
FALSE	High	[R].QPDQSSGGFQQPDQNSGEFQQPGLNQGR.[K]	1xPhospho [S16(98.3)]	6.01287e-05	7.69036e-05	1	1	8	Q7K533	Q7K533 [287-314]	Q7K533 1xPhospho [S302(98.3)]	0	3111.32	FALSE	0.545	0.374479	51.7	129.3	70.5	21.13	40.74		Peak Found	High	High	High	High	Peak Found	High	1.12e-05	1.097e-06	3.47	105.23
FALSE	High	[R].EHPDRMESPVEQQEDTAKPDEDLPNEQVTQFLR.[Q]	1xOxidation [M6]; 1xPhospho [S8(99.7)]	6.4454e-06	7.69036e-05	1	7	2	Q7KV34	Q7KV34 [201-233]	Q7KV34 1xPhospho [S208(99.7)]	1	4003.77	FALSE	6.846	0.000207743	116.35	43.2	170.8	70.58	28.76		Peak Found	Not Found	Peak Found	High	High	Peak Found	High	1.12e-05	8.135e-08	4.43	111.74
FALSE	High	[R].DVSGEALQDADEASSTPTGR.[R]	1xPhospho [S3(100)]	0.000275262	7.69036e-05	1	2	9	X2JDP6	X2JDP6 [241-260]	X2JDP6 1xPhospho [S243(100)]	0	2085.86	FALSE	0.922	0.985843	21.98	125.2	109.1	27.99	18.42		High	High	High	High	High	High	High	1.12e-05	6.474e-06	3.82	95.01
FALSE	High	[K].DVTADGPGSENGDAGAAGSTNGSSDNQSAASGQR.[D]	1xPhospho [T3(76.8)]	1.17826e-06	7.69036e-05	1	2	1	A0A0B4K6U6	A0A0B4K6U6 [19-52]	A0A0B4K6U6 1xPhospho [T21(76.8)]	0	3188.26	FALSE	1.156	0.986678	100.4	68	78.6	29.82	64.97		Peak Found	Peak Found	Peak Found	Peak Found	Peak Found	Peak Found	High	1.12e-05	1.109e-08	3.58	51.7
FALSE	High	[K].EASAEEEAEVEAVK.[E]	1xPhospho [S3(100)]	0.000859226	7.69036e-05	1	5	3	Q8I0D4	Q8I0D4 [380-393]	Q8I0D4 1xPhospho [S382(100)]	0	1570.65	FALSE	0.01	1.17111e-16	0	229.1		17.28			High	High	High	Not Found	Not Found	Not Found	High	1.12e-05	2.392e-05	2.64	72.83
FALSE	High	[R].DVYGEEALRVTPPPMVPYLNGDELDNVEGGELQHVTR.[V]	1xOxidation [M15]; 1xPhospho [T11(100)]	1.65544e-10	7.69036e-05	1	6	1	E1JIS7	E1JIS7 [456-492]	E1JIS7 1xPhospho [T466(100)]	1	4204.95	FALSE	0.01	1.17111e-16	0	154.3	145.7	15.05			Peak Found	Peak Found	High	Not Found	Not Found	Peak Found	High	1.12e-05	3.531e-13	6	168.52
FALSE	High	[R].QNTFDDDDVEHEQFER.[G]	1xPhospho [T3(100)]	3.81968e-05	7.69036e-05	1	1	5	Q9W3E2	Q9W3E2 [290-305]	Q9W3E2 1xPhospho [T292(100)]	0	2103.79	FALSE	0.489	0.25334	2.81	144.6	81.8	15.42	12.17		Peak Found	Peak Found	High	Peak Found	High	Peak Found	High	1.12e-05	6.49e-07	3.31	81.63
FALSE	High	[R].VAGGAGQGLNSASGDAEKPEIYYPKPVLVEEDSK.[E]	1xPhospho [S33(100)]	3.22007e-06	7.69036e-05	1	19	6	Q8IPN9	Q8IPN9 [278-311]	Q8IPN9 1xPhospho [S310(100)]	0	3555.69	FALSE	1.138	0.976726	30.58	96.1	124.4	22.65	11.62		High	High	High	High	Peak Found	High	High	1.12e-05	3.598e-08	6.6	119.74
FALSE	High	[K].TVVNPNNNNTSNSNNNNTSVSPTR.[K]	1xPhospho [S21(98.9)]	1.5776e-07	7.69036e-05	1	2	10	Q86BS3	Q86BS3 [138-161]	Q86BS3 1xPhospho [S158(98.9)]	0	2639.14	FALSE	0.892	0.985792	11.34	113	103.3	19.19	4.21		High	High	Peak Found	High	High	Peak Found	High	1.12e-05	1.06e-09	5.41	43.36
FALSE	High	[K].RLSAESPISEEDPVAATK.[I]	1xPhospho [S3(100)]	0.00125919	0.000156506	1	6	5	A0A0B4K6F9	A0A0B4K6F9 [664-681]	A0A0B4K6F9 1xPhospho [S666(100)]	1	1979.93	FALSE	1.155	0.959858	11.72	97.8	113.8	3.36	6.56		Peak Found	Peak Found	High	High	High	Peak Found	High	2.175e-05	3.718e-05	3.81	88.82
FALSE	High	[K].NDIFEELNESGEGSKPADPMALVK.[T]	1xOxidation [M20]; 1xPhospho [S10(100)]	0.00129321	0.000156506	1	11	9	Q9VGE9	Q9VGE9 [696-719]	Q9VGE9 1xPhospho [S705(100)]	0	2686.2	FALSE	1.069	0.986676	1.14	104.3	111.5	6.11	9.4		High	Peak Found	Peak Found	High	High	High	High	2.175e-05	3.799e-05	2.99	141.21
FALSE	High	[K].EGDEETTESLLHSLTTTETVETK.[Q]	1xPhospho [T19(92.5)]	0.00128177	0.000156506	1	1	5	Q9W596	Q9W596 [4510-4532]	Q9W596 1xPhospho [T4528(92.5)]	0	2630.16	FALSE	0.864	0.966683	12.59	124.2	107.3	11.02	15.41		High	Peak Found	Peak Found	High	High	Peak Found	High	2.175e-05	3.767e-05	4.66	134.68
FALSE	High	[K].IQPSQPGGGTAGPSPPSSGGGPGFK.[R]	1xPhospho [S14(100)]	0.00127043	0.000156506	1	1	3	O96828	O96828 [42-66]	O96828 1xPhospho [S55(100)]	0	2302.05	FALSE	2.009	0.117212	4.93	91.4	199.5	16.56	16.15		High	Peak Found	Peak Found	High	High	Peak Found	High	2.175e-05	3.757e-05	3.5	85.29
FALSE	High	[R].ITPNEPTTSSTGGAGHPSLAK.[S]	1xPhospho [T2(100)]	0.00122607	0.000156506	1	10	1	M9PCU3	M9PCU3 [288-308]	M9PCU3 1xPhospho [T289(100)]	0	2102.98	FALSE	0.01	1.17111e-16	0	181.3		36.93			Peak Found	Peak Found	Peak Found	Not Found	Not Found	Not Found	High	2.175e-05	3.607e-05	2.39	51.94
FALSE	High	[R].HHSTPAASSNSPQHQGVDPLR.[L]	1xPhospho [S11(97.1)]	0.00122607	0.000156506	1	6	7	C4IY22	C4IY22 [385-405]	C4IY22 1xPhospho [S395(97.1)]	0	2303.03	FALSE	1.02	0.999195	12.98	119.9	111.5	10.14	16.81		High	High	Peak Found	High	High	High	High	2.175e-05	3.596e-05	3.17	29.72
FALSE	High	[K].RHDMPSPINLSPSAPGQR.[V]	1xOxidation [M4]; 1xPhospho [S11(99.9)]	0.00124805	0.000156506	1	4	26	O76137	O76137 [257-274]	O76137 1xPhospho [S267(99.9)]	1	2055.94	FALSE	0.989	0.999425	11.68	126.6	96.7	28.68	22.7		High	High	High	High	High	High	High	2.175e-05	3.672e-05	4.23	66.7
FALSE	High	[R].VPHPSEDIQNDDSPGSPDK.[G]	1xPhospho [S16(100)]	0.00117278	0.000156506	1	6	8	M9PDV6	M9PDV6 [387-405]	M9PDV6 1xPhospho [S402(100)]	0	2113.87	FALSE	1.207	0.952186	0.23	89.2	110.8	13.32	12.53		High	High	High	High	High	High	High	1.12e-05	3.429e-05	3.44	47.54
FALSE	High	[R].QANANINPQRPPPRPQQSPSR.[S]	1xPhospho [S]	0.00371976	0.000199238	1	3	3	Q8MSJ2	Q8MSJ2 [858-878]		0	2433.19	FALSE	1.541	0.508551	41.9	59.9	106.8	33.28	24.88		Peak Found	Peak Found	Peak Found	High	Peak Found	Peak Found	High	3.359e-05	0.000124	2.51	32.25
FALSE	High	[K].ISGDDEELIDEEELLDEEDKQKPDPAGLR.[V]	1xPhospho [S2(100)]	0.00375289	0.000199238	1	1	2	Q9V3Y2	Q9V3Y2 [142-170]	Q9V3Y2 1xPhospho [S143(100)]	1	3377.52	FALSE	1.003	0.999425	24.94	108	126.6	32.55	37.14		Peak Found	Peak Found	Peak Found	High	High	Peak Found	High	3.359e-05	0.0001257	4.23	140.39
FALSE	High	[R].QATGGGVSSPAPPAESPTR.[A]	1xPhospho [T18(98.6)]	0.00171847	0.000199238	1	17	8	A0A0B4LGY1	A0A0B4LGY1 [151-169]	A0A0B4LGY1 1xPhospho [T168(98.6)]	0	1846.83	FALSE	1.307	0.842062	6.47	89.7	111	9.92	7.1		Peak Found	High	High	High	Peak Found	High	High	2.614e-05	5.259e-05	4	53.12
FALSE	High	[R].RNSRPLSTVVPGSSIEEIK.[R]	1xPhospho [S3(100)]	0.00287601	0.000199238	1	1	4	A1Z7T9	A1Z7T9 [716-734]	A1Z7T9 1xPhospho [S718(100)]	1	2149.1	FALSE	0.813	0.952483	6.9	123	103.5	10.92	14.96		Peak Found	Peak Found	Peak Found	Peak Found	High	High	High	2.614e-05	9.313e-05	4.63	91.22
FALSE	High	[K].SDDPQPDDEPEAEEESDER.[A]	1xPhospho [S16(100)]	0.00201639	0.000199238	1	6	9	Q8T410	Q8T410 [526-544]	Q8T410 1xPhospho [S541(100)]	0	2268.79	FALSE	0.967	0.994017	26.12	139.3	130.9	30	14.07		High	High	High	High	High	High	High	2.614e-05	6.237e-05	1.83	50.19
FALSE	High	[R].NSAADSSDHVDSEEEKIPEEK.[F]	2xPhospho [S7(99.7); S12(100)]	0.00263177	0.000199238	1	3	5	H9ZJM9	H9ZJM9 [43-63]	H9ZJM9 2xPhospho [S49(99.7); S54(100)]	1	2475.94	FALSE	1.085	0.982376	18.93	127.3	138.1	47.19	9.94		High	High	High	High	High	Peak Found	High	2.614e-05	8.408e-05	5.06	56.16
FALSE	High	[R].NSAADSSDHVDSEEEKIPEEK.[F]	1xPhospho [S12(100)]	0.00146452	0.000199238	1	3	16	H9ZJM9	H9ZJM9 [43-63]	H9ZJM9 1xPhospho [S54(100)]	1	2395.98	FALSE	0.911	0.988457	1.39	110.7	101.8	1.71	9.46		High	High	High	High	High	Peak Found	High	2.614e-05	4.395e-05	3.22	45.9
FALSE	High	[K].QDNVNNADGSFNSSYETSNGIR.[V]	1xPhospho [S14(89.3)]	0.00153104	0.000199238	1	2	9	A1Z8Z3	A1Z8Z3 [43-64]	A1Z8Z3 1xPhospho [S56(89.3)]	0	2469	FALSE	0.51	0.264845	13.94	163.9	83.6	14.33	28.8		High	High	High	High	High	High	High	2.614e-05	4.593e-05	2.32	88.6
FALSE	High	[R].RMSQGAETLTGAEHFGPQVEAPHISITTK.[K]	1xOxidation [M2]; 1xPhospho [S3(97.7)]	0.00325639	0.000199238	1	2	2	Q24593	Q24593 [1133-1161]	Q24593 1xPhospho [S1135(97.7)]	1	3189.5	FALSE	1.359	0.783815	67.65	110.9	148.3	57.01	2.46		Peak Found	Peak Found	Peak Found	High	High	Peak Found	High	2.614e-05	0.0001062	5.13	109.68
FALSE	High	[R].RMSQGAETLTGAEHFGPQVEAPHISITTK.[K]	1xPhospho [S/T]	0.00328541	0.000199238	1	2	3	Q24593	Q24593 [1133-1161]		1	3173.51	FALSE	1.525	0.642755	28.42	89.8	136.9	21.82	4.95		Peak Found	Peak Found	Not Found	High	High	Not Found	High	2.614e-05	0.0001081	5.24	116.35
FALSE	High	[R].QQKPPTPVEDFK.[T]	1xPhospho [T6(100)]	0.00359013	0.000199238	1	2	4	Q9VFT4	Q9VFT4 [350-361]	Q9VFT4 1xPhospho [T355(100)]	0	1493.7	FALSE	1.274	0.846244	0.45	79.2	100.9	25.05	19.06		High	Peak Found	Peak Found	Peak Found	High	Peak Found	High	3.359e-05	0.000119	3.09	53.57
FALSE	High	[K].RHDMPSPINLSPSAPGQR.[V]	1xOxidation [M4]; 2xPhospho [S6(100); S11(100)]	0.00325639	0.000199238	1	4	19	O76137	O76137 [257-274]	O76137 2xPhospho [S262(100); S267(100)]	1	2135.91	FALSE	0.779	0.925015	4.58	135.7	101.2	7.32	7.61		High	High	High	High	High	Peak Found	High	2.614e-05	0.0001069	2.08	72.81
FALSE	High	[R].RGSDSGDQHTFQPPK.[L]	1xPhospho [S3(100)]	0.00340407	0.000199238	1	1	5	P10676	P10676 [1408-1422]	P10676 1xPhospho [S1410(100)]	1	1736.74	FALSE	0.92	0.987022	22.83	154.5	103.4	20.59	30.86		High	High	Peak Found	High	High	High	High	3.359e-05	0.0001122	3.42	29.46
FALSE	High	[K].NIDDDADDADSADQGQHNSK.[K]	1xPhospho [S19(85.8)]	0.00365437	0.000199238	1	1	10	A4V2K7	A4V2K7 [289-308]	A4V2K7 1xPhospho [S307(85.8)]	0	2210.81	FALSE	0.821	0.934962	13.25	149.8	122.3	20.18	15.89		High	High	High	High	Peak Found	High	High	3.359e-05	0.000121	3.1	27.01
FALSE	High	[K].SNSVESIATPTPTGIQTGPGTPVQLR.[T]	1xPhospho [S/T]	0.0024297	0.000199238	1	6	2	A0A0B4K7Z0	A0A0B4K7Z0 [840-865]		0	2688.32	FALSE	0.01	1.17111e-16	0	105.8	96.8	20.89			Peak Found	Peak Found	Peak Found	Not Found	High	Not Found	High	2.614e-05	7.658e-05	3.99	151.71
FALSE	High	[K].NHSIDAHQGFSPLPQSK.[V]	1xPhospho [S3(100)]	0.00174928	0.000199238	1	1	5	A8JQT5	A8JQT5 [1046-1062]	A8JQT5 1xPhospho [S1048(100)]	0	1942.88	FALSE	1.264	0.900009	4.58	97.1	122.8	5.09	10.3		Peak Found	Peak Found	High	High	High	Peak Found	High	2.614e-05	5.32e-05	2.64	62.47
FALSE	High	[R].SASATEHNLSSLR.[N]	1xPhospho [S3(100)]	0.00300648	0.000199238	1	2	10	Q960U8	Q960U8 [36-48]	Q960U8 1xPhospho [S38(100)]	0	1452.65	FALSE	1.244	0.905518	35.91	73.4	86.6	5.09	25.56		High	High	Peak Found	High	High	Peak Found	High	2.614e-05	9.712e-05	3.34	48.64
FALSE	High	[R].NELDANVSPQQSLINLNDSDR.[D]	1xPhospho [S8(100)]	0.00168821	0.000199238	1	1	2	Q8SZU6	Q8SZU6 [59-79]	Q8SZU6 1xPhospho [S66(100)]	0	2422.09	FALSE	0.654	0.729497	15.44	121	98.4	14.41	31.57		High	Peak Found	Peak Found	Peak Found	Peak Found	High	High	2.614e-05	5.146e-05	3.58	147.89
FALSE	High	[K].SNQSTPTHSVSTSNNNNASVPSSGGGSSK.[S]	1xPhospho [S/T]	0.00362211	0.000199238	1	6	5	Q0KI33	Q0KI33 [110-138]		0	2870.22	FALSE	0.741	0.903642	2.15	116.7	89.2	19.75	26.07		High	Peak Found	Peak Found	High	Peak Found	Peak Found	High	3.359e-05	0.0001199	2.66	30.5
FALSE	High	[R].LSPHSPHSPIQGGNGGNVGDGTAR.[F]	1xPhospho [S/T]	0.0024297	0.000199238	1	3	2	A4V1P2	A4V1P2 [421-444]		0	2392.08	FALSE									Not Found	Not Found	Not Found	Not Found	Not Found	Not Found	High	2.614e-05	7.685e-05	3.19	35.02
FALSE	High	[K].SLLLHQNSFDEEINGSNK.[S]	1xPhospho [S8(100)]	0.00212674	0.000199238	1	6	5	A4UZL3	A4UZL3 [603-620]	A4UZL3 1xPhospho [S610(100)]	0	2124.96	FALSE	1.088	0.99857	29.23	95	103.4	11.61	10.42		Peak Found	Peak Found	Peak Found	High	High	High	High	2.614e-05	6.655e-05	4.06	109.64
FALSE	High	[K].AAAPVPDSDEEEATPDGQK.[T]	1xPhospho [S8(99.8)]	0.00165848	0.000199238	1	1	5	Q9W3E2	Q9W3E2 [440-458]	Q9W3E2 1xPhospho [S447(99.8)]	0	2006.82	FALSE	0.01	1.17111e-16	0	190.9		23.36			High	Peak Found	High	Not Found	Not Found	Not Found	High	2.614e-05	5.033e-05	3.09	61.21
FALSE	High	[K].RPLDSDPENEQTK.[R]	1xPhospho [S5(100)]	0.00150408	0.000199238	1	1	10	A0A023UKB8	A0A023UKB8 [21-33]	A0A023UKB8 1xPhospho [S25(100)]	0	1608.69	FALSE	0.81	0.909273	40.98	134.4	109.8	5	24.74		High	High	Peak Found	High	High	High	High	2.614e-05	4.508e-05	2.53	28.01
FALSE	High	[K].KSPFASGEASRPESVAESVK.[D]	1xPhospho [S2(100)]	0.00184503	0.000199238	1	1	7	Q9W596	Q9W596 [1554-1573]	Q9W596 1xPhospho [S1555(100)]	1	2143.01	FALSE	0.677	0.720571	16.21	122.5	82.4	4.9	9.54		High	Peak Found	High	High	Peak Found	High	High	2.614e-05	5.644e-05	2.96	58.88
FALSE	High	[K].EDPVLTPIGNEVVR.[C]	1xPhospho [T6(100)]	0.00178063	0.000199238	1	4	6	A0A0B4LI13	A0A0B4LI13 [701-714]	A0A0B4LI13 1xPhospho [T706(100)]	0	1617.79	FALSE	8.991	2.69515e-09	136.9	55.8	157.1	127.8	20.61		Peak Found	Not Found	High	High	High	Peak Found	High	2.614e-05	5.43e-05	3.46	133.2
FALSE	High	[K].EKPDMEELTENAEEGDEEDK.[Q]	1xPhospho [T9(100)]	0.00167328	0.000199238	1	1	2	X2J4C1	X2J4C1 [166-185]	X2J4C1 1xPhospho [T174(100)]	0	2416.92	FALSE	1.943	0.667761	29.42	111.6	188.4	19.8	26.54		Peak Found	Peak Found	Not Found	High	High	Peak Found	High	2.614e-05	5.11e-05	2.84	68.05
FALSE	High	[R].HNMSPTPPSQFANQTSGYEIPAR.[L]	1xOxidation [M3]; 1xPhospho [S4(85.1)]	0.00270278	0.000199238	1	2	10	P46824	P46824 [163-185]	P46824 1xPhospho [S166(85.1)]	0	2626.14	FALSE	1.209	0.967409	52.03	100.1	117.1	36.8	3.43		High	Peak Found	High	High	High	High	High	2.614e-05	8.631e-05	2.28	102.44
FALSE	High	[K].ELNVLDTQAAEAQLLTAGPSR.[G]	2xPhospho [T7(100); S20(100)]	0.00297993	0.000199238	1	1	5	Q9VFH5	Q9VFH5 [1803-1823]	Q9VFH5 2xPhospho [T1809(100); S1822(100)]	0	2357.08	FALSE								Not Reliable	High	High	Not Found	High	High	Not Found	High	2.614e-05	9.664e-05	4.24
FALSE	High	[K].ELRPVESLATSPK.[H]	1xPhospho [S11(99.9)]	0.00196338	0.000199238	1	1	18	P25455	P25455 [918-930]	P25455 1xPhospho [S928(99.9)]	0	1506.76	FALSE	0.72	0.810868	14.42	123.4	87.2	5.24	19.72		High	High	High	High	High	High	High	2.614e-05	6.101e-05	3.54	73.01
FALSE	High	[K].ENLLHGSESSIAEPVQTIR.[E]	1xPhospho [S/T]	0.00287601	0.000199238	1	12	3	B7YZE7	B7YZE7 [1257-1275]		0	2160.03	FALSE	1.206	0.966637	5.84	81.8	98.6	8.43	15.46		Peak Found	High	Peak Found	Peak Found	Peak Found	Peak Found	High	2.614e-05	9.243e-05	2.71	113.4
FALSE	High	[K].SVSRPLSVASDHEAAVAIEDDAK.[S]	2xPhospho [S1(94.6); S]	0.00382004	0.000199238	1	1	9	Q9W596	Q9W596 [2595-2617]	Q9W596 2xPhospho [S2595(94.6); S]	0	2527.11	FALSE	1.386	0.86443	1.05	97.4	135.9	9.77	5.53		High	High	High	High	High	High	High	3.359e-05	0.0001278	3.45	111.42
FALSE	High	[R].KTPELDYTQSHPGTDEEIILK.[L]	1xPhospho [T2(100)]	0.001426	0.000199238	1	3	5	Q8SX33	Q8SX33 [371-391]	Q8SX33 1xPhospho [T372(100)]	1	2494.17	FALSE	0.781	0.920545	3.3	131.2	96.5	16.45	10.06		High	High	Peak Found	Peak Found	Peak Found	Peak Found	High	2.614e-05	4.238e-05	3.16	100.96
FALSE	High	[K].GVPASDDEDENVENGKPNGK.[V]	1xPhospho [S5(100)]	0.00162928	0.000199238	1	17	10	A0A0B4LGY1	A0A0B4LGY1 [528-547]	A0A0B4LGY1 1xPhospho [S532(100)]	0	2150.89	FALSE	0.876	0.979298	1.72	95.1	83.3	26.93	20.07		High	Peak Found	High	High	High	Peak Found	High	2.614e-05	4.96e-05	3.27	32.78
FALSE	High	[R].TLQPNESSGDLQAVDSSVR.[N]	1xPhospho [S8(87.8)]	0.00201639	0.000199238	1	3	4	M9PI37	M9PI37 [868-886]	M9PI37 1xPhospho [S875(87.8)]	0	2082.93	FALSE	1.298	0.907936	6.57	124.9	150.9	16.62	7.6		Peak Found	High	High	High	High	Peak Found	High	2.614e-05	6.233e-05	2.84	102.61
FALSE	High	[K].EVSPEAATPPATEEEATPEGK.[E]	1xPhospho [S3(100)]	0.00247322	0.000199238	1	2	4	Q9VYK6	Q9VYK6 [808-828]	Q9VYK6 1xPhospho [S810(100)]	0	2219.96	FALSE	0.66	0.758808	24.11	118.1	77.9	6.02	16.86		High	Peak Found	Peak Found	Peak Found	Peak Found	Peak Found	High	2.614e-05	7.829e-05	2.34	75.84
FALSE	High	[R].EVSRPESVIDGIK.[D]	1xPhospho [S3(98.3)]	0.00355843	0.000199238	1	1	9	Q9W596	Q9W596 [1708-1720]	Q9W596 1xPhospho [S1710(98.3)]	0	1508.74	FALSE	1.349	0.817785	14.5	89	138.1	18.91	10.98		High	Peak Found	High	High	High	High	High	3.359e-05	0.0001183	2.83	87.13
FALSE	High	[K].EYSDDETDDEIEIPKPLDKPISHPTSLVTSVTGSGDK.[S]	1xPhospho [S/T/Y]	0.00165848	0.000199238	1	2	2	M9MRX4	M9MRX4 [5765-5801]; [9071-9107]; [9223-9259]		0	4094.89	FALSE	0.01	1.17111e-16	0	79.1					Peak Found	Not Found	Not Found	Not Found	Not Found	Not Found	High	2.614e-05	5.06e-05	1.8	139.77
FALSE	High	[K].EYSDDETEDEIEIPKPLDKPVSHPTSLLTGVTFGGDK.[S]	1xPhospho [S3(95.5)]	0.00270278	0.000199238	1	2	1	M9MRX4	M9MRX4 [7609-7645]; [8539-8575]; [8919-8955]	M9MRX4 1xPhospho [S7611(95.5)]; 1xPhospho [S8541(95.5)]; 1xPhospho [S8921(95.5)]	0	4138.93	FALSE	2.515	0.0393908	21.63	51.7	124	6.87	26.04		Peak Found	Peak Found	Not Found	Peak Found	Peak Found	Peak Found	High	2.614e-05	8.677e-05	4.27	153.38
FALSE	High	[R].GPGGGHAYDDDDDRPDSPASFEEIERPPLR.[K]	1xPhospho [S17(80.4)]	0.00337401	0.000199238	1	2	6	Q9VQC0	Q9VQC0 [50-79]	Q9VQC0 1xPhospho [S66(80.4)]	0	3347.42	FALSE	0.975	1	30.75	105	99.3	19.36	37.21		High	High	High	High	Peak Found	Peak Found	High	2.614e-05	0.0001104	2.77	100.42
FALSE	High	[R].GISMEDYDKPNIR.[R]	1xOxidation [M4]; 1xPhospho [S3(100)]	0.00238694	0.000199238	2	8	8	Q9VNH7; F2FBA4	Q9VNH7 [340-352]; F2FBA4 [348-360]	Q9VNH7 1xPhospho [S342(100)]; F2FBA4 1xPhospho [S350(100)]	0	1633.69	FALSE	0.866	0.975904	24.15	112.8	97.6	4.3	18.59	Shared	High	High	High	High	Peak Found	Peak Found	High	2.614e-05	7.505e-05	2.16	70.79
FALSE	High	[R].TATEETLDLADEESTPSR.[Q]	1xPhospho [T/S]	0.00322763	0.000199238	1	3	3	B7YZQ3	B7YZQ3 [914-931]		0	2044.86	FALSE	0.861	0.971657	10.43	141.3	118	5.36	22.67		Peak Found	Peak Found	Not Found	Peak Found	High	High	High	2.614e-05	0.0001059	3.09	99.97
FALSE	High	[K].TPELDYTQSHPGTDEEIILK.[L]	1xPhospho [T1(100)]	0.00368692	0.000199238	1	3	8	Q8SX33	Q8SX33 [372-391]	Q8SX33 1xPhospho [T372(100)]	0	2366.08	FALSE	0.673	0.693369	1.84	123.4	96.3	14.78	18.09		High	High	High	High	High	Peak Found	High	3.359e-05	0.0001227	2.66	121.52
FALSE	High	[R].DMDEPTSPAGAGHHR.[S]	1xOxidation [M2]; 1xPhospho [S7(100)]	0.00359013	0.000199238	2	10	11	A0A0B4KF38; A0A0B4K6V0	A0A0B4KF38 [8-22]; A0A0B4K6V0 [54-68]	A0A0B4KF38 1xPhospho [S14(100)]; A0A0B4K6V0 1xPhospho [S60(100)]	0	1673.64	FALSE	1.075	0.994111	61.8	83.8	54.3	66.13	46.46	Shared	High	High	Not Found	High	High	Peak Found	High	3.359e-05	0.0001189	3.37	23.54
FALSE	High	[K].KSDDPQPDDEPEAEEESDER.[A]	1xPhospho [S17(100)]	0.001426	0.000199238	1	6	5	Q8T410	Q8T410 [525-544]	Q8T410 1xPhospho [S541(100)]	1	2396.89	FALSE	0.991	0.993112	54.78	131.9	130.7	29.95	21.58		High	High	High	High	High	Peak Found	High	2.614e-05	4.255e-05	3.15	35.6
FALSE	High	[K].SSRPESVASQVSEK.[D]	1xPhospho [S12(100)]	0.00201639	0.000199238	1	1	8	Q9W596	Q9W596 [4479-4492]	Q9W596 1xPhospho [S4490(100)]	0	1570.71	FALSE	1.335	0.832135	2.6	86.6	115	3.44	13.18		High	Peak Found	Peak Found	High	High	Peak Found	High	2.614e-05	6.255e-05	4.03	32.06
FALSE	High	[K].ADSVVAGTPANEEAAPEEVEEIK.[A]	1xPhospho [T8(96.9)]	0.00362211	0.000199238	1	1	1	M9PD14	M9PD14 [42-64]	M9PD14 1xPhospho [T49(96.9)]	0	2435.09	FALSE	100	1.17111e-16	0		277.4		108.4		Not Found	Not Found	Not Found	Peak Found	High	Not Found	High	3.359e-05	0.0001197	3.97	116.51
FALSE	High	[K].ADSVVAGTPANEEAAPEEVEEIK.[A]	2xPhospho [S3(100); T8(100)]	0.00308758	0.000199238	1	1	1	M9PD14	M9PD14 [42-64]	M9PD14 2xPhospho [S44(100); T49(100)]	0	2515.05	FALSE	100	1.17111e-16	0		300				Not Found	Not Found	Not Found	Not Found	High	Not Found	High	2.614e-05	0.0001004	4.33	135.44
FALSE	High	[K].YLLHSSQEKPPVPLQTYR.[W]	1xPhospho [S6(98.4)]	0.0023242	0.000199238	1	10	5	M9PHT9	M9PHT9 [344-361]	M9PHT9 1xPhospho [S349(98.4)]	0	2236.12	FALSE	0.839	0.963475	43.84	154.6	145.4	29.34	23.01		High	High	High	High	High	Peak Found	High	2.614e-05	7.288e-05	3.96	99.55
FALSE	High	[R].APGHQQSGSHEELPTYPR.[G]	1xPhospho [S9(85.8)]	0.00147759	0.000199238	1	1	6	Q7K533	Q7K533 [163-180]	Q7K533 1xPhospho [S171(85.8)]	0	2070.9	FALSE	0.401	0.0347272	17.54	134.7	60.2	15.1	14.65		High	High	High	High	High	Peak Found	High	2.614e-05	4.449e-05	2.46	42.84
FALSE	High	[R].APSGEGFGDGGFVANFPK.[D]	1xPhospho [S3(100)]	0.00136403	0.000199238	1	5	6	Q8MMD3	Q8MMD3 [240-257]	Q8MMD3 1xPhospho [S242(100)]	0	1833.78	FALSE	0.699	0.800031	25.97	138.5	96.8	10.33	13.47		High	Peak Found	Peak Found	Peak Found	High	High	High	2.614e-05	4.047e-05	4.66	158.12
FALSE	High	[K].LDESQETVAR.[T]	1xPhospho [S4(100)]	0.00170328	0.000199238	1	3	15	Q9VKQ0	Q9VKQ0 [735-744]	Q9VKQ0 1xPhospho [S738(100)]	0	1227.53	FALSE	1.082	0.978033	54.49	108.8	117.8	38.02	13.61		High	High	High	High	High	High	High	2.614e-05	5.205e-05	2.63	38.92
FALSE	High	[K].ARTPIPEVSEVSSPIR.[L]	1xPhospho [T3(100)]	0.00167328	0.000199238	1	1	6	Q8MLV1	Q8MLV1 [133-148]	Q8MLV1 1xPhospho [T135(100)]	1	1817.92	FALSE	0.615	0.67193	26.61	121.9	70.7	20.61	54.02		High	High	Peak Found	High	Peak Found	Peak Found	High	2.614e-05	5.074e-05	3.73	101.29
FALSE	High	[K].LIDGIESAAPVGDEASPFHTPK.[L]	1xPhospho [S16(87.6)]	0.00162928	0.000199238	2	19	6	A8JNM7; M9MRX4	A8JNM7 [2267-2288]; M9MRX4 [2236-2257]	A8JNM7 1xPhospho [S2282(87.6)]; M9MRX4 1xPhospho [S2251(87.6)]	0	2331.09	FALSE	0.649	0.629834	34.44	122.3	79.4	3.11	23.65	Shared	High	High	High	High	High	Peak Found	High	2.614e-05	4.953e-05	4.6	131.53
FALSE	High	[K].APSSLLDALEQHLATLEGR.[K]	1xPhospho [S/T]	0.00282542	0.000199238	1	10	1	C1C3H4	C1C3H4 [278-296]		0	2101.03	FALSE	0.621	0.776572	41.89	151	78.3	15.8	42.35		Peak Found	High	Peak Found	Peak Found	Peak Found	Peak Found	High	2.614e-05	9.141e-05	2.11	169.97
FALSE	High	[K].SSPGALTSESQSIPTPLGR.[E]	1xPhospho [S1(80)]	0.00247322	0.000199238	1	1	3	Q9W596	Q9W596 [4917-4935]	Q9W596 1xPhospho [S4917(80)]	0	1964.93	FALSE	19.373	1.17111e-16	99.51	14.3	134.6	87.11	27.29		Peak Found	Not Found	Peak Found	High	High	Peak Found	High	2.614e-05	7.869e-05	3.06	131.57
FALSE	High	[K].DEKSPLASEEASRPASVAESVK.[D]	1xPhospho [S4(100)]	0.00375289	0.000199238	1	1	4	Q9W596	Q9W596 [2022-2043]	Q9W596 1xPhospho [S2025(100)]	1	2367.11	FALSE	0.841	0.968584	7.01	103.6	88.7	15.59	1.51		High	Peak Found	Peak Found	Peak Found	High	Peak Found	High	3.359e-05	0.0001246	2.36	70.75
FALSE	High	[K].GEEAIAKPIAQSPSAEPK.[K]	1xPhospho [S14(99.2)]	0.00303328	0.000199238	1	1	4	P29746	P29746 [393-410]	P29746 1xPhospho [S406(99.2)]	0	1902.92	FALSE	1.643	0.721784	10.49	58.1	123.4	41.01	16.98		Peak Found	Peak Found	Peak Found	Peak Found	High	High	High	2.614e-05	9.866e-05	3.38	59.65
FALSE	High	[K].DAAAPSQETSRPESVTESVK.[D]	1xPhospho [S10(85.2)]	0.00328541	0.000199238	1	1	8	Q9W596	Q9W596 [3311-3330]	Q9W596 1xPhospho [S3320(85.2)]	0	2168.97	FALSE	1.193	0.956947	8.6	109.9	110.3	38.19	16.66		Peak Found	Peak Found	Peak Found	Peak Found	High	Peak Found	High	2.614e-05	0.0001082	2.83	53.75
FALSE	High	[R].SSFDSHGESDHNLDVPHGSR.[K]	1xPhospho [S]	0.00222328	0.000199238	2	5	6	M9PHI5; A8JNL5	M9PHI5 [2473-2492]; A8JNL5 [2443-2462]		0	2259.91	FALSE	1.053	0.997765	9.81	108.2	118.5	10.72	11.86	Shared	Peak Found	High	Peak Found	High	Peak Found	Peak Found	High	2.614e-05	6.952e-05	3.47	39.81
FALSE	High	[R].EEMYNIVDAIYQMVGQQPQSEDENTPQK.[R]	1xPhospho [T25(98.3)]	0.00584453	0.000250294	1	1	2	P37236	P37236 [119-146]	P37236 1xPhospho [T143(98.3)]	0	3364.44	FALSE								No Quan Values	Not Found	Not Found	Not Found	High	Not Found	Not Found	High	3.801e-05	0.0002062	3.24
FALSE	High	[R].APSPPPAKPAEPPKPAEPR.[V]	1xPhospho [S3(100)]	0.00525549	0.000250294	1	2	10	Q9VPN5	Q9VPN5 [143-161]	Q9VPN5 1xPhospho [S145(100)]	0	2014.02	FALSE	1.643	0.372159	7.55	74.7	96.1	19.78	19.84		Peak Found	High	High	High	High	High	High	3.801e-05	0.0001835	2.85	42.25
FALSE	High	[R].ESLSSLLAEK.[G]	1xPhospho [S2(99.7)]	0.00452076	0.000250294	1	1	4	Q9W596	Q9W596 [4583-4592]	Q9W596 1xPhospho [S4584(99.7)]	0	1156.55	FALSE	0.655	0.721855	13.23	126.4	115.5	31.55	22.72		High	Peak Found	High	High	Peak Found	Peak Found	High	3.801e-05	0.000155	1.99	133.97
FALSE	High	[K].EEEATGYNSDHEVQHTELTEK.[E]	1xPhospho [S9(99.7)]	0.00468386	0.000250294	1	1	4	Q9VWJ0	Q9VWJ0 [368-388]	Q9VWJ0 1xPhospho [S376(99.7)]	0	2526.03	FALSE	4.705	0.00148084	61.85	39.9	187.8	40.28	28.84		Peak Found	Peak Found	Peak Found	High	High	Peak Found	High	3.801e-05	0.0001604	3.08	42.36
FALSE	High	[K].NSESVEELVR.[R]	1xPhospho [S4(100)]	0.00413734	0.000250294	2	18	3	A8JNM7; M9MRX4	A8JNM7 [1547-1556]; M9MRX4 [1516-1525]	A8JNM7 1xPhospho [S1550(100)]; M9MRX4 1xPhospho [S1519(100)]	0	1241.54	FALSE	0.666	0.607286	9.01	133.6	92.5	5.79	14.61	Shared	High	High	Peak Found	Peak Found	Peak Found	Peak Found	High	3.801e-05	0.0001401	2.89	84.29
FALSE	High	[K].VQPDMEELTENAEEGDEEDKQSEQK.[L]	1xPhospho [S22(100)]	0.0039932	0.000250294	1	2	1	X2J979	X2J979 [168-192]	X2J979 1xPhospho [S189(100)]	1	2987.2	FALSE									Not Found	Not Found	Not Found	Not Found	Not Found	Not Found	High	3.801e-05	0.0001345	3.9	93.95
FALSE	High	[R].SGSIASTQEERPPVQEQPLAKPPPTAAEVSAAK.[A]	1xPhospho [S/T]	0.00493956	0.000250294	1	3	1	C7LA72	C7LA72 [124-156]		0	3451.71	FALSE	1.177	0.953044	9.99	111.4	131.2	46.79	27.6		Peak Found	Peak Found	Peak Found	High	Peak Found	Peak Found	High	3.801e-05	0.0001711	3.41	89.42
FALSE	High	[K].EASRPASVAESIK.[D]	2xPhospho [S3(100); S7(100)]	0.00520915	0.000250294	1	1	11	Q9W596	Q9W596 [2068-2080]; [2105-2117]; [2142-2154]; [2179-2191]; [2216-2228]; [2253-2265]; [2290-2302]; [2327-2339]; [3511-3523]; [3622-3634]	Q9W596 2xPhospho [S2070(100); S2074(100)]; 2xPhospho [S2107(100); S2111(100)]; 2xPhospho [S2144(100); S2148(100)]; 2xPhospho [S2181(100); S2185(100)]; 2xPhospho [S2218(100); S2222(100)]; 2xPhospho [S2255(100); S2259(100)]; 2xPhospho [S2292(100); S2296(100)]; 2xPhospho [S2329(100); S2333(100)]; 2xPhospho [S3513(100); S3517(100)]; 2xPhospho [S3624(100); S3628(100)]	0	1504.64	FALSE	1.201	0.902193	12.88	105.5	126.7	28.7	10.55		High	Peak Found	High	High	High	High	High	3.801e-05	0.0001813	2.94	62.96
FALSE	High	[R].ALSPQSLNTEK.[A]	1xPhospho [S3(98.3)]	0.00498351	0.000250294	1	1	6	B7Z0W9	B7Z0W9 [1555-1565]	B7Z0W9 1xPhospho [S1557(98.3)]	0	1267.59	FALSE	0.804	0.939779	6.62	119.2	95.9	10.58	14.12		Peak Found	High	Peak Found	High	High	Peak Found	High	3.801e-05	0.0001728	2.17	65.35
FALSE	High	[K].ALSIDEEEIELERPSR.[G]	1xPhospho [S3(99.2)]	0.004561	0.000250294	1	3	3	M9MRX0	M9MRX0 [616-631]	M9MRX0 1xPhospho [S618(99.2)]	0	1965.92	FALSE	0.946	0.989903	25.61	96.8	104.1	12.54	35.76		High	High	High	Peak Found	Peak Found	Peak Found	High	3.801e-05	0.0001558	2.37	120.46
FALSE	High	[R].YSGHSMSDPGTSYR.[T-]	1xOxidation [M6]; 1xPhospho [S7(100)]	0.00530223	0.000250294	1	4	39	Q7KVX1	Q7KVX1 [336-349]	Q7KVX1 1xPhospho [S342(100)]	0	1640.6	FALSE	0.855	0.9697	26.44	122.2	106.9	12.31	11.25		High	High	High	High	High	High	High	3.801e-05	0.000185	2.59	34.74
FALSE	High	[K].NNLIFSRPHSEPPSPTSSR.[H]	2xPhospho [S6(100); S18(84.5)]	0.00525549	0.000250294	1	2	3	Q9VFC8	Q9VFC8 [662-680]	Q9VFC8 2xPhospho [S667(100); S679(84.5)]	0	2283	FALSE	2.046	0.573544	33.37	47.7	84.4	42.98	20.99		Peak Found	Peak Found	Peak Found	High	Peak Found	Peak Found	High	3.801e-05	0.0001831	3.84	78.12
FALSE	High	[R].VVDASIMPTIVNGNPNAPVIAIGEK.[A]	1xOxidation [M7]; 1xPhospho [S5(93.8)]	0.00417417	0.000250294	1	1	1	Q8MQY9	Q8MQY9 [571-595]	Q8MQY9 1xPhospho [S575(93.8)]	0	2615.32	FALSE	100	1.17111e-16	0		170.7		23.83		Not Found	Not Found	Not Found	High	Peak Found	Peak Found	High	3.801e-05	0.0001408	2.63	169.93
FALSE	High	[R].ETTPDNSVAHLQDELIASK.[L]	1xPhospho [T3(85.6)]	0.00525549	0.000250294	1	1	1	Q9VYY9	Q9VYY9 [532-550]	Q9VYY9 1xPhospho [T534(85.6)]	0	2147.99	FALSE	0.716	0.854802	2.62	125.6	95	5.87	7.84		Peak Found	Peak Found	Peak Found	Peak Found	High	Peak Found	High	3.801e-05	0.0001834	2.1	123.44
FALSE	High	[R].GTEVSSQDKPDTVSLEGK.[D]	1xPhospho [S6(84.1)]	0.00589649	0.000250294	1	1	6	Q9VML2	Q9VML2 [3208-3225]	Q9VML2 1xPhospho [S3213(84.1)]	0	1956.88	FALSE	1.122	0.958635	13.53	109.9	120.1	2.3	27.94		Peak Found	High	Peak Found	High	Peak Found	High	High	3.801e-05	0.0002101	2.51	56.22
FALSE	High	[K].GDQSPLKEVSRPESVAESVK.[D]	1xPhospho [S4(100)]	0.004896	0.000250294	1	1	4	Q9W596	Q9W596 [2402-2421]	Q9W596 1xPhospho [S2405(100)]	1	2222.07	FALSE	9.277	2.7655e-10	66.01	11	130.9	59.04	18.56		Peak Found	Peak Found	Peak Found	Peak Found	Peak Found	Peak Found	High	3.801e-05	0.0001686	2.74	79.18
FALSE	High	[R].HTTPAPSVHGSDDEDSVDEETELK.[E]	1xPhospho [S11(88.2)]	0.00507258	0.000250294	1	2	3	Q9VFC8	Q9VFC8 [681-704]	Q9VFC8 1xPhospho [S691(88.2)]	0	2675.1	FALSE	100	1.17111e-16	0		110.9		27.82		Not Found	Not Found	Not Found	Peak Found	High	Peak Found	High	3.801e-05	0.0001753	2.49	59.87
FALSE	High	[K].LVYANQTGFR.[D]	1xPhospho [Y3(97.4)]	0.00520915	0.000250294	1	8	1	M9PH86	M9PH86 [876-885]	M9PH86 1xPhospho [Y878(97.4)]	0	1248.58	FALSE	0.01	1.17111e-16	0	148.8		10.88			Peak Found	Peak Found	Peak Found	Not Found	Not Found	Not Found	High	3.801e-05	0.000182	2.07	71.73
FALSE	High	[R].RPGSSPGSGSEANTATTTTTSIR.[L]	1xPhospho [S/T]	0.00534939	0.000250294	1	7	4	B7YZY1	B7YZY1 [1197-1219]		0	2316.05	FALSE	0.364	0.217783	38.07	158.9	57.9	7.38	42		High	Peak Found	High	High	Peak Found	Not Found	High	3.801e-05	0.0001865	2.8	40.91
FALSE	High	[R].GPPSPPAPVLHSPSR.[K]	2xPhospho [S4(100); S14(86.2)]	0.00539697	0.000250294	1	1	9	M9PGQ6	M9PGQ6 [224-238]	M9PGQ6 2xPhospho [S227(100); S237(86.2)]	0	1655.73	FALSE	0.848	0.975325	3.21	111.8	89.7	5.18	3.42		Peak Found	High	High	High	High	High	High	3.801e-05	0.0001883	3.58	88.17
FALSE	High	[R].IITLTDQHFPSASEESSPIR.[A]	1xPhospho [S17(88.4)]	0.00584453	0.000250294	1	1	9	E2QCK0	E2QCK0 [117-136]	E2QCK0 1xPhospho [S133(88.4)]	0	2308.09	FALSE	1.173	0.965549	27.14	97.2	114	7.3	20.56		High	High	High	Peak Found	High	High	High	3.801e-05	0.0002075	4.6	121.44
FALSE	High	[R].SNSPPRGEGPDGQPPFGAPLSR.[M]	1xPhospho [S3(88)]	0.00464255	0.000250294	1	6	14	M9PDV6	M9PDV6 [267-288]	M9PDV6 1xPhospho [S269(88)]	1	2300.05	FALSE	0.933	0.990561	6.87	106	103.8	6.74	3.19		High	High	High	High	High	High	High	3.801e-05	0.0001587	2.58	96.91
FALSE	High	[K].LLQDPLLSPTTR.[A]	1xPhospho [S8(99.9)]	0.00464255	0.000250294	1	3	2	Q9V8R9	Q9V8R9 [652-663]	Q9V8R9 1xPhospho [S659(99.9)]	0	1433.74	FALSE	100	1.17111e-16	0		144.9		28.94		Not Found	Not Found	Not Found	High	High	Peak Found	High	3.801e-05	0.0001592	2.56	139.33
FALSE	High	[R].NENIPSPILEHAEFFR.[S]	1xPhospho [S6(100)]	0.00655693	0.000309856	1	2	2	A8JQT5	A8JQT5 [1948-1963]	A8JQT5 1xPhospho [S1953(100)]	0	1992.92	FALSE	0.542	0.442176	42.4	125.6	68.1	19.57	20.03		Peak Found	Peak Found	Peak Found	Peak Found	High	Peak Found	High	4.483e-05	0.0002373	2.43	157.97
FALSE	High	[K].RTDGTESPILAEDGGDGHDKPR.[L]	1xPhospho [S7(95.8)]	0.00638523	0.000309856	1	1	2	O77237	O77237 [4-25]	O77237 1xPhospho [S10(95.8)]	1	2403.06	FALSE	1.093	0.97891	29.82	107.8	120.3	12.1	19.98		High	High	Peak Found	Peak Found	Peak Found	Peak Found	High	4.483e-05	0.0002306	2.89	33.49
FALSE	High	[R].INPALESDDDLPVAEAR.[R]	1xPhospho [S7(100)]	0.006329	0.000309856	1	1	2	Q9VE46	Q9VE46 [549-565]	Q9VE46 1xPhospho [S555(100)]	0	1904.86	FALSE	100	1.17111e-16	0	32.5	141.9		10.94		Not Found	Peak Found	Not Found	High	High	Peak Found	High	4.483e-05	0.0002273	3.06	126.92
FALSE	High	[K].TVSSPLDEALR.[T]	1xPhospho [S4(100)]	0.00638523	0.000309856	1	1	1	Q9W596	Q9W596 [2711-2721]	Q9W596 1xPhospho [S2714(100)]	0	1267.59	FALSE	0.716	0.801515	0.12	174.8	125.2	15.6	20.09		Peak Found	Peak Found	High	Peak Found	Peak Found	Peak Found	High	4.483e-05	0.0002285	2.72	107.83
FALSE	High	[R].QYEYAVDNDGNTSPTRK.[S]	1xPhospho [T12(95.5)]	0.0071631	0.000426699	1	3	4	Q9V8R9	Q9V8R9 [554-570]	Q9V8R9 1xPhospho [T565(95.5)]	1	2037.85	FALSE	1	0.999932	8.09	100.1	113.1	10.26	18.26		Peak Found	High	Peak Found	High	High	Peak Found	High	5.808e-05	0.0002629	5.19	44.63
FALSE	High	[K].SPLHSRPESVADKSPDASK.[E]	1xPhospho [S14(85.1)]	0.0071631	0.000426699	1	1	7	Q9W596	Q9W596 [4120-4138]	Q9W596 1xPhospho [S4133(85.1)]	1	2087.98	FALSE	1.385	0.793092	14.81	93.1	129	5.59	26.63		High	High	High	High	High	Peak Found	High	5.808e-05	0.0002614	3.98	24.33
FALSE	High	[R].QESGGISLALYR.[K]	1xPhospho [Y11(97.4)]	0.00735557	0.000426699	1	3	3	P91660	P91660 [770-781]	P91660 1xPhospho [Y780(97.4)]	0	1373.65	FALSE	1.787	0.551807	25.25	72.7	121.2	25.31	8.76		Not Found	Peak Found	Peak Found	High	Peak Found	High	High	5.808e-05	0.0002696	2.28	96.28
FALSE	High	[K].SSEQYNPGSPTSESNDAQPSEK.[K]	1xPhospho [S9(78.3)]	0.00735557	0.000426699	1	1	1	Q7KRW8	Q7KRW8 [300-321]	Q7KRW8 1xPhospho [S308(78.3)]	0	2418.96	FALSE								No Quan Values	Not Found	Not Found	Not Found	Not Found	High	Not Found	High	5.808e-05	0.0002715	1.66
FALSE	High	[K].DAAESPAAVDASASAATDDVADK.[K]	1xPhospho [S5(100)]	0.00729085	0.000426699	1	5	3	Q8T0D3	Q8T0D3 [51-73]	Q8T0D3 1xPhospho [S55(100)]	0	2227.92	FALSE	0.612	0.569881	15.32	174.2	99.5	10.85	17.32		High	High	High	Peak Found	Peak Found	Peak Found	High	5.808e-05	0.0002694	3.83	99.49
FALSE	High	[K].LQSERPSVSHTDQSTDDQLSVNSQDADAEPPVMASSR.[R]	1xOxidation [M33]; 2xPhospho [S20(90.3); S23(98.9)]	0.00742086	0.000426699	1	1	7	P81900	P81900 [45-81]	P81900 2xPhospho [S64(90.3); S67(98.9)]	0	4160.74	FALSE	0.972	0.999932	24.82	123.4	121.5	22.83	0.82		High	Peak Found	Peak Found	High	High	Peak Found	High	5.808e-05	0.0002738	2.88	95.15
FALSE	High	[R].GPSPFLPGPSHFER.[A]	1xPhospho [S3(100)]	0.00685336	0.000426699	1	8	4	Q95TZ7	Q95TZ7 [125-138]	Q95TZ7 1xPhospho [S127(100)]	0	1604.73	FALSE	0.553	0.534405	29.33	122.9	76	6.62	44.84		High	Peak Found	Peak Found	Peak Found	High	Peak Found	High	5.186e-05	0.0002488	3.38	111.55
FALSE	High	[K].EALPAAPITLINQRPVAEDVHQEYPQTNSLK.[K]	1xPhospho [T/S/Y]	0.00825072	0.00047796	1	1	2	A0A0B4KH28	A0A0B4KH28 [317-347]		0	3522.76	FALSE	1.127	0.981273	7.2	105.6	119	22.89	30.41		Peak Found	Peak Found	Peak Found	High	Peak Found	High	High	6.327e-05	0.0003104	3.77	141.83
FALSE	High	[K].SPLASEEASRPASVAESVK.[D]	1xPhospho [S13(87.5)]	0.00782488	0.00047796	1	1	12	Q9W596	Q9W596 [2025-2043]	Q9W596 1xPhospho [S2037(87.5)]	0	1994.94	FALSE	0.961	0.99857	11.04	100.6	96.6	10.92	2.01		High	High	High	High	High	High	High	6.327e-05	0.0002918	2.67	70.77
FALSE	High	[K].EQNEPAKEPTPEPMEVDGSSK.[G]	1xPhospho [T10(100)]	0.00775606	0.00047796	1	17	5	Q8IGY5	Q8IGY5 [280-300]	Q8IGY5 1xPhospho [T289(100)]	1	2379.01	FALSE	15.913	2.6207e-08	454.04	51.4	141.2		11.51		Not Found	Peak Found	Not Found	High	High	Not Found	High	6.327e-05	0.0002898	3.1	58.68
FALSE	High	[R].GTGSPGPPTLSRPEQKPPPVVVIK.[R]	1xPhospho [T/S]	0.00762022	0.00047796	1	7	4	Q9V9S7	Q9V9S7 [267-290]		0	2518.34	FALSE	2.841	0.0192063	5.85	40.1	113.8	9.06	23.25		Peak Found	Peak Found	Peak Found	Peak Found	High	Peak Found	High	6.327e-05	0.0002822	2.59	94.98
FALSE	High	[K].IVIEDSDDDANHSDVDPSADSSPR.[K]	1xPhospho [S13(92.2)]	0.00847218	0.00047796	1	2	4	X2JFW6	X2JFW6 [95-118]	X2JFW6 1xPhospho [S107(92.2)]	0	2636.06	FALSE	1.338	0.937448	54.29	88.8	120.1	31.08	37.24		High	Peak Found	Peak Found	High	High	Peak Found	High	6.327e-05	0.0003197	2.06	76.91
FALSE	High	[K].WRDESDDEEGDQK.[D]	1xPhospho [S5(100)]	0.00862308	0.00047796	1	2	12	Q9VH95	Q9VH95 [112-124]	Q9VH95 1xPhospho [S116(100)]	1	1688.61	FALSE	1.112	0.960087	67.53	130.1	114.9	41.5	22.47		High	High	Peak Found	High	High	High	High	6.327e-05	0.000328	4.47	26.76
FALSE	High	[-].MEALVFPFQHSTPTVAVR.[L]	1xOxidation [M1]; 1xPhospho [S/T]	0.0085473	0.00047796	1	1	3	Q6ILW1	Q6ILW1 [1-18]		0	2126.01	FALSE	0.498	0.430656	17.83	157.6	97.5	52.84	30.12		High	Peak Found	Peak Found	High	High	Not Found	High	6.327e-05	0.0003249	2.9	150.41
FALSE	High	[K].SYSPSIDPQTR.[T]	1xPhospho [S3(99.8)]	0.00782488	0.00047796	1	3	7	Q8MS10	Q8MS10 [267-277]	Q8MS10 1xPhospho [S269(99.8)]	0	1330.57	FALSE	0.698	0.677684	2.54	125.7	90	11.47	9.37		High	High	High	Peak Found	High	Peak Found	High	6.327e-05	0.0002916	1.78	68.95
FALSE	High	[R].LNEELASHQQQQNQQLRPISPDIR.[A]	1xPhospho [S20(99.5)]	0.00825072	0.00047796	1	7	3	X2JCY0	X2JCY0 [1045-1068]	X2JCY0 1xPhospho [S1064(99.5)]	0	2922.42	FALSE	0.949	0.99349	21.59	99.1	94	25.99	9.57		Peak Found	Peak Found	High	Peak Found	Peak Found	Peak Found	High	6.327e-05	0.0003112	2.82	84.83
FALSE	High	[K].RLSGSGQANPLAVATEEVEK.[M]	1xPhospho [S3(88.1)]	0.00869953	0.000532689	1	4	5	Q9VHW1	Q9VHW1 [389-408]	Q9VHW1 1xPhospho [S391(88.1)]	1	2136.03	FALSE	0.903	0.988966	73.33	110.7	99.9	21	34.46		Peak Found	High	High	Peak Found	High	Peak Found	High	6.926e-05	0.000332	3.71	119.37
FALSE	High	[K].DESDEDEPLTK.[K]	1xPhospho [S3(100)]	0.00917254	0.000532689	1	6	3	Q8T0D3	Q8T0D3 [596-606]	Q8T0D3 1xPhospho [S598(100)]	0	1357.5	FALSE	0.792	0.908878	3.95	155	122.7	79.97	34.53		High	Peak Found	High	High	Peak Found	Peak Found	High	6.926e-05	0.0003506	2.65	51.07
FALSE	High	[R].FDSIDSDKKPR.[A]	1xPhospho [S6(100)]	0.0090121	0.000532689	4	7	4	Q59DP9; Q59DP8; E6EK18; Q9V4C7	Q59DP9 [1084-1094]; Q59DP8 [1084-1094]; E6EK18 [1084-1094]; Q9V4C7 [1084-1094]	Q59DP9 1xPhospho [S1089(100)]; Q59DP8 1xPhospho [S1089(100)]; E6EK18 1xPhospho [S1089(100)]; Q9V4C7 1xPhospho [S1089(100)]	1	1387.63	FALSE	0.985	1	3.31	92.2	114.7	19.33	16.23	Shared	Peak Found	Peak Found	Peak Found	High	High	Peak Found	High	6.926e-05	0.0003465	3.09	27.24
FALSE	High	[R].QYEYAVDNDGNTSPTR.[K]	1xPhospho [T/S/Y]	0.00909197	0.000532689	1	3	4	Q9V8R9	Q9V8R9 [554-569]		0	1909.76	FALSE	0.966	0.995538	0.88	121.4	117.2	8.02	9.48		High	Peak Found	Peak Found	High	Peak Found	Peak Found	High	6.926e-05	0.0003485	3	65.74
FALSE	High	[K].SSESEDVSTDDVSDISDVSDVPPISTGDR.[T]	1xPhospho [S4(81)]	0.00941851	0.000579481	1	1	1	M9PEG1	M9PEG1 [558-586]	M9PEG1 1xPhospho [S561(81)]	0	3090.28	FALSE	0.01	1.17111e-16	0	240.7		37.04			Peak Found	High	Peak Found	Not Found	Not Found	Not Found	High	7.505e-05	0.0003652	2.25	153.25
FALSE	High	[K].LSGTLIMNMSLR.[S]	1xPhospho [S10(99.9)]	0.00993023	0.000579481	1	1	1	A0A0B4LGY8	A0A0B4LGY8 [376-387]	A0A0B4LGY8 1xPhospho [S385(99.9)]	0	1415.68	FALSE								Not Reliable	High	Not Found	Not Found	Not Found	Not Found	Not Found	High	7.505e-05	0.0003889	2.5
FALSE	High	[R].YTGGHLINTSSSPSPDSPR.[V]	1xPhospho [S17(97.3)]	0.0105621	0.000579481	1	11	4	M9NGF2	M9NGF2 [1480-1498]	M9NGF2 1xPhospho [S1496(97.3)]	0	2052.9	FALSE	1.062	0.999191	93.88	121.5	95	25.73	30.44		Peak Found	Not Found	Peak Found	Peak Found	High	Peak Found	High	8.042e-05	0.0004155	2.93	59.33
FALSE	High	[KM].EASRPTSVAESVK.[D]	1xPhospho [S3(100)]	0.0105621	0.000579481	1	1	10	Q9W596	Q9W596 [3548-3560]; [3659-3671]; [3807-3819]; [3918-3930]; [3955-3967]; [3992-4004]	Q9W596 1xPhospho [S3550(100)]; 1xPhospho [S3661(100)]; 1xPhospho [S3809(100)]; 1xPhospho [S3920(100)]; 1xPhospho [S3957(100)]; 1xPhospho [S3994(100)]	0	1440.67	FALSE	1.036	0.988966	5.09	93.3	96.5	2.23	9.99		Peak Found	Peak Found	High	High	High	Peak Found	High	8.042e-05	0.000418	2.45	35.26
FALSE	High	[K].GALHSPVGSAHSFDLQSK.[K]	1xPhospho [S5(85.5)]	0.0105621	0.000579481	1	3	5	M9PJM8	M9PJM8 [371-388]	M9PJM8 1xPhospho [S375(85.5)]	0	1917.89	FALSE	1.247	0.934594	19.51	82.9	96.4	8.2	16.76		Peak Found	Peak Found	High	Peak Found	High	High	High	8.042e-05	0.0004185	3.09	66.35
FALSE	High	[R].IESDTENAKEPTVEQQQK.[Q]	1xPhospho [S3(100)]	0.0107499	0.000579481	1	4	7	E1JJH5	E1JJH5 [395-412]	E1JJH5 1xPhospho [S397(100)]	1	2153.96	FALSE	0.871	0.97891	1.38	109.4	111.4	11.28	14.84		High	Peak Found	High	Peak Found	High	High	High	8.042e-05	0.0004261	2.77	35.73
FALSE	High	[R].RQSLELTPEQLER.[Q]	1xPhospho [S3(100)]	0.0100182	0.000579481	1	5	4	D6W4T4	D6W4T4 [408-420]	D6W4T4 1xPhospho [S410(100)]	1	1678.82	FALSE	1.281	0.927094	12.73	83.8	107.4	9.33	14.6		High	Peak Found	Peak Found	High	Peak Found	Peak Found	High	8.042e-05	0.0003928	3.19	93.7
FALSE	High	[R].SIGNVSSPASILDSFAR.[L]	2xPhospho [S10(96.1); S]	0.0101068	0.000579481	1	1	1	Q8SZY7	Q8SZY7 [329-345]	Q8SZY7 2xPhospho [S338(96.1); S]	0	1880.82	FALSE								Not Reliable	High	Not Found	Not Found	Not Found	Not Found	Not Found	High	8.042e-05	0.0003978	2.94
FALSE	High	[K].RSTSPVSTPQVSSSNIEPTSTTVDK.[R]	2xPhospho [S2(85.3); T/S]	0.0111353	0.000622854	1	2	2	Q9V3H9	Q9V3H9 [623-647]	Q9V3H9 2xPhospho [S624(85.3); T/S]	1	2765.23	FALSE	1.085	0.993848	74.1	106.1	115.1	53.74	23.69		High	Peak Found	Peak Found	Peak Found	Peak Found	Peak Found	High	8.395e-05	0.0004434	3.26	95.48
FALSE	High	[R].YYDEPVEGVIHIPLHTPPEER.[E]	1xPhospho [T16(100)]	0.0114333	0.000622854	1	4	6	A8JUZ7	A8JUZ7 [680-700]	A8JUZ7 1xPhospho [T695(100)]	0	2570.2	FALSE	0.649	0.67438	5.77	119.3	95.4	22.9	14.51		High	High	High	Peak Found	Peak Found	High	High	8.395e-05	0.0004604	2.75	133.81
FALSE	High	[R].ASDTYKSYSPSIDPQTR.[T]	2xPhospho [S/T/Y]	0.0113331	0.000622854	1	3	6	Q8MS10	Q8MS10 [261-277]	Q8MS10 2xPhospho [S267(99.2); S269(96.6)]	1	2075.84	FALSE	0.544	0.330869	3.9	156.1	91.9	11.86	6.48		Peak Found	High	Peak Found	High	High	High	High	8.395e-05	0.0004542	3.7	79.61
FALSE	High	[R].ESVAEKSPLPSK.[E]	1xPhospho [S7(99.9)]	0.0110377	0.000622854	1	1	9	Q9W596	Q9W596 [2056-2067]; [2093-2104]; [2130-2141]; [2167-2178]; [2204-2215]; [2241-2252]; [2278-2289]; [2315-2326]; [3462-3473]; [3536-3547]; [3795-3806]; [3906-3917]	Q9W596 1xPhospho [S2062(99.9)]; 1xPhospho [S2099(99.9)]; 1xPhospho [S2136(99.9)]; 1xPhospho [S2173(99.9)]; 1xPhospho [S2210(99.9)]; 1xPhospho [S2247(99.9)]; 1xPhospho [S2284(99.9)]; 1xPhospho [S2321(99.9)]; 1xPhospho [S3468(99.9)]; 1xPhospho [S3542(99.9)]; 1xPhospho [S3801(99.9)]; 1xPhospho [S3912(99.9)]	1	1351.65	FALSE	0.697	0.678426	6.36	116.9	78.1	13.55	4		Peak Found	High	High	Peak Found	High	High	High	8.395e-05	0.0004386	3.07	31.61
FALSE	High	[R].YSTQSSESGETFHSPTGSVR.[R]	2xPhospho [S8(98.2); S14(94)]	0.0115344	0.000622854	1	1	2	A8Y4V5	A8Y4V5 [30-49]	A8Y4V5 2xPhospho [S37(98.2); S43(94)]	0	2303.89	FALSE	1.976	0.323029	25.89	84.9	176.6	6.83	16.77		Peak Found	Peak Found	Peak Found	High	Peak Found	Peak Found	High	8.395e-05	0.0004675	2.09	65.59
FALSE	High	[K].TVSSPLDEALRTPSAPEHISR.[A]	2xPhospho [T12(100); S/T]	0.0127063	0.000622854	1	1	7	Q9W596	Q9W596 [2711-2731]	Q9W596 2xPhospho [T2722(100); S/T]	1	2423.1	FALSE	0.801	0.942224	17.7	118.7	95.1	9.73	4.48		Peak Found	High	High	High	High	High	High	8.395e-05	0.0005242	3.7	108.3
FALSE	High	[R].RDSQTSQSSTISSSVSR.[A]	2xPhospho [S3(95.4); S6(76.1)]	0.0138733	0.000667055	1	4	4	E2QCY9	E2QCY9 [547-563]	E2QCY9 2xPhospho [S549(95.4); S552(76.1)]	1	1972.8	FALSE	0.749	0.904837	18.96	136.8	107.2	3.32	19.42		High	High	Peak Found	High	Peak Found	Peak Found	High	8.804e-05	0.0005828	2.81	42.44
FALSE	High	[K].SSDAQSQATASEAESK.[A]	1xPhospho [S/T]	0.0143692	0.000667055	1	1	10	P06002	P06002 [357-372]		0	1676.66	FALSE	1.083	0.981556	24.56	128.2	138.9	34.28	28.37		High	High	Peak Found	High	High	High	High	8.804e-05	0.0006134	2.94	26.71
FALSE	High	[K].QLSPDLPIPSTAR.[S]	1xPhospho [S3(100)]	0.0136318	0.000667055	1	1	4	M9PCN6	M9PCN6 [518-530]	M9PCN6 1xPhospho [S520(100)]	0	1474.73	FALSE	0.567	0.474211	147.42	114.3	88.9	26.13	18.3		Not Found	High	Peak Found	High	Not Found	Peak Found	High	8.804e-05	0.0005742	2.1	137.37
FALSE	High	[R].SQTPEDNLLIK.[E]	1xPhospho [T3(99.9)]	0.0130458	0.000667055	1	1	2	Q9VKK1	Q9VKK1 [561-571]	Q9VKK1 1xPhospho [T563(99.9)]	0	1337.63	FALSE	1.14	0.969813	1.78	53.5	61.3	13.39	12.68		Peak Found	Peak Found	Peak Found	Peak Found	Peak Found	Peak Found	High	8.804e-05	0.0005422	2.36	99.29
FALSE	High	[R].DKPLTPNSLVPLEYEPEDK.[L]	1xPhospho [T5(95.5)]	0.0130458	0.000667055	1	12	2	Q9VFC7	Q9VFC7 [135-153]	Q9VFC7 1xPhospho [T139(95.5)]	0	2264.07	FALSE	0.817	0.953064	41.3	117.9	96.3	11.23	26.91		Peak Found	High	Peak Found	Peak Found	High	Peak Found	High	8.804e-05	0.0005435	2.95	149.05
FALSE	High	[K].FNNLLSSGAVTVTGPSQPR.[I]	1xPhospho [S6(98.1)]	0.0142436	0.000667055	1	1	1	Q9VP57	Q9VP57 [13-31]	Q9VP57 1xPhospho [S18(98.1)]	0	2024.98	FALSE	0.897	0.986323	118.19	74.1	118.7	65.65	4.4		Peak Found	Peak Found	Peak Found	Not Found	High	Peak Found	High	8.804e-05	0.0006068	2.84	131.56
FALSE	High	[K].INTYEEIDNTLKSPEISSNPIK.[N]	1xPhospho [S13(99.6)]	0.0128185	0.000667055	1	3	5	Q9V9K7	Q9V9K7 [447-468]	Q9V9K7 1xPhospho [S459(99.6)]	1	2585.24	FALSE	1.064	0.993112	1.05	91.9	98.5	5.95	14.32		Peak Found	Peak Found	High	Peak Found	Peak Found	Peak Found	High	8.804e-05	0.000533	4.01	132.2
FALSE	High	[K].EEPDYADEPAPQRPQKPYR.[V]	1xPhospho [Y5(100)]	0.0132772	0.000667055	1	3	6	Q9VB82	Q9VB82 [140-158]	Q9VB82 1xPhospho [Y144(100)]	0	2366.04	FALSE	0.829	0.940773	6.95	86.4	87.8	22.92	18.09		High	Peak Found	High	High	Peak Found	High	High	8.804e-05	0.0005561	2.73	46.28
FALSE	High	[K].TISNLAGTPVTNTEEGSR.[Y]	1xPhospho [T8(81.5)]	0.0138733	0.000667055	1	1	1	Q8MLV1	Q8MLV1 [227-244]	Q8MLV1 1xPhospho [T234(81.5)]	0	1926.88	FALSE	0.093	5.30942e-05	684.07	59.8	73.2	46.18			Peak Found	Peak Found	Not Found	Peak Found	Not Found	Not Found	High	8.804e-05	0.0005854	2.61	84.81
FALSE	High	[R].SGSQHHVTIDESSLPSHK.[G]	1xPhospho [S1(99.2)]	0.0150136	0.000772804	1	1	6	B7Z0W9	B7Z0W9 [777-794]	B7Z0W9 1xPhospho [S777(99.2)]	0	2025.9	FALSE	0.899	0.983875	3.83	99.1	91.4	31.96	40.98		High	Peak Found	Peak Found	High	High	Peak Found	High	9.936e-05	0.0006446	3.07	35.87
FALSE	High	[R].VPLCGLDLVSLNIQR.[G]	1xCarbamidomethyl [C4]; 1xPhospho [S10(100)]	0.0151459	0.000772804	1	2	17	Q9VCW2	Q9VCW2 [618-632]	Q9VCW2 1xPhospho [S627(100)]	0	1776.91	FALSE	0.862	0.940773	12.58	118.6	102.3	33.6	10.14		High	High	High	High	High	High	High	9.936e-05	0.0006524	2.2	73.71
FALSE	High	[K].ESSRPPSVSASITGDSTK.[D]	2xPhospho [S7(84.2); S/T]	0.0144958	0.000772804	1	1	6	Q9W596	Q9W596 [2952-2969]	Q9W596 2xPhospho [S2958(84.2); S/T]	0	1965.82	FALSE	0.593	0.38632	22.07	167.3	90.7	7.58	38.31		High	High	Peak Found	High	High	High	High	9.936e-05	0.0006211	2.35	73.58
FALSE	High	[R].NFSEEDREQQQQEQLR.[R]	1xPhospho [S3(100)]	0.0151459	0.000772804	1	1	5	M9NCS8	M9NCS8 [810-825]	M9NCS8 1xPhospho [S812(100)]	1	2143.9	FALSE	3.73	0.000621799	6.07	41.3	121.6	36.22	31.82		High	Peak Found	Peak Found	Peak Found	High	Peak Found	High	9.936e-05	0.0006528	2.31	50.38
FALSE	High	[R].VANESDVEQDDEEQVR.[H]	1xPhospho [S5(100)]	0.0148825	0.000772804	1	2	2	Q8MLW5	Q8MLW5 [304-319]	Q8MLW5 1xPhospho [S308(100)]	0	1941.77	FALSE	0.817	0.952857	11.27	121	102.2	23.81	26.9		Peak Found	Peak Found	Peak Found	Peak Found	Peak Found	Peak Found	High	9.936e-05	0.0006379	2.92	54.08
FALSE	High	[K].QAISLDGTAPDQELER.[N]	1xPhospho [S4(84.6)]	0.0156865	0.000820836	1	2	4	Q9VKC8	Q9VKC8 [58-73]	Q9VKC8 1xPhospho [S61(84.6)]	0	1822.82	FALSE	0.845	0.97785	20.21	151.4	135.3	22.6	4.53		Peak Found	High	Peak Found	High	High	High	High	0.0001047	0.0006843	2.45	116.75
FALSE	High	[R].LQELPTVDRSPSR.[D]	1xPhospho [S12(88)]	0.0161044	0.000820836	1	4	2	A0A0B4K6V0	A0A0B4K6V0 [23-35]	A0A0B4K6V0 1xPhospho [S34(88)]	1	1577.77	FALSE	1.391	0.660362	1.69	68.4	103.3	20.37	4.97		Peak Found	Peak Found	Peak Found	Peak Found	Peak Found	Peak Found	High	0.0001101	0.0007127	3.16	63.95
FALSE	High	[R].SANRPVGGNPAISTLDFSNIAVPGTSSGGSPPSR.[R]	1xPhospho [S30(76.6)]	0.016389	0.000820836	1	1	4	Q9VXF9	Q9VXF9 [75-108]	Q9VXF9 1xPhospho [S104(76.6)]	0	3347.6	FALSE	0.537	0.403162	26.41	120.4	63.7	15.85	35.24		Peak Found	Peak Found	High	High	Peak Found	Peak Found	High	0.0001101	0.0007229	3.59	153.79
FALSE	High	[R].GPGSTDEDLQIGSKPIK.[V]	1xPhospho [S4(89.1)]	0.0162461	0.000820836	1	6	8	M9MSN3	M9MSN3 [827-843]	M9MSN3 1xPhospho [S830(89.1)]	0	1821.86	FALSE	1.417	0.802738	9.12	63.2	95.1	37.89	7.66		High	High	High	High	High	High	High	0.0001101	0.0007159	3.29	76.09
FALSE	High	[K].ESSRPPSVSASITGDSTK.[D]	1xPhospho [S/T]	0.0154138	0.000820836	1	1	12	Q9W596	Q9W596 [2952-2969]		0	1885.85	FALSE	0.74	0.845885	32.57	117.4	86.9	1.88	26.1		High	Peak Found	High	High	High	High	High	0.0001047	0.000671	1.7	56.69
FALSE	High	[K].EETEPESTTKPSTPENDSLK.[E]	1xPhospho [S/T]	0.0168253	0.000871333	1	3	3	H9ZJL7	H9ZJL7 [581-600]		0	2298.99	FALSE	0.777	0.940884	8.13	166.7	133.3	9.89	3.8		High	Peak Found	High	Not Found	High	Peak Found	High	0.0001152	0.0007501	2.13	41.06
FALSE	High	[R].RQSKPQINEGSPFNYNPHPVDMSNLTLSR.[E]	1xPhospho [S3(100)]	0.0165332	0.000871333	1	2	3	A0A0B4K715	A0A0B4K715 [2922-2950]	A0A0B4K715 1xPhospho [S2924(100)]	1	3406.6	FALSE	1.695	0.780718	41.82	47.6	110.3	40.73	33.97		Peak Found	Peak Found	Peak Found	High	Peak Found	Not Found	High	0.0001101	0.0007313	3.59	119.52
FALSE	High	[K].FKPSNLLETSESLDLLSGEIK.[A]	1xPhospho [T/S]	0.0169732	0.000871333	1	2	1	Q7KVX5	Q7KVX5 [147-167]		0	2400.19	FALSE								Not Reliable	High	Not Found	Not Found	Not Found	Not Found	Not Found	High	0.0001152	0.000756	3.56
FALSE	High	[R].GRSFDSEPATVEDK.[V]	1xPhospho [S3(89.2)]	0.0177323	0.00097448	1	1	3	A1Z9J3	A1Z9J3 [2431-2444]	A1Z9J3 1xPhospho [S2433(89.2)]	1	1617.68	FALSE	0.718	0.858058	32.86	114.5	91.8	7.99	28.03		Peak Found	High	High	High	Peak Found	Peak Found	High	0.0001262	0.0008071	2.9	42.78
FALSE	High	[K].HFEVHQSPSASTVSPK.[Q]	1xPhospho [T12(97.3)]	0.0177323	0.00097448	1	1	4	Q9VP57	Q9VP57 [433-448]	Q9VP57 1xPhospho [T444(97.3)]	0	1817.82	FALSE	2.637	0.00890478	25.78	56.1	144.2	23	7.65		Peak Found	Peak Found	Peak Found	High	High	Peak Found	High	0.0001262	0.000799	2.09	38.42
FALSE	High	[K].VGVFPSNFVQHIEPSPVLASK.[R]	1xPhospho [S15(99.6)]	0.0175779	0.00097448	1	4	6	Q7YU85	Q7YU85 [139-159]	Q7YU85 1xPhospho [S153(99.6)]	0	2332.17	FALSE	0.721	0.805661	5.18	125.4	90.5	3.97	9.07		High	Peak Found	Peak Found	High	High	Peak Found	High	0.0001262	0.0007962	4.47	162.16
FALSE	High	[R].RESVAEQFPLVSK.[E]	1xPhospho [S3(100)]	0.0178881	0.00102751	1	1	6	Q9W596	Q9W596 [3396-3408]	Q9W596 1xPhospho [S3398(100)]	1	1569.77	FALSE	0.777	0.909252	13.2	134.3	104.3	3.98	10.56		Peak Found	High	High	Peak Found	Peak Found	High	High	0.0001262	0.0008135	3.45	95.58
FALSE	High	[K].LREESPDSETDNQVNR.[F]	1xPhospho [S5(100)]	0.0180452	0.00108005	1	2	5	Q9UB07	Q9UB07 [173-188]	Q9UB07 1xPhospho [S177(100)]	1	1968.83	FALSE	0.483	0.376382	5.16	139.3	65	12.91	9.56		High	Peak Found	High	High	Peak Found	Peak Found	High	0.0001377	0.000824	3.35	29.81
FALSE	High	[R].VQFTPIKSPESPSPPGSGDGLPK.[G]	1xPhospho [S8(95)]	0.0180452	0.00108005	1	4	1	Q9V9S7	Q9V9S7 [1512-1534]	Q9V9S7 1xPhospho [S1519(95)]	1	2402.16	FALSE	0.759	0.921761	7.12	113	81	21.94	8.97		Peak Found	Peak Found	Peak Found	Peak Found	Peak Found	Peak Found	High	0.0001377	0.0008218	2.34	112.62
FALSE	High	[K].SDESNSGEQEEQASAPAPAPASSPAK.[G]	1xPhospho [S6(97.6)]	0.0183635	0.00113113	1	1	4	Q9VXE4	Q9VXE4 [145-170]	Q9VXE4 1xPhospho [S150(97.6)]	0	2622.08	FALSE	100	1.17111e-16	0	66.7	85		15.73		Not Found	Not Found	Peak Found	High	Peak Found	Not Found	High	0.0001433	0.0008452	2.57	54.02
FALSE	High	[K].ISEITGSSSSSEHEVR.[D]	1xPhospho [S11(85.4)]	0.0183635	0.00113113	1	3	3	B3DML7	B3DML7 [66-81]	B3DML7 1xPhospho [S76(85.4)]	0	1784.77	FALSE	0.962	1	32.6	98.1	111.2	12.02	21.53		High	Peak Found	Peak Found	High	Peak Found	High	High	0.0001433	0.0008406	2.98	38.58
FALSE	High	[R].SLSPQGPQSWTSPSHSSHHQQR.[G]	1xPhospho [S/T]	0.0191835	0.00117163	2	3	3	Q2M1E6; A8JQT5	Q2M1E6 [522-543]; A8JQT5 [522-543]		0	2536.11	FALSE	2.787	0.377224	73.79	31.8	107.1	26.64	48.85	Shared	Peak Found	Peak Found	Not Found	Peak Found	Peak Found	Peak Found	High	0.0001467	0.0008923	2.62	40.66
FALSE	High	[R].SRSHDDEELAANAAK.[V]	1xPhospho [S1(91.4)]	0.0195214	0.00117163	1	1	3	Q9VSF2	Q9VSF2 [827-841]	Q9VSF2 1xPhospho [S827(91.4)]	1	1693.72	FALSE	0.976	1	1	111.3	99.2	15.41	28.71		Peak Found	Peak Found	Peak Found	Peak Found	Peak Found	Peak Found	High	0.0001467	0.0009139	4.1	27.26
FALSE	High	[K].TDGVRDGSGELQSDQPR.[G]	1xPhospho [S8(100)]	0.0198652	0.00117163	1	5	12	Q8I0D4	Q8I0D4 [48-64]	Q8I0D4 1xPhospho [S55(100)]	1	1896.81	FALSE	0.943	0.99857	54.46	75.5	83.5	22.63	34.1		High	High	Peak Found	High	High	High	High	0.0001467	0.0009366	2.63	36.89
FALSE	High	[R].TDASGQGENPSSDSFYDSDK.[E]	1xPhospho [S/T/Y]	0.0198652	0.00117163	1	3	3	X2JAU8	X2JAU8 [439-458]	X2JAU8 1xPhospho [S456(99.5)]	0	2186.8	FALSE	0.706	0.867903	26.66	136	95.6	1.07	60.66		High	Peak Found	Peak Found	High	Peak Found	High	High	0.0001467	0.000933	2.39	67.18
FALSE	High	[-].MEYYSIILILIMLPSAWCLQVPSK.[I]	1xAcetyl [N-Term]; 1xOxidation [M12]; 1xPhospho [S23(99.8)]	0.0195214	0.00117163	1	1	3	A1Z7G6	A1Z7G6 [1-24]	A1Z7G6 1xAcetyl [N-Term]; 1xPhospho [S23(99.8)]	0	2949.46	FALSE	1.104	0.978102	51.71	122	121.9	31.52	61.47		High	Peak Found	Peak Found	High	Peak Found	Peak Found	High	0.0001467	0.0009155	3.07	168.83
FALSE	High	[-].MSSSQNNNSSWIDWFLGIK.[G]	1xAcetyl [N-Term]; 1xPhospho [S10(98.2)]	0.0185247	0.00117163	1	8	1	B8K3A5	B8K3A5 [1-19]	B8K3A5 1xAcetyl [N-Term]; 1xPhospho [S10(98.2)]	0	2336.01	FALSE	0.884	0.976705	6	121.2	101.4	10.97	3.74		Peak Found	Peak Found	High	Peak Found	Peak Found	Peak Found	High	0.0001467	0.0008498	2.42	75.19
FALSE	High	[K].NGNQDYQDQSNEQR.[K]	1xPhospho [S10(100)]	0.0190167	0.00117163	1	2	1	P02843	P02843 [166-179]	P02843 1xPhospho [S175(100)]	0	1775.66	FALSE	100	1.17111e-16	0		265.1				Not Found	Not Found	Not Found	Not Found	Not Found	High	High	0.0001467	0.000878	3.14	30.82
FALSE	High	[R].GSANQSEDATSTSGQERPATPEK.[M]	1xPhospho [T/S]	0.0191835	0.00117163	1	5	2	M9NDP0	M9NDP0 [1862-1884]	M9NDP0 1xPhospho [T1881(86.6)]	0	2428.03	FALSE	8.829	0.00105292	833.1	123.9	91.2		8.09		Peak Found	Not Found	High	Peak Found	Not Found	Peak Found	High	0.0001467	0.0008863	2.97	25.48
FALSE	High	[K].NDLASVDRLNAEPHELLELGPNGHEMKE.[-]	1xPhospho [S5(100)]	0.0200393	0.00122351	1	2	3	Q5BIC0	Q5BIC0 [452-479]	Q5BIC0 1xPhospho [S456(100)]	2	3207.48	FALSE	2.104	0.123272	60.04	82.1	171.7	58.04	61.82		Peak Found	Peak Found	High	High	High	Peak Found	High	0.0001467	0.0009407	3.21	126.93
FALSE	High	[K].SFSPPALTPIPSSQAGSK.[D]	1xPhospho [S/T]	0.020215	0.0012724	2	9	1	D0IQE7; Q9V4C1	D0IQE7 [480-497]; Q9V4C1 [616-633]		0	1851.89	FALSE	100	1.17111e-16	0		111.1		22.73	Shared	Not Found	Not Found	Not Found	Peak Found	Peak Found	Peak Found	High	0.0001524	0.0009488	2.89	143.37
FALSE	High	[K].EASRPASVAESIK.[D]	1xPhospho [S3(100)]	0.020215	0.0012724	1	1	6	Q9W596	Q9W596 [2068-2080]; [2105-2117]; [2142-2154]; [2179-2191]; [2216-2228]; [2253-2265]; [2290-2302]; [2327-2339]; [3511-3523]; [3622-3634]	Q9W596 1xPhospho [S2070(100)]; 1xPhospho [S2107(100)]; 1xPhospho [S2144(100)]; 1xPhospho [S2181(100)]; 1xPhospho [S2218(100)]; 1xPhospho [S2255(100)]; 1xPhospho [S2292(100)]; 1xPhospho [S2329(100)]; 1xPhospho [S3513(100)]; 1xPhospho [S3624(100)]	0	1424.68	FALSE	0.715	0.795074	10.72	128.2	91.6	14.07	6.36		High	Peak Found	Peak Found	Peak Found	High	Peak Found	High	0.0001524	0.0009493	2.74	45.22
FALSE	High	[K].MLFILPHTEHLTGYALR.[L]	1xPhospho [T12(84.8)]	0.0205707	0.00130991	1	3	1	Q8IRE3	Q8IRE3 [174-190]	Q8IRE3 1xPhospho [T185(84.8)]	0	2092.04	FALSE	0.01	1.17111e-16	0	173.1	126.9	85.69			High	Peak Found	Peak Found	Not Found	Peak Found	Not Found	High	0.0001575	0.000976	2.3	168.06
FALSE	High	[R].SSGGNLDWSDSVHSSDDDR.[T]	1xPhospho [S9(89.5)]	0.0218647	0.00130991	1	3	4	Q8SY60	Q8SY60 [38-56]	Q8SY60 1xPhospho [S46(89.5)]	0	2115.79	FALSE	0.316	0.0730036	16.94	199.8	63.2	23.47	11.8		High	High	High	Peak Found	Peak Found	Peak Found	High	0.0001661	0.001056	2.69	75.24
FALSE	High	[R].NESPSPPEAEEEKPPPPAR.[R]	1xPhospho [S3(99.9)]	0.0216751	0.00130991	1	1	6	Q9VT00	Q9VT00 [713-731]	Q9VT00 1xPhospho [S715(99.9)]	0	2137.94	FALSE	1.042	1	19.72	92.1	96.1	7.07	23.85		High	Peak Found	High	High	High	Peak Found	High	0.0001661	0.001049	1.87	46.53
FALSE	High	[K].NFNTLVMDLLGPSLEDLFNFCTR.[H]	1xPhospho [T4(99.8)]	0.0211158	0.00130991	1	1	1	P54367	P54367 [87-109]	P54367 1xPhospho [T90(99.8)]	0	2739.26	FALSE	100	1.17111e-16	0	89.2	49.1		28.25		Not Found	Not Found	Peak Found	Peak Found	Peak Found	Peak Found	High	0.0001622	0.001015	3.62	170.09
FALSE	High	[K].SQVDEKPQSPVPLR.[R]	1xPhospho [S9(100)]	0.0220559	0.00130991	1	3	5	A8JV09	A8JV09 [715-728]	A8JV09 1xPhospho [S723(100)]	0	1659.81	FALSE	0.761	0.91985	5.93	91.7	63.9	18.56	17.94		High	Peak Found	Peak Found	High	Peak Found	Peak Found	High	0.0001661	0.001076	2.07	53.76
FALSE	High	[R].RESVAGSVTADSAR.[D]	1xPhospho [S3(100)]	0.0205707	0.00130991	1	1	6	Q9W596	Q9W596 [2433-2446]	Q9W596 1xPhospho [S2435(100)]	1	1485.67	FALSE	1.075	0.987022	17.39	118	105.7	19.31	10.79		High	High	High	High	Peak Found	Peak Found	High	0.0001575	0.000972	3.01	31.91
FALSE	High	[R].TPSSPSNSYHIDVDHR.[L]	1xPhospho [S/T/Y]	0.0211158	0.00130991	1	4	3	O77290	O77290 [319-334]		0	1891.8	FALSE	2.463	0.136522	48.52	44	130.2	60.31	12.37		High	Peak Found	Peak Found	Peak Found	High	Peak Found	High	0.0001622	0.001007	2.55	48.86
FALSE	High	[K].DVMSWADVIVPVGGDGTFLLSAGR.[A]	3xPhospho [S4(100); T17(100); S21(100)]	0.0236458	0.00134389	1	5	2	Q7JW73	Q7JW73 [106-129]	Q7JW73 3xPhospho [S109(100); T122(100); S126(100)]	0	2702.14	FALSE	100	1.17111e-16	0	0.8	28.1		21.55		Not Found	Not Found	Peak Found	High	Peak Found	Peak Found	High	0.0001686	0.001171	2.53	103.73
FALSE	High	[K].INDIGAQYDALIRPESPAR.[K]	1xPhospho [S16(100)]	0.0224433	0.00134389	2	25	2	Q7KJN8; A1Z9J3	Q7KJN8 [1976-1994]; A1Z9J3 [5580-5598]	Q7KJN8 1xPhospho [S1991(100)]; A1Z9J3 1xPhospho [S5595(100)]	0	2179.05	FALSE	100	1.17111e-16	0		241.1			Shared	Not Found	Not Found	High	Not Found	Peak Found	Not Found	High	0.0001661	0.001093	3.04	125.69
FALSE	High	[R].NGVANESENEEIDQQK.[S]	1xPhospho [S7(100)]	0.0244821	0.00134389	1	2	5	X2JFW6	X2JFW6 [15-30]	X2JFW6 1xPhospho [S21(100)]	0	1883.77	FALSE	1.092	0.987681	14.88	118.7	119.2	18.98	17.8		Peak Found	Peak Found	High	High	High	Peak Found	High	0.0001686	0.001235	2.1	43.75
FALSE	High	[K].ENPNAGLRDEGSDQEIEYDEDGNPIAPPK.[K]	1xPhospho [S12(100)]	0.0226395	0.00134389	1	1	1	Q9VTC1	Q9VTC1 [181-209]	Q9VTC1 1xPhospho [S192(100)]	1	3249.39	FALSE	0.626	0.715346	97.56	116.5	72.9	46.34	54.79		Peak Found	Peak Found	Peak Found	Peak Found	High	Peak Found	High	0.0001686	0.001114	2.64	108.65
FALSE	High	[R].VGATSPTSPTR.[T]	1xPhospho [S5(99.2)]	0.0244821	0.00134389	1	2	6	Q03427	Q03427 [30-40]	Q03427 1xPhospho [S34(99.2)]	0	1153.52	FALSE	1.382	0.665359	17.95	76.3	105.4	26.23	11.87		High	High	Peak Found	High	Peak Found	Peak Found	High	0.0001686	0.001232	2.69	31.87
FALSE	High	[K].VDDGKSSDAQSQATASEAESK.[A]	1xPhospho [S6(84.2)]	0.0224433	0.00134389	1	1	6	P06002	P06002 [352-372]	P06002 1xPhospho [S357(84.2)]	1	2190.9	FALSE	0.902	0.983472	0.28	102.5	74.7	36.08	15.02		High	Peak Found	High	Peak Found	High	Peak Found	High	0.0001661	0.001097	3.14	25.63
FALSE	High	[K].KDSPGPGNSTSSATNSVPVK.[N]	1xPhospho [S3(99.9)]	0.0224433	0.00134389	1	1	3	Q9VRP9	Q9VRP9 [630-649]	Q9VRP9 1xPhospho [S632(99.9)]	1	2009.92	FALSE	0.719	0.884138	12.86	92.9	61.8	8.09	17.09		Peak Found	Peak Found	High	Peak Found	Peak Found	Peak Found	High	0.0001661	0.001095	3.5	40.46
FALSE	High	[R].GENVQNGDHSEAHLSTFSQSSK.[E]	1xPhospho [T/S]	0.0253472	0.00138375	1	2	5	A0A0B4K7A5	A0A0B4K7A5 [682-703]		0	2439.02	FALSE	1.459	0.914339	38.17	82.1	91.2	45.97	26.68		Peak Found	Peak Found	High	High	High	Peak Found	High	0.0001724	0.001291	2.89	41.74
FALSE	High	[R].VQSLTGAAR.[D]	1xPhospho [S3(100)]	0.024911	0.00138375	1	4	10	E2QCY9	E2QCY9 [115-123]	E2QCY9 1xPhospho [S117(100)]	0	982.472	FALSE	0.932	1	20.96	124.6	136.4	27.94	15.92		High	High	High	High	High	Peak Found	High	0.0001724	0.001255	2.77	41.78
FALSE	High	[R].RVSVADSIKDEK.[S]	1xPhospho [S3(100)]	0.0253472	0.00138375	1	1	2	Q9W596	Q9W596 [3280-3291]	Q9W596 1xPhospho [S3282(100)]	2	1426.69	FALSE	0.938	0.997233	4.66	82.6	78.9	9.48	48.15		Peak Found	Peak Found	Peak Found	Peak Found	Peak Found	Peak Found	High	0.0001724	0.001294	4.16	32.33
FALSE	High	[R].TSRPLSPMPDFTDSLQR.[E]	1xPhospho [T/S]	0.0264704	0.00142993	1	1	1	Q9VYB2	Q9VYB2 [237-253]		0	2027.93	FALSE	0.91	0.986866	1.11	102.3	93.4	32.82	13.58		Peak Found	Peak Found	Peak Found	Peak Found	Peak Found	Peak Found	High	0.0001824	0.001373	2.05	130.51
FALSE	High	[K].AQISTLPQVTLK.[E]	1xPhospho [T5(96.7)]	0.0269331	0.00147954	1	6	1	A0A0B4K700	A0A0B4K700 [201-212]	A0A0B4K700 1xPhospho [T205(96.7)]	0	1378.73	FALSE	1.607	0.59785	5.79	62.7	96.9	10.3	22.09		Peak Found	High	Peak Found	Peak Found	Peak Found	Peak Found	High	0.0001877	0.001403	2.47	68.27
FALSE	High	[R].TPADMMSSISGFRLLPR.[E]	1xOxidation [M5]; 1xPhospho [S10(98.5)]	0.0286152	0.00156965	1	1	1	Q9W130	Q9W130 [493-509]	Q9W130 1xPhospho [S502(98.5)]	1	1974.92	FALSE	4.001	0.000334054	147.89	9.1	26.8	51.43	10.97		Peak Found	Not Found	Peak Found	Not Found	High	Peak Found	High	0.0002018	0.001518	2.89	121.97
FALSE	High	[R].QVSIESPGPGAK.[N]	1xPhospho [S3(100)]	0.0286152	0.00156965	1	4	6	Q0E9G4	Q0E9G4 [7-18]	Q0E9G4 1xPhospho [S9(100)]	0	1249.58	FALSE	0.837	0.964245	8.45	127.4	90.9	16.45	12.53		High	High	High	High	High	Peak Found	High	0.0002018	0.001515	1.72	56.6
FALSE	High	[EK].EASRPASVAESVK.[D]	2xPhospho [S3(99.8); S7(99.9)]	0.0276419	0.00156965	1	1	4	Q9W596	Q9W596 [2031-2043]; [2364-2376]; [3474-3486]; [3733-3745]; [3770-3782]; [3881-3893]	Q9W596 2xPhospho [S2033(100); S2037(100)]; 2xPhospho [S2366(100); S2370(100)]; 2xPhospho [S3476(100); S3480(100)]; 2xPhospho [S3735(100); S3739(100)]; 2xPhospho [S3772(100); S3776(100)]; 2xPhospho [S3883(100); S3887(100)]	0	1490.63	FALSE	1.297	0.803244	5.78	98.7	133	22.88	6.46		High	High	Peak Found	High	Peak Found	Peak Found	High	0.0002018	0.001457	2.96	48.63
FALSE	High	[K].ETDADEVDGRYSPPPTSSAR.[Q]	1xPhospho [S12(100)]	0.0288636	0.00166922	1	1	7	A0A0B4KHF5	A0A0B4KHF5 [222-241]	A0A0B4KHF5 1xPhospho [S233(100)]	1	2229.93	FALSE	0.495	0.297363	27.52	164.2	67.9	19.48	24.88		Peak Found	Peak Found	High	High	Peak Found	Peak Found	High	0.0002121	0.00154	2.1	56.99
FALSE	High	[K].TVSSPLDEALRTPSAPEHISR.[A]	1xPhospho [T12(80.9)]	0.0298785	0.00171055	1	1	2	Q9W596	Q9W596 [2711-2731]	Q9W596 1xPhospho [T2722(80.9)]	1	2343.13	FALSE	1.111	0.985639	27.5	109.8	128.3	3.53	18.28		High	Peak Found	Peak Found	Peak Found	High	Peak Found	High	0.0002161	0.00162	2.98	97.59
FALSE	High	[R].AYTPAQQPQQSESPEQQASR.[Q]	1xPhospho [S/Y/T]	0.0303988	0.00175584	1	3	3	A1Z7Q1	A1Z7Q1 [504-523]		0	2311	FALSE	0.848	0.976726	39.27	110	106.3	16.22	38.94		Peak Found	Peak Found	Peak Found	High	Peak Found	Peak Found	High	0.0002202	0.001655	2.82	49.02
FALSE	High	[-].YSIVSMIGVPQSWIELSTTAAMAGIK.[S]	1xOxidation [M6]; 2xPhospho [S/T/Y]	0.0306622	0.00175584	1	1	1	D3DN08	D3DN08 [1-26]		0	2929.35	FALSE	0.659	0.714934	3.6	74.9	49.4	21.93	25.64		Peak Found	Peak Found	Peak Found	Peak Found	Peak Found	Peak Found	High	0.0002202	0.001679	2.58	84.55
FALSE	High	[K].QMLIEMLTRPQK.[V]	1xOxidation [M2]; 1xPhospho [T8(100)]	0.0306622	0.00175584	1	1	4	A0A0B4K894	A0A0B4K894 [9-20]	A0A0B4K894 1xPhospho [T16(100)]	0	1583.77	FALSE	0.868	0.977373	8.63	146.8	139.7	10.87	5.78		High	Peak Found	High	Peak Found	High	Peak Found	High	0.0002202	0.001676	1.66	114.57
FALSE	High	[R].ESHTDTPESSPKPTSPFPR.[V]	1xPhospho [T/S]	0.0314658	0.00189741	1	1	4	Q9W596	Q9W596 [4936-4954]		0	2176.95	FALSE	0.897	0.986676	28.66	101.7	98	14.16	18.27		High	Peak Found	High	High	Peak Found	Peak Found	High	0.0002347	0.001738	1.78	49.96
FALSE	High	[K].TPTPHDNDNNSISDER.[E]	1xPhospho [S11(99.3)]	0.0317382	0.00189741	1	2	2	Q7K4Y6	Q7K4Y6 [12-27]	Q7K4Y6 1xPhospho [S22(99.3)]	0	1891.75	FALSE	1.1	0.986922	2.93	110.1	118.7	14.94	22.64		Peak Found	Peak Found	Peak Found	Peak Found	High	Peak Found	High	0.0002347	0.001767	2.29	27.45
FALSE	High	[K].VSDAEEEEEEYAVEK.[I]	1xPhospho [S2(100)]	0.0320128	0.00194453	1	1	1	P05205	P05205 [14-28]	P05205 1xPhospho [S15(100)]	0	1835.71	FALSE	0.716	0.758913	18.87	130	93.1	18.66	19.07		Peak Found	Peak Found	High	Peak Found	Peak Found	Peak Found	High	0.0002396	0.001781	2.39	77.81
FALSE	High	[K].VECNEIILEYVPTDK.[N]	1xPhospho [T13(99.7)]	0.0331344	0.00218276	1	1	1	B6V6Z8	B6V6Z8 [1280-1294]	B6V6Z8 1xPhospho [T1292(99.7)]	0	1844.84	FALSE	0.974	1	3.69	101.1	96.1	18.04	16.16		Peak Found	Peak Found	Peak Found	Peak Found	High	Peak Found	High	0.0002639	0.001866	2.57	97.19
FALSE	High	[K].IVEMAADGIRPCVISR.[Q]	1xCarbamidomethyl [C12]; 1xPhospho [S15(100)]	0.0328505	0.00218276	1	1	5	P06601	P06601 [52-67]	P06601 1xPhospho [S66(100)]	0	1866.9	FALSE	0.845	0.974972	51.83	110	93	20.31	26.54		Peak Found	High	Peak Found	High	High	High	High	0.0002598	0.001841	2.53	153.2
FALSE	High	[K].DEENSEDGDEPEDEADEK.[A]	1xPhospho [S5(100)]	0.0334206	0.00218276	1	5	2	Q8T0D3	Q8T0D3 [120-137]	Q8T0D3 1xPhospho [S124(100)]	0	2131.7	FALSE	0.619	0.811259	115.27	139.2	160.8	42.75	39.94		High	Peak Found	Peak Found	High	Not Found	Peak Found	High	0.0002639	0.001875	2.74	37.87
FALSE	High	[K].NDIFSMLQTAETELR.[S]	1xOxidation [M6]; 1xPhospho [T/S]	0.0337093	0.00227965	1	7	1	M9MRD1	M9MRD1 [1934-1948]		0	1863.82	FALSE	1.196	0.98292	40.41	92.2	115.5	39.53	29.43		Peak Found	Peak Found	Peak Found	Peak Found	Peak Found	High	High	0.0002737	0.001917	2.09	121.24
FALSE	High	[K].DAAAPSQETSRPESVTESVK.[D]	2xPhospho [S10(95.1); S14(90.8)]	0.0337093	0.00227965	1	1	6	Q9W596	Q9W596 [3311-3330]	Q9W596 2xPhospho [S3320(95.1); S3324(90.8)]	0	2248.94	FALSE	0.75	0.898541	16.42	140.9	105.6	13.06	7.2		Peak Found	Peak Found	High	High	High	High	High	0.0002737	0.001908	2.85	64.63
FALSE	High	[K].EAEPDPHEDTEDER.[N]	1xPhospho [T10(100)]	0.0337093	0.00227965	1	1	5	Q7KV34	Q7KV34 [181-194]	Q7KV34 1xPhospho [T190(100)]	0	1748.63	FALSE	0.924	0.989187	8.46	119.1	128	11.47	26.14		High	High	Peak Found	Peak Found	High	Peak Found	High	0.0002737	0.001917	2.49	25.99
FALSE	High	[R].AFSTASSGSLEGANGSR.[R]	1xPhospho [S9(94.1)]	0.0337093	0.00227965	2	8	7	Q9VNH7; F2FBA4	Q9VNH7 [319-335]; F2FBA4 [327-343]	Q9VNH7 1xPhospho [S327(94.1)]; F2FBA4 1xPhospho [S335(94.1)]	0	1678.71	FALSE	0.738	0.820131	5.65	126.5	93.3	4.72	40.54	Shared	High	Peak Found	High	Peak Found	High	High	High	0.0002737	0.001918	3.13	59.98
FALSE	High	[K].ENLLHGSESSIAEPVQTIR.[E]	2xPhospho [S7(99.2); S/T]	0.0348881	0.00241682	1	12	1	B7YZE7	B7YZE7 [1257-1275]	B7YZE7 2xPhospho [S1263(99.2); S/T]	0	2240	FALSE	1.364	0.959858	13.93	110.5	175.7	16.38	10.75		Peak Found	Peak Found	Peak Found	Peak Found	High	Peak Found	High	0.0002874	0.001999	2.08	130.65
FALSE	High	[R].TVSPTASIR.[S]	1xPhospho [S/T]	0.0345897	0.00241682	2	15	13	E1JHJ9; M9PDB4	E1JHJ9 [193-201]; M9PDB4 [176-184]		0	1011.49	FALSE	0.803	0.940396	5.93	95.3	85.6	7.7	17.89	Shared	High	High	High	High	High	High	High	0.0002874	0.001989	1.74	51.67
FALSE	High	[R].TVSPGLILR.[E]	1xPhospho [S3(100)]	0.0367308	0.0024464	1	17	4	A0A0B4LGY1	A0A0B4LGY1 [374-382]	A0A0B4LGY1 1xPhospho [S376(100)]	0	1035.56	FALSE	1.825	0.222751	38.31	71.5	129.3	21.78	35.37		Peak Found	High	Peak Found	High	Peak Found	Peak Found	High	0.000295	0.002147	2.01	127.46
FALSE	High	[R].IGTCGGLGVPPGTVVASK.[N]	1xCarbamidomethyl [C4]; 1xPhospho [S17(99.6)]	0.0364173	0.0024464	1	2	2	Q0E8U4	Q0E8U4 [129-146]	Q0E8U4 1xPhospho [S145(99.3)]	0	1749.86	FALSE	0.107	2.92363e-05	71.21	7.8	2.7	106.68	136.03		Peak Found	Peak Found	Peak Found	High	Peak Found	Peak Found	High	0.000295	0.002116	2.57	164.65
FALSE	High	[K].SNPGVEKPTSPTFR.[A]	1xPhospho [T/S]	0.0383375	0.00253076	1	2	2	Q9W4Z1	Q9W4Z1 [741-754]		0	1596.74	FALSE	1.089	0.987022	32.35	100.8	109.8	11.85	13.91		Peak Found	Peak Found	High	Peak Found	Peak Found	Peak Found	High	0.0003179	0.002292	1.58	50.15
FALSE	High	[R].AHNQSSVSPEQRPDPR.[S]	1xPhospho [S8(89)]	0.0376869	0.00253076	1	2	8	B7YZQ3	B7YZQ3 [1063-1078]	B7YZQ3 1xPhospho [S1070(89)]	0	1884.83	FALSE	100	1.17111e-16	0	5.3	154.8		31.97		Peak Found	Not Found	Not Found	High	High	High	High	0.0002989	0.002215	2.57	23.14
FALSE	High	[K].LLFYACLGTFLYR.[N]	1xCarbamidomethyl [C6]; 1xPhospho [Y4(85.5)]	0.0380109	0.00253076	1	8	10	Q95RE1	Q95RE1 [94-106]	Q95RE1 1xPhospho [Y97(85.5)]	0	1716.82	FALSE	0.908	0.986274	1.8	103	108.9	13.7	13.54		High	Peak Found	High	High	High	Peak Found	High	0.0003035	0.002257	2.86	128
FALSE	High	[R].AVSTEDITR.[E]	1xPhospho [S3(98.9)]	0.0403545	0.00256041	3	8	3	M9PHK8; E8NH13; E1JJH5	M9PHK8 [474-482]; E8NH13 [482-490]; E1JJH5 [732-740]	M9PHK8 1xPhospho [S476(98.9)]; E8NH13 1xPhospho [S484(98.9)]; E1JJH5 1xPhospho [S734(98.9)]	0	1071.47	FALSE	0.79	0.926995	43.49	116.5	102.5	46.99	31.59	Shared	High	Peak Found	High	Peak Found	High	Peak Found	High	0.0003191	0.002434	1.83	46.39
FALSE	High	[K].SEGDVTVLR.[Q]	1xPhospho [S1(100)]	0.0403545	0.00256041	1	3	6	A0A0B4K7C1	A0A0B4K7C1 [22-30]	A0A0B4K7C1 1xPhospho [S22(100)]	0	1055.48	FALSE	1.691	0.329993	96.48	105.9	75.1	62.04	60.21		High	Peak Found	Peak Found	High	High	Peak Found	High	0.0003191	0.002433	1.88	71.02
FALSE	High	[K].ATSTTPILDQEVIPQLGK.[L]	1xPhospho [T5(95.6)]	0.0393336	0.00256041	1	4	1	A1Z7T0	A1Z7T0 [719-736]	A1Z7T0 1xPhospho [T723(95.6)]	0	1991.01	FALSE	0.636	0.731037	43.03	142.8	77.5	12.58	31.39		Peak Found	High	Peak Found	Peak Found	Peak Found	Peak Found	High	0.0003191	0.002366	2.19	163.33
FALSE	High	[K].ESSSDDDQQAFYAGGSDR.[S]	1xPhospho [S/Y]	0.0396711	0.00256041	1	1	1	Q7K3Z3	Q7K3Z3 [116-133]		0	2014.73	FALSE	1.82	0.797922	4.97	77.9	126.9	10.79	15.38		Peak Found	Not Found	Peak Found	High	Peak Found	Peak Found	High	0.0003191	0.002378	2.55	72.16
FALSE	High	[K].LAQLEIASGSGLVGLGTGTGTGSGCGPAIR.[W]	1xCarbamidomethyl [C25]; 2xPhospho [S/T]	0.0400114	0.00256041	1	3	1	B7Z153	B7Z153 [40-69]		0	2917.35	FALSE									Not Found	Not Found	Not Found	Not Found	Not Found	Not Found	High	0.0003191	0.002413	2.29	159.91
FALSE	High	[R].DIEDGSFVIDPTSGTIR.[T]	1xPhospho [S6(100)]	0.0414007	0.00269863	1	5	2	Q9V5N8	Q9V5N8 [1050-1066]	Q9V5N8 1xPhospho [S1055(100)]	0	1901.85	FALSE	1.043	0.989715	0.16	100.8	104.3	7.9	3.6		Peak Found	Peak Found	High	Peak Found	High	Peak Found	High	0.0003237	0.00252	2.78	130.3
FALSE	High	[R].RSSSEDQVEGHLEGSSSESDEQK.[R]	1xPhospho [S]	0.0421125	0.00278895	1	2	1	Q9VC05	Q9VC05 [309-331]		1	2587.04	FALSE								No Quan Values	Not Found	Not Found	Not Found	Not Found	Not Found	Not Found	High	0.0003473	0.002607	2.9
FALSE	High	[K].LPKPVMQESSHPYVDNVNVTGVVR.[I]	1xOxidation [M6]; 1xPhospho [T20(99.9)]	0.0424727	0.00287403	1	1	1	Q9VR91	Q9VR91 [3654-3677]	Q9VR91 1xPhospho [T3673(99.9)]	0	2761.34	FALSE								No Quan Values	Not Found	Not Found	Not Found	Not Found	Not Found	High	High	0.0003552	0.002636	2.47
FALSE	High	[R].GYDNGSGVPGDSPERLSPER.[M]	2xPhospho [S12(100); S17(100)]	0.0432021	0.00287403	1	1	4	Q7KMJ6	Q7KMJ6 [46-65]	Q7KMJ6 2xPhospho [S57(100); S62(100)]	1	2248.89	FALSE	0.88	0.986392	8.66	118.6	95.7	12.4	10.72		Peak Found	Peak Found	Peak Found	High	High	High	High	0.0003552	0.002685	3.44	81.76
FALSE	High	[R].LIELGMHQQTK.[I]	1xOxidation [M6]; 1xPhospho [T10(100)]	0.0424727	0.00287403	1	5	1	Q0KI33	Q0KI33 [741-751]	Q0KI33 1xPhospho [T750(100)]	0	1393.65	FALSE	1.467	0.65694	147.25	75.3	126.7	8.06	11.25		Peak Found	Not Found	Peak Found	High	Peak Found	Not Found	High	0.0003473	0.002617	2.85	113.58
FALSE	High	[K].ASDPETPTSVAR.[D]	1xPhospho [T6(84.3)]	0.0424727	0.00287403	2	2	2	A0A0B4LFA6; Q7K2G1	A0A0B4LFA6 [397-408]; Q7K2G1 [362-373]	A0A0B4LFA6 1xPhospho [T402(84.3)]; Q7K2G1 1xPhospho [T367(84.3)]	0	1310.56	FALSE	100	1.17111e-16	0		161.4		13.01	Shared	Not Found	Not Found	Not Found	High	Peak Found	Peak Found	High	0.0003552	0.002637	1.96	42.11
FALSE	High	[K].SSSNMSSNSSNISDTLATLDSGVGK.[I]	1xPhospho [S/T]	0.0439433	0.00299979	1	4	1	Q6AWD9	Q6AWD9 [125-149]		0	2539.09	FALSE	0.784	0.92965	147.1	100.5	91	8.41	11.79		Not Found	Peak Found	Peak Found	Peak Found	Peak Found	Not Found	High	0.0003644	0.002761	2.15	36.17
FALSE	High	[R].SGSSPGGGGGHDDDYAENGPR.[N]	1xPhospho [S/Y]	0.0446967	0.00299979	1	1	2	Q9VM49	Q9VM49 [33-53]		0	2068.76	FALSE	100	1.17111e-16	0		69.1		36.28		Not Found	Not Found	Not Found	Peak Found	Peak Found	Not Found	High	0.0003682	0.002817	2.1	29.75
FALSE	High	[K].ETSRPESAVGSMK.[D]	1xOxidation [M12]; 1xPhospho [S7(79.4)]	0.0454623	0.00304195	1	1	1	Q9W596	Q9W596 [1949-1961]	Q9W596 1xPhospho [S1955(79.4)]	0	1474.62	FALSE	0.858	0.974244	20.35	110	94.4	11.76	4.29		Peak Found	Peak Found	Peak Found	Peak Found	Peak Found	Peak Found	High	0.0003718	0.002874	2.4	26.08
FALSE	High	[K].NSPATPVYQETAPGPR.[Q]	1xPhospho [S/T/Y]	0.0462404	0.00313236	1	3	1	Q9VDK7	Q9VDK7 [619-634]		0	1764.8	FALSE	1.333	0.958635	16.78	86.6	121.4	7.62	18.88		Peak Found	Peak Found	Peak Found	High	Peak Found	Peak Found	High	0.0003806	0.002948	2.82	77.16
FALSE	High	[R].QSSQEGLLAHVDK.[HF]	1xPhospho [S]	0.0466342	0.00322387	1	11	3	M9NGF2	M9NGF2 [979-991]		0	1491.68	FALSE	0.841	0.974334	8.79	101.1	90.2	3.86	22.3		High	Peak Found	High	Peak Found	High	Peak Found	High	0.0003994	0.002998	2.6	66.12
FALSE	High	[K].VVTALDVSVVVMAIVSGVYCGLFSLNDTLELNDR.[L]	1xOxidation [M12]; 1xPhospho [S/T/Y]	0.0466342	0.00322387	1	3	1	Q9V4K2	Q9V4K2 [78-111]		0	3707.83	FALSE								Not Reliable	Not Found	Not Found	Not Found	Not Found	Not Found	Not Found	High	0.0003898	0.002978	3.26
FALSE	High	[R].ANSLPRPLSPSPSLTSEK.[H]	1xPhospho [S3(100)]	0.0470311	0.00335717	1	1	4	Q9NHE5	Q9NHE5 [130-147]	Q9NHE5 1xPhospho [S132(100)]	0	1960.97	FALSE	0.961	1	5.43	101.9	93.8	11.97	9.54		Peak Found	High	Peak Found	High	High	Peak Found	High	0.0004185	0.003033	2.49	97.52
FALSE	High	[K].AENASTAAANNSGGDSAEDHAAGR.[Y]	1xPhospho [S16(78.2)]	0.0470311	0.00335717	1	1	1	Q9XYM1	Q9XYM1 [33-56]	Q9XYM1 1xPhospho [S48(78.2)]	0	2323.92	FALSE	100	1.17111e-16	0		300		20.5		Not Found	Not Found	Not Found	High	Peak Found	Peak Found	High	0.0004091	0.003013	3.2	24.69
FALSE	High	[R].QATGGGVSSPAPPAESPTR.[A]	2xPhospho [S9(81.5); S16(81.7)]	0.0470311	0.00335717	1	17	3	A0A0B4LGY1	A0A0B4LGY1 [151-169]	A0A0B4LGY1 2xPhospho [S159(81.5); S166(81.7)]	0	1926.8	FALSE	0.789	0.927277	7.23	117.5	92.8	7.2	15.44		High	Peak Found	Peak Found	High	Peak Found	Peak Found	High	0.0004221	0.003036	2.57	62.34
FALSE	High	[K].TQGLSPVQSEDPVIIEK.[E]	1xPhospho [T/S]	0.0474313	0.00335717	1	1	1	P54352	P54352 [186-202]		0	1919.94	FALSE	0.01	1.17111e-16	0	142.2		28.67			Not Found	Peak Found	Peak Found	Not Found	Not Found	Not Found	High	0.0004221	0.003075	3.31	127.28
FALSE	High	[K].WTSYAFYMLTLFMATIVAPCSR.[L]	1xCarbamidomethyl [C20]; 1xOxidation [M8]; 2xPhospho [S3(78.4); T15(86.4)]	0.0470311	0.00335717	1	1	1	P82713	P82713 [253-274]	P82713 2xPhospho [S255(78.4); T267(86.4)]	0	2805.19	FALSE	0.01	1.17111e-16	0	299.1		2.53			Peak Found	Peak Found	High	Not Found	Not Found	Not Found	High	0.0004091	0.003011	1.82	39.74
FALSE	High	[K].SPFASGEASRPESVAESVK.[D]	1xPhospho [S13(86.7)]	0.0482413	0.00344109	1	1	6	Q9W596	Q9W596 [1555-1573]	Q9W596 1xPhospho [S1567(86.7)]	0	2014.91	FALSE	1.002	1	21.66	114.6	114.8	14.63	4.87		High	High	Peak Found	High	High	High	High	0.0004307	0.003137	2.68	78.71
FALSE	High	[K].QDSPSQTPTIIVK.[D]	1xPhospho [S3(100)]	0.0482413	0.00344109	1	1	2	Q24478	Q24478 [317-329]	Q24478 1xPhospho [S319(100)]	0	1493.72	FALSE	0.907	0.991222	3.45	121.5	104.8	5.74	24.04		High	Peak Found	High	Peak Found	Peak Found	Peak Found	High	0.0004307	0.003142	2.86	94.66
FALSE	High	[K].TSRPASSTSQFSTK.[E]	2xPhospho [S/T]	0.0482413	0.00344109	1	1	3	Q9W596	Q9W596 [4496-4509]		0	1644.67	FALSE	0.714	0.877223	5.56	126.6	103.2	12.03	14.36		Peak Found	Peak Found	High	High	Peak Found	Peak Found	High	0.0004307	0.003117	2.29	37.91
FALSE	High	[K].TLTCLGILQALELTLVMNDK.[K]	1xOxidation [M17]; 2xPhospho [T1(99.8); T3(99.8)]	0.0499008	0.00352466	1	2	1	Q9VFS5	Q9VFS5 [360-379]	Q9VFS5 2xPhospho [T360(99.8); T362(99.8)]	0	2365.12	FALSE	1	1	7412.26	139.4	160.6				High	Not Found	Not Found	Not Found	Not Found	Peak Found	High	0.0004429	0.003271	2.81	168.3
FALSE	High	[R].LTSDNTVASGVASQQVLHHQVSSER.[H]	1xPhospho [S23(82.2)]	0.0507507	0.0036111	1	3	3	M9PDA0	M9PDA0 [46-70]	M9PDA0 1xPhospho [S68(82.2)]	0	2730.28	FALSE	0.75	0.8846	6.29	121.6	91.2	12.18	44.86		High	High	Peak Found	High	Peak Found	Peak Found	High	0.00046	0.003365	4.19	73.6
FALSE	High	[R].SVSPIAEVSPAK.[S]	1xPhospho [S3(100)]	0.0507507	0.0036111	1	1	1	M9PCN6	M9PCN6 [335-346]	M9PCN6 1xPhospho [S337(100)]	0	1264.62	FALSE	0.114	7.60235e-06	836.99	73.1	90.6	6.22			Peak Found	Not Found	Peak Found	Peak Found	Not Found	Not Found	High	0.00046	0.003364	2.3	82.98
FALSE	High	[R].TQDTSNADTSHVSNSPVER.[W]	1xPhospho [T/S]	0.0507507	0.0036111	1	7	2	A8DY94	A8DY94 [1334-1352]		0	2124.88	FALSE	1.538	0.859007	5.72	85	135.7	27.49	13.71		Peak Found	Peak Found	Peak Found	High	Peak Found	Peak Found	High	0.00046	0.003365	2.54	27.75
FALSE	High	[R].TGVYILLDLVLER.[M]	1xPhospho [T1(84.6)]	0.0520511	0.00368888	1	6	1	Q59E11	Q59E11 [1155-1167]	Q59E11 1xPhospho [T1155(84.6)]	0	1583.84	FALSE	1.406	0.62178	27.42	84.3	118.5	22.06	23.93		Peak Found	Peak Found	Peak Found	Peak Found	High	Peak Found	High	0.0004732	0.003469	2.96	109.76
FALSE	High	[K].TPSGTDTHSLLGKPK.[T]	1xPhospho [S9(99.6)]	0.0520511	0.00368888	1	1	5	Q24324	Q24324 [32-46]	Q24324 1xPhospho [S40(99.6)]	0	1618.78	FALSE	0.856	0.97785	16.96	113.7	102.5	20.77	35.75		Peak Found	High	Peak Found	Peak Found	High	Peak Found	High	0.0004766	0.003488	2.49	147.79
FALSE	High	[K].RNSNASLSQPQANDDVTATNLK.[G]	1xPhospho [S/T]	0.0529355	0.00372726	1	2	1	Q9VNX0	Q9VNX0 [1162-1183]		1	2424.12	FALSE	0.555	0.656331	0	128.1	71.1				Peak Found	Not Found	Not Found	Peak Found	Not Found	Not Found	High	0.000481	0.003565	3.49	65.71
FALSE	High	[R].TPFASTPNDSPDVILK.[R]	1xPhospho [S10(100)]	0.053383	0.00372726	1	3	1	Q86NP0	Q86NP0 [771-786]	Q86NP0 1xPhospho [S780(100)]	0	1781.84	FALSE	0.781	0.933874	4.85	125.8	98.7	2.15	20.78		Peak Found	Peak Found	Peak Found	High	Peak Found	Peak Found	High	0.0004844	0.003594	2.38	139.45
FALSE	High	[K].IDGVTLDDGLNSELAK.[R]	2xPhospho [T5(100); S12(100)]	0.053834	0.00376967	1	1	1	Q9VL18	Q9VL18 [57-72]	Q9VL18 2xPhospho [T61(100); S68(100)]	0	1819.78	FALSE	0.01	1.17111e-16	0	300		90.56			High	Not Found	Peak Found	Not Found	Not Found	Not Found	High	0.0004932	0.003652	2.47	135.73
FALSE	High	[R].QAEVVLSDGENVQNGDHSEAHLSTFSQSSK.[E]	1xPhospho [S/T]	0.0542887	0.00381058	1	1	1	A0A0B4K849	A0A0B4K849 [651-680]		0	3280.44	FALSE									Not Found	Not Found	Not Found	Not Found	Not Found	Not Found	High	0.0004966	0.003687	2.39	90.74
FALSE	High	[K].QGAIYHGLATLLQQPSPVIQR.[GEA]	1xPhospho [S16(100)]	0.0547469	0.00385207	2	9	3	Q95TT5; A0A0B4KF82	Q95TT5 [1096-1116]; A0A0B4KF82 [1096-1116]	Q95TT5 1xPhospho [S1111(100)]; A0A0B4KF82 1xPhospho [S1111(100)]	0	2370.23	FALSE	1.379	0.957398	48.48	77.9	106.9	34.83	1.67	Shared	Peak Found	Peak Found	Peak Found	Peak Found	Peak Found	Peak Found	High	0.0004966	0.003718	2.58	156.08
FALSE	High	[K].FESLLTLFMQSLAEK.[K]	2xPhospho [S3(99.2); S11(100)]	0.0552088	0.00393876	1	3	3	Q9GV40	Q9GV40 [2001-2015]	Q9GV40 2xPhospho [S2003(99.2); S2011(100)]	0	1916.85	FALSE	1.025	1	5.22	78.6	105.1	27.97	44.15		Peak Found	Peak Found	Peak Found	Peak Found	Peak Found	Peak Found	High	0.0005144	0.003786	3.7	103.94
FALSE	High	[R].LFNNESLANNIGLLK.[L]	1xPhospho [S6(100)]	0.0556744	0.00398034	1	2	1	Q4V532	Q4V532 [107-121]	Q4V532 1xPhospho [S112(100)]	0	1739.87	FALSE								Not Reliable	Not Found	Not Found	Not Found	Not Found	High	Not Found	High	0.0005183	0.003829	3.1
FALSE	High	[K].EAVFIYETPK.[V]	1xPhospho [Y6(99.9)]	0.0570933	0.00419835	1	2	1	A0A0B4LFT7	A0A0B4LFT7 [118-127]	A0A0B4LFT7 1xPhospho [Y123(99.9)]	0	1276.59	FALSE	0.01	1.17111e-16	0	114	99.8	33.26			Not Found	Peak Found	High	Peak Found	Not Found	Not Found	High	0.0005391	0.003945	1.66	173.01
FALSE	High	[-].MLGMGSVTGNILIGCLLGR.[L]	1xPhospho [T8(97.8)]	0.0566166	0.00419835	1	1	1	C5WLM6	C5WLM6 [1-19]	C5WLM6 1xPhospho [T8(97.8)]	0	1984.98	FALSE	1.652	0.372918	1.6	85	109.3	16.02	15.34		Peak Found	Peak Found	Peak Found	Peak Found	Peak Found	High	High	0.0005363	0.003888	2.36	89.21
FALSE	High	[R].NANVLNTPPVDELAK.[L]	1xPhospho [T7(100)]	0.0575737	0.00423514	2	3	2	Q9VVA4; M9NFH8	Q9VVA4 [516-530]; M9NFH8 [517-531]	Q9VVA4 1xPhospho [T522(100)]; M9NFH8 1xPhospho [T523(100)]	0	1674.81	FALSE	1.409	0.76358	0.49	88.8	124.8	7.24	16.34	Shared	Peak Found	Peak Found	Peak Found	High	Peak Found	Peak Found	High	0.0005391	0.003997	2.54	127.06
FALSE	High	[K].QESGSTLNIDSEK.[F]	1xPhospho [S3(98.6)]	0.0585461	0.00432091	1	1	1	A0A0B4KEY5	A0A0B4KEY5 [66-78]	A0A0B4KEY5 1xPhospho [S68(98.6)]	0	1487.63	FALSE	0.216	0.00461109	7.48	200.1	45.3	7.36	22.44		Peak Found	Peak Found	High	Peak Found	Peak Found	Peak Found	High	0.0005558	0.004094	2.52	58.72
FALSE	High	[R].LHIQTPTFTQINNLVSTIMSLSTTTLR.[Y]	1xOxidation [M19]; 2xPhospho [T24(75.2); T25(83.5)]	0.0585461	0.00432091	1	1	1	M9PDN9	M9PDN9 [218-244]	M9PDN9 2xPhospho [T241(75.2); T242(83.5)]	0	3206.56	FALSE	0.82	0.950684	35.53	124.9	74.4	43.7	55.77		Peak Found	Peak Found	Not Found	Peak Found	Peak Found	Peak Found	High	0.0005515	0.004079	2.65	152.59
FALSE	High	[K].DVLLVDVAPLSLGIETAGGVMTK.[L]	1xOxidation [M21]; 2xPhospho [S11(99.9); T]	0.059038	0.00444951	1	1	1	O97125	O97125 [388-410]	O97125 2xPhospho [S398(99.9); T]	0	2474.19	FALSE	1.494	0.92867	67.96	64	81.6	15.08	20.29		Peak Found	High	Not Found	Peak Found	Peak Found	Peak Found	High	0.0005676	0.004142	2.16	152.45
FALSE	High	[K].TIEGLLQDLDSR.[V]	1xPhospho [T1(78.5)]	0.0595338	0.00444951	1	1	1	P81914	P81914 [92-103]	P81914 1xPhospho [T92(78.5)]	0	1439.68	FALSE	1.126	0.980874	22.71	92.6	87.9	17.27	12.34		Peak Found	Peak Found	Peak Found	High	Peak Found	Peak Found	High	0.0005676	0.004148	1.92	72.69
FALSE	High	[R].RESLNDAISITR.[I]	1xPhospho [S3(100)]	0.0595338	0.00444951	1	1	2	A8Y4V5	A8Y4V5 [256-267]	A8Y4V5 1xPhospho [S258(100)]	1	1454.7	FALSE	2.469	0.0345393	19.35	72.7	157.5	19.02	19.92		Peak Found	Peak Found	Peak Found	Peak Found	High	Peak Found	High	0.0005676	0.004183	2.63	80.06
FALSE	High	[K].NRPGDENATDDEVTTHSDHEAANGGPGNAK.[S]	2xPhospho [T9(98.2); S/T]	0.0600335	0.00458344	1	3	1	Q4V4B8	Q4V4B8 [156-185]	Q4V4B8 2xPhospho [T164(98.2); S/T]	0	3236.25	FALSE	1.023	1	71.47	86.8	155.7	48.64	23.49		Peak Found	Peak Found	Peak Found	Peak Found	High	Not Found	High	0.0005722	0.00423	1.79	27.54
FALSE	High	[-].SLYGLDASPPTR.[A]	1xPhospho [T11(100)]	0.0600335	0.00458344	1	1	6	Q4V6Q5	Q4V6Q5 [1-12]	Q4V6Q5 1xPhospho [T11(100)]	0	1356.62	FALSE	0.788	0.937601	5.22	109.5	102.4	15.06	29.06		High	Peak Found	Peak Found	High	High	Peak Found	High	0.0005676	0.00422	2.53	115.12
FALSE	High	[R].YYSQISR.[I]	1xPhospho [Y1(92.6)]	0.0615562	0.0047025	1	2	7	Q9VKB0	Q9VKB0 [11-17]	Q9VKB0 1xPhospho [Y11(92.6)]	0	996.419	FALSE	1.286	0.923357	0.37	78	122.1	12.47	11.18		High	Peak Found	Peak Found	High	High	High	High	0.0005931	0.00435	1.68	38.47
FALSE	High	[K].SANGSNAVTPTTSANTSPISGR.[A]	1xPhospho [T/S]	0.0631149	0.00490785	1	6	3	Q0E8S7	Q0E8S7 [116-137]		0	2169.98	FALSE	2.592	0.303005	0.16	48.5	113.4	7.68	13.61		Peak Found	Peak Found	Peak Found	High	Peak Found	Peak Found	High	0.0006163	0.004536	1.62	64.9
FALSE	High	[K].SSFSSLFR.[L]	1xPhospho [S4(90.6)]	0.0652506	0.00511013	1	4	3	A8JUZ7	A8JUZ7 [569-576]	A8JUZ7 1xPhospho [S572(90.6)]	0	1010.43	FALSE	0.915	0.98994	106.3	118.1	91.9	22.72	15.09		Peak Found	High	Not Found	Peak Found	Peak Found	Peak Found	High	0.0006443	0.004719	1.9	135.64
FALSE	High	[K].LDLSHCDIQTISAQAFGGLQGLTLLLCK.[G]	1xCarbamidomethyl [C6]; 2xPhospho [S4(88.2); S/T]	0.0647105	0.00511013	1	1	1	B4YXD0	B4YXD0 [181-208]	B4YXD0 2xPhospho [S184(88.2); S/T]	0	3175.5	FALSE	0.645	0.490607	16.1	98.4	65.8	22.15	2.39		Peak Found	Peak Found	Peak Found	Peak Found	Peak Found	Peak Found	High	0.0006372	0.004691	3.82	125.58
FALSE	High	[K].SSTQLAHGGPGGSHSGAPINR.[R]	1xPhospho [T3(75.7)]	0.0647105	0.00511013	1	11	2	M9NGF2	M9NGF2 [1363-1383]	M9NGF2 1xPhospho [T1365(75.7)]	0	2067.94	FALSE	0.665	0.877223	12.71	108.9	71.8	45.08	47.24		High	Peak Found	Peak Found	Peak Found	Peak Found	Peak Found	High	0.0006372	0.004673	1.46	30.23
FALSE	High	[K].QQEVERPVTPPAQR.[V]	1xPhospho [T9(100)]	0.0663435	0.00522461	1	5	6	Q8IPI3	Q8IPI3 [107-120]	Q8IPI3 1xPhospho [T115(100)]	0	1714.83	FALSE	2.362	0.0539295	4.24	63.6	138.1	33.75	15.79		Peak Found	Peak Found	High	High	High	High	High	0.000653	0.004813	2.59	38.6
FALSE	High	[K].ASEDKKPSENNDEEDEDGPSPNK.[R]	1xPhospho [S8(96.1)]	0.0674534	0.00522461	2	5	1	E1JGL8; C7LAA5	E1JGL8 [617-639]; C7LAA5 [440-462]	E1JGL8 1xPhospho [S624(96.1)]; C7LAA5 1xPhospho [S447(96.1)]	1	2611.03	FALSE								No Quan Values	Not Found	Not Found	Not Found	Not Found	Not Found	Not Found	High	0.0006607	0.004908	2.91
FALSE	High	[K].EYSDDETEDEIEIPKPLDKPISHPTSLVTSVTGSGDK.[S]	1xPhospho [S3(78.9)]	0.0680148	0.00535547	1	2	1	M9MRX4	M9MRX4 [5993-6029]; [6297-6333]	M9MRX4 1xPhospho [S5995(78.9)]; 1xPhospho [S6299(78.9)]	0	4108.9	FALSE									Not Found	Not Found	Not Found	Not Found	Not Found	Not Found	High	0.0006727	0.004996	2.29	139.8
FALSE	High	[R].QASLGRPQDIYENK.[A]	1xPhospho [S3(100)]	0.0691505	0.00552193	1	8	1	M9PCU3	M9PCU3 [827-840]	M9PCU3 1xPhospho [S829(100)]	0	1698.78	FALSE	0.744	0.89292	11.11	111.8	80.8	3.96	11.19		Peak Found	Peak Found	High	Peak Found	Peak Found	Peak Found	High	0.0006845	0.005097	1.78	66.34
FALSE	High	[R].VAGAPLSLPK.[V]	1xPhospho [S7(100)]	0.0703039	0.00558318	1	1	1	Q7K4W1	Q7K4W1 [196-205]	Q7K4W1 1xPhospho [S202(100)]	0	1032.55	FALSE	0.92	0.98699	71.48	101.2	74.3	7.43	14.68		Peak Found	Peak Found	Not Found	Peak Found	Peak Found	Peak Found	High	0.0007026	0.005244	2.31	103.86
FALSE	High	[K].HDQTPQDDDEDREEGELHPLVTITK.[I]	1xPhospho [T4(100)]	0.0708872	0.00558318	1	2	1	Q9VAW1	Q9VAW1 [247-271]	Q9VAW1 1xPhospho [T250(100)]	1	2997.31	FALSE	1.459	0.884604	98.87	80.9	49.3	16.86	50.68		Not Found	Peak Found	Peak Found	Peak Found	Peak Found	Peak Found	High	0.0007026	0.005277	3.93	85
FALSE	High	[R].EVTTQTTNSPRPIGSDPDPLR.[I]	1xPhospho [S9(85.6)]	0.071475	0.00558318	1	1	3	A0A0B4KEK7	A0A0B4KEK7 [160-180]	A0A0B4KEK7 1xPhospho [S168(85.6)]	0	2361.11	FALSE	1.352	0.963647	54.75	87	127.7	29.23	29.89		Peak Found	Peak Found	Peak Found	High	High	Peak Found	High	0.0007108	0.005363	2.68	85.08
FALSE	High	[R].LPTPIATPTRESPEDPDWPAK.[T]	1xPhospho [T/S]	0.0703039	0.00558318	1	2	3	Q05733	Q05733 [736-756]		1	2398.13	FALSE	0.885	0.980389	0.08	100	99.2	8.21	18.34		Peak Found	High	Peak Found	Peak Found	Peak Found	High	High	0.0007003	0.005212	2.16	123.39
FALSE	High	[K].ETDADEVDGRYSPPPTSAR.[Q]	1xPhospho [S12(100)]	0.071475	0.00558318	1	2	3	A0A0B4KHW7	A0A0B4KHW7 [202-220]	A0A0B4KHW7 1xPhospho [S213(100)]	1	2142.9	FALSE	0.926	0.986901	18.06	112.2	98.2	17.32	6.35		Peak Found	Peak Found	High	Peak Found	Peak Found	Peak Found	High	0.0007026	0.005329	3.92	58.17
FALSE	High	[R].LQSGGEGVGITSEQLAK.[V]	1xPhospho [S3(100)]	0.0720673	0.00562209	1	3	1	A1Z8W8	A1Z8W8 [623-639]	A1Z8W8 1xPhospho [S625(100)]	0	1753.84	FALSE	0.01	1.17111e-16	0	300		17.2			High	Peak Found	Peak Found	Not Found	Not Found	Not Found	High	0.0007144	0.005407	2.49	165.62
FALSE	High	[K].RNSAADSSDHVDSEEEKIPEEK.[F]	1xPhospho [S7(81.7)]	0.0720673	0.00562209	1	3	1	H9ZJM9	H9ZJM9 [42-63]	H9ZJM9 1xPhospho [S48(81.7)]	2	2552.08	FALSE	2.235	0.0506348	21.02	67.2	150.2	27.6	15.73		Peak Found	Peak Found	Peak Found	High	Peak Found	Peak Found	High	0.0007144	0.005392	4.3	32.73
FALSE	High	[K].QSLIQHTGLVGVIDEGTK.[T]	1xPhospho [S2(97.6)]	0.0726641	0.00566295	1	2	1	Q961K9	Q961K9 [24-41]	Q961K9 1xPhospho [S25(97.6)]	0	1974.99	FALSE	1.173	0.980001	6.88	98	114.7	12.46	21.45		Peak Found	Peak Found	Peak Found	Peak Found	High	Peak Found	High	0.0007225	0.005452	2.69	129.03
FALSE	High	[R].FSNILAPIFAEAADK.[I]	1xPhospho [S2(100)]	0.0738714	0.00583075	1	2	1	Q95TL8	Q95TL8 [64-78]	Q95TL8 1xPhospho [S65(100)]	0	1686.81	FALSE	0.268	0.0716805	147.86	194.5	105.5	8.62	91.17		Peak Found	Not Found	Peak Found	Not Found	High	Peak Found	High	0.0007381	0.005576	2.6	61.3
FALSE	High	[K].CIVYLLVACNLVESR.[A]	1xCarbamidomethyl [C1]; 2xPhospho [Y4(100); S14(100)]	0.074482	0.00590273	1	1	1	Q9VQX3	Q9VQX3 [7-21]	Q9VQX3 2xPhospho [Y10(100); S20(100)]	0	1911.85	FALSE	0.789	0.907736	31.55	167.5	115	27.13	9.15		Peak Found	Peak Found	Peak Found	Peak Found	High	Peak Found	High	0.0007466	0.00564	3.19	148.92
FALSE	High	[R].YSGHSMSDPGTSYR.[T-]	1xPhospho [S7(100)]	0.0750972	0.00590273	1	4	5	Q7KVX1	Q7KVX1 [336-349]	Q7KVX1 1xPhospho [S342(100)]	0	1624.61	FALSE	1.08	0.98742	0.12	87.7	120.1	15.18	16.54		High	High	Peak Found	High	High	Peak Found	High	0.0007533	0.005731	3.22	39.56
FALSE	High	[R].AALYTGGIVGGLSTIAACAPSDK.[F]	1xCarbamidomethyl [C18]; 2xPhospho [T/S/Y]	0.0757171	0.0059849	1	1	1	Q9VZ34	Q9VZ34 [215-237]		0	2353.05	FALSE	0.848	0.959858	30.99	88	78	32.56	16.21		Peak Found	High	Peak Found	Peak Found	Peak Found	Peak Found	High	0.0007605	0.005779	3.45	133.34
FALSE	High	[K].TLLDLNLDGGGGGLNEDGTPSHISSSASPLPSPMRSPAK.[S]	1xOxidation [M34]; 2xPhospho [S32(96.7); S36(97.9)]	0.076971	0.00610281	1	1	2	Q8T390	Q8T390 [258-296]	Q8T390 2xPhospho [S289(96.7); S293(97.9)]	1	4021.82	FALSE	0.822	0.952483	84.8	109.2	89.8	30.26	57.74		Peak Found	Peak Found	Peak Found	High	Peak Found	Peak Found	High	0.0007766	0.005924	3.91	164.49
FALSE	High	[R].SETVSTQTQGLGSPAASSSTTR.[Q]	1xPhospho [S13(90.5)]	0.0782439	0.00635396	1	2	1	Q9VV52	Q9VV52 [709-730]	Q9VV52 1xPhospho [S721(90.5)]	0	2233	FALSE	0.903	0.986678	11.24	95.5	96.1	32.69	25.29		Peak Found	Peak Found	Peak Found	Peak Found	High	Peak Found	High	0.0007883	0.006006	2.37	62.97
FALSE	High	[R].AAWSTYYTNTELVIMVIDSTDR.[E]	1xOxidation [M15]; 1xPhospho [S/T/Y]	0.0788876	0.00639134	1	2	1	Q2XYK6	Q2XYK6 [68-89]		0	2645.18	FALSE	0.703	0.834135	59.85	143.2	101.1	10.51	36.29		Peak Found	Peak Found	Peak Found	Peak Found	Peak Found	High	High	0.0008091	0.006092	2.89	162.33
FALSE	High	[R].AHNQSSVSPEQRPDPR.[S]	2xPhospho [S6(86.8); S8(99.9)]	0.0795361	0.00642807	1	2	2	B7YZQ3	B7YZQ3 [1063-1078]	B7YZQ3 2xPhospho [S1068(86.8); S1070(99.9)]	0	1964.8	FALSE	77.6	1.17111e-16	4.31	2.3	197.4	60.35	19.5		Peak Found	Peak Found	Peak Found	Peak Found	High	Peak Found	High	0.0008162	0.006183	2.1	25.67
FALSE	High	[K].SLERPELSGLNASAK.[A]	1xPhospho [S1(100)]	0.0801895	0.00659585	2	2	4	Q7KLE5; A0A0B4KEW6	Q7KLE5 [340-354]; A0A0B4KEW6 [320-334]	Q7KLE5 1xPhospho [S340(100)]; A0A0B4KEW6 1xPhospho [S320(100)]	0	1651.81	FALSE	1.801	0.472064	6.04	80.1	145.4	2.39	4.79	Shared	Peak Found	Peak Found	Peak Found	High	High	High	High	0.0008451	0.006246	2.3	84.22
FALSE	High	[K].YVCSHIELTTALSTK.[E]	1xCarbamidomethyl [C3]; 1xPhospho [T/S/Y]	0.0808478	0.00663109	1	2	2	Q961V7	Q961V7 [247-261]		0	1802.84	FALSE	0.9	0.976958	5.3	107.5	93.4	12.42	15.42		Peak Found	Peak Found	Peak Found	Peak Found	Peak Found	High	High	0.0008491	0.006309	2.74	121.64
FALSE	High	[R].LALVSIALDVGQGSMGTR.[S]	2xPhospho [S5(100); S14(95.3)]	0.081511	0.00671041	1	1	1	A0A3S5ZZF7	A0A3S5ZZF7 [13-30]	A0A3S5ZZF7 2xPhospho [S17(100); S26(95.3)]	0	1947.9	FALSE	0.01	1.17111e-16	0	210.4	89.6	2.75			High	Peak Found	Peak Found	Peak Found	Not Found	Not Found	High	0.0008566	0.006362	2.19	145.75
FALSE	High	[R-].MDIYITK.[G]	1xPhospho [T6(99.6)]	0.081511	0.00671041	1	2	1	A0A1W5PX37	A0A1W5PX37 [6-12]	A0A1W5PX37 1xPhospho [T11(99.6)]	0	963.426	FALSE	0.01	1.17111e-16	0	218.3		7.5			Peak Found	Peak Found	High	Not Found	Not Found	Not Found	High	0.0008566	0.006355	1.86	75
FALSE	High	[K].DEKSPLHSRPESVADK.[S]	1xPhospho [S4(100)]	0.0821792	0.00674719	1	1	2	Q9W596	Q9W596 [4117-4132]	Q9W596 1xPhospho [S4120(100)]	1	1874.86	FALSE	0.596	0.440752	7.24	127.6	70.4	7.54	14.67		Peak Found	Peak Found	Peak Found	High	Peak Found	Peak Found	High	0.00086	0.006403	2.84	27.5
FALSE	High	[R].LITVEIALELLVTFTRPSSDDSR.[C]	3xPhospho [S22(99.5); S/T]	0.0828524	0.00686996	1	2	1	A0A0B4KH88	A0A0B4KH88 [511-533]	A0A0B4KH88 3xPhospho [S532(99.5); S/T]	0	2815.3	FALSE	100	1.17111e-16	0	28.6	231.8		25.93		Not Found	Not Found	Peak Found	Peak Found	Peak Found	High	High	0.0008676	0.006481	2.77	149.41
FALSE	High	[K].NIGGGAAIEAISK.[A]	1xPhospho [S12(100)]	0.0828524	0.00686996	1	1	2	Q9V9U4	Q9V9U4 [33-45]	Q9V9U4 1xPhospho [S44(100)]	0	1280.62	FALSE	1.255	0.914362	79.96	81.3	117.7	41.83	80.04		Peak Found	Peak Found	Peak Found	Peak Found	Peak Found	High	High	0.0008716	0.006517	1.99	126.31
FALSE	High	[R].FYELDISGSLASFPSSVFNPFTR.[D]	1xPhospho [S7(81.9)]	0.0828524	0.00686996	1	3	1	A1E5L3	A1E5L3 [132-154]	A1E5L3 1xPhospho [S138(81.9)]	0	2661.23	FALSE	0.01	1.17111e-16	0	300		58.14			Peak Found	High	Peak Found	Not Found	Not Found	Not Found	High	0.0008745	0.006533	3.22	96.48
FALSE	High	[K].NDDSDEEEVVPAK.[G]	1xPhospho [S4(100)]	0.0835306	0.0069487	1	8	1	R4TCQ6	R4TCQ6 [73-85]	R4TCQ6 1xPhospho [S76(100)]	0	1526.59	FALSE	100	1.17111e-16	0		179.7		8.03		Not Found	Not Found	Not Found	Peak Found	Peak Found	High	High	0.0008745	0.006591	1.29	54.25
FALSE	High	[R].NSLDNRPGAANLSDDAGEGSDPSFK.[F]	1xPhospho [S13(94.7)]	0.0835306	0.0069487	1	4	1	M9PG82	M9PG82 [611-635]	M9PG82 1xPhospho [S623(94.7)]	0	2614.11	FALSE	1.073	1	18.14	99.2	99.7	13.87	23.99		Peak Found	Peak Found	Peak Found	Peak Found	High	Peak Found	High	0.0008745	0.00658	2.75	83.44
FALSE	High	[K].SEGEEDSQQGTIRPK.[A]	1xPhospho [S1(96.1)]	0.0835306	0.0069487	2	11	2	M9PHI5; A8JNL5	M9PHI5 [2002-2016]; A8JNL5 [1972-1986]	M9PHI5 1xPhospho [S2002(96.1)]; A8JNL5 1xPhospho [S1972(96.1)]	0	1740.74	FALSE	0.675	0.804851	17.93	101.5	82	20.85	10.47	Shared	Peak Found	Peak Found	Peak Found	Peak Found	Peak Found	Peak Found	High	0.0008745	0.006587	3.33	27.44
FALSE	High	[R].VLQGISTAGQSSPIPSNFCICSAQNR.[K]	2xCarbamidomethyl [C19; C21]; 1xPhospho [S/T]	0.0849023	0.00701223	1	1	1	C1C554	C1C554 [30-55]		0	2872.31	FALSE	0.01	1.17111e-16	0	54.7					Peak Found	Not Found	Not Found	Not Found	Not Found	Not Found	High	0.0008918	0.006699	3.1	149.35
FALSE	High	[R].GVFVIDPYECTLLLGLR.[Y]	1xPhospho [T11(99.9)]	0.0842139	0.00701223	1	2	1	Q9VBX0	Q9VBX0 [693-709]	Q9VBX0 1xPhospho [T703(99.9)]	0	1988	FALSE	1.253	0.944662	38.9	89.5	123.7	13.94	42.17		Peak Found	High	Not Found	Peak Found	Peak Found	Peak Found	High	0.0008823	0.006611	2.26	152.78
FALSE	High	[K].SRSVDHGLAAPFDLDSLR.[S]	1xPhospho [S]	0.0842139	0.00701223	1	14	1	Q8IPN9	Q8IPN9 [39-56]		1	2035.96	FALSE	1.157	0.988966	85.59	128	97.7	20.73	27.82		Not Found	Peak Found	Peak Found	Peak Found	High	Peak Found	High	0.0008866	0.006654	3.93	129.84
FALSE	High	[R].HDMPSPINLSPSAPGQR.[V]	1xPhospho [S10(98.9)]	0.0849023	0.00701223	1	4	1	O76137	O76137 [258-274]	O76137 1xPhospho [S267(98.9)]	0	1883.85	FALSE	3.357	0.0723721	147.82	39.9	162.1	27.09	26.52		Peak Found	Peak Found	Peak Found	Peak Found	High	Not Found	High	0.0008918	0.006714	3.08	103.98
FALSE	High	[K].RNSIDLDGPENADTPETTSNK.[D]	2xPhospho [S3(100); T/S]	0.0869982	0.00708702	3	6	1	Q8MLQ5; A0A0B4LGD3; A0A0B4LHE0	Q8MLQ5 [961-981]; A0A0B4LGD3 [964-984]; A0A0B4LHE0 [953-973]	Q8MLQ5 2xPhospho [S963(100); T/S]; A0A0B4LGD3 2xPhospho [S966(100); T/S]; A0A0B4LHE0 2xPhospho [S955(100); T/S]	1	2433.98	FALSE	100	1.17111e-16	0		212.7		36.5	Shared	Not Found	Not Found	Not Found	High	Peak Found	Peak Found	High	0.0009064	0.006936	5.69	84.63
FALSE	High	[K].EALATVGAEHAVSLVSTR.[E]	1xPhospho [S/T]	0.0884214	0.00742049	1	1	3	Q9VNW6	Q9VNW6 [508-525]		0	1890.93	FALSE	0.696	0.678237	8	118.4	88.5	18.06	20.05		High	Peak Found	Peak Found	High	Peak Found	Peak Found	High	0.0009513	0.007107	2.66	156.77
FALSE	High	[R].TLPLGTTVNSTGGAVGPTTTTIR.[Q]	1xPhospho [T/S]	0.0913313	0.00777779	1	6	1	O96542	O96542 [1907-1929]		0	2295.16	FALSE	0.01	1.17111e-16	0	95.7		2.91			Peak Found	Peak Found	Peak Found	Not Found	Not Found	Not Found	High	0.001005	0.007446	2.69	124.89
FALSE	High	[R].GASPGIITLR.[K]	1xPhospho [S3(100)]	0.0913313	0.00777779	1	14	4	Q867T3	Q867T3 [251-260]	Q867T3 1xPhospho [S253(100)]	0	1064.55	FALSE	0.914	0.977182	10.49	109.4	99.8	10.6	8.83		Peak Found	High	Peak Found	High	Peak Found	Peak Found	High	0.0009973	0.007406	1.73	111.35
FALSE	High	[K].SSDRTPPVLAISTDSLK.[N]	1xPhospho [S1(90.9)]	0.0913313	0.00777779	1	2	2	Q9VJ12	Q9VJ12 [315-331]	Q9VJ12 1xPhospho [S315(90.9)]	1	1866.92	FALSE	0.949	0.995405	1.29	108.2	103.2	3.68	19.55		Peak Found	Peak Found	Peak Found	High	Peak Found	Peak Found	High	0.0009937	0.007376	3.47	119.39
FALSE	High	[R].TFVTNWLQASLLR.[G]	1xPhospho [S10(92.3)]	0.0920722	0.00794418	1	2	1	A1ZBE8	A1ZBE8 [1090-1102]	A1ZBE8 1xPhospho [S1099(92.3)]	0	1628.82	FALSE	0.485	0.591798	0.38	195.3	104.7	13.08	16.07		High	Peak Found	Peak Found	Peak Found	Peak Found	Not Found	High	0.001017	0.007503	0.49	163.65
FALSE	High	[R].YGHNVPSPSSQSSSSQR.[H]	1xPhospho [S7(87.6)]	0.0920722	0.00794418	1	2	2	B6IDH0	B6IDH0 [1655-1671]	B6IDH0 1xPhospho [S1661(87.6)]	0	1884.79	FALSE	1.13	0.997753	15.58	100.6	100.2	22.29	17.43		Peak Found	Peak Found	Peak Found	High	Peak Found	Peak Found	High	0.001021	0.007517	2.16	27.29
FALSE	High	[R].LLVAPSPR.[R]	1xPhospho [S6(100)]	0.0920722	0.00794418	2	10	2	E1JJK8; M9PJM8	E1JJK8 [708-715]; M9PJM8 [721-728]	E1JJK8 1xPhospho [S713(100)]; M9PJM8 1xPhospho [S726(100)]	0	932.496	FALSE	0.788	0.920545	3.59	138.1	102.8	15.47	13.85	Shared	Peak Found	Peak Found	High	High	Peak Found	Peak Found	High	0.001005	0.007462	2.21	80.18
FALSE	High	[K].YPHFSTQILCCSTLLK.[A]	1xCarbamidomethyl [C]; 1xPhospho [T6(85.3)]	0.0935702	0.00805775	1	2	15	Q9VJ63	Q9VJ63 [162-177]	Q9VJ63 1xPhospho [T167(85.3)]	0	1990.92	FALSE	0.778	0.792556	27.84	92.1	88.2	18.12	28.59		High	Peak Found	High	High	High	High	High	0.001036	0.007637	2.61	113.83
FALSE	High	[K].LPVGVKPDWEEYESDSEWK.[-]	1xPhospho [S14(99.5)]	0.0943275	0.00813519	1	2	2	Q8MZ24	Q8MZ24 [189-207]	Q8MZ24 1xPhospho [S202(99.5)]	0	2373.03	FALSE	0.746	0.912675	57.88	132.1	98.6	43.05	3.58		Peak Found	Peak Found	High	Peak Found	High	Peak Found	High	0.001042	0.00776	3.53	141.55
FALSE	High	[R].SEMGLTLEWNGAGFLQVSVPAK.[F]	1xOxidation [M3]; 1xPhospho [S/T]	0.0950902	0.00816981	1	2	4	Q9GYX3	Q9GYX3 [490-511]		0	2430.14	FALSE	0.973	0.999049	15.27	104	108.2	11.19	6.02		High	Peak Found	High	Peak Found	Peak Found	High	High	0.00105	0.007811	3.27	80.93
FALSE	High	[R].RFSTETTSETVEEYDDRDQPTSR.[V]	1xPhospho [S3(99.7)]	0.0974118	0.0081724	2	18	1	A8JV02; M9PDW8	A8JV02 [460-482]; M9PDW8 [460-482]	A8JV02 1xPhospho [S462(99.7)]; M9PDW8 1xPhospho [S462(99.7)]	2	2829.18	FALSE	0.01	1.17111e-16	0	163.3	19	12.14		Shared	Peak Found	Peak Found	Peak Found	Not Found	Peak Found	Not Found	High	0.001065	0.008111	3.39	70.63
FALSE	High	[K].ISHETDESGMEATPPLPSR.[R]	1xOxidation [M10]; 1xPhospho [T13(99.8)]	0.0974118	0.0081724	1	1	5	Q9W3E2	Q9W3E2 [308-326]	Q9W3E2 1xPhospho [T320(99.8)]	0	2149.91	FALSE	0.291	0.0421312	49.2	134.8	45.4	22.59	57.69		Peak Found	Peak Found	High	Not Found	Peak Found	Peak Found	High	0.001058	0.008037	3.1	65.14
FALSE	High	[R].WIITAAHCTDSLTTGVDVYLGAHDR.[T]	1xCarbamidomethyl [C8]; 3xPhospho [T13(88.8); T14(90.4); S/T/Y]	0.0974118	0.0081724	1	3	1	Q9VRT2	Q9VRT2 [84-108]	Q9VRT2 3xPhospho [T96(88.8); T97(90.4); S/T/Y]	0	3012.24	FALSE	1.001	0.999049	30.8	92.5	92.6	17.06	17.06		High	Peak Found	Peak Found	Peak Found	Peak Found	Peak Found	High	0.001065	0.008106	1.44	25.54
FALSE	High	[R].LGVNYMQIPVNCPYR.[V]	2xPhospho [Y5(100); Y14(100)]	0.0974118	0.0081724	1	3	1	A0AMY5	A0AMY5 [364-378]	A0AMY5 2xPhospho [Y368(100); Y377(100)]	0	1926.8	FALSE	0.01	1.17111e-16	0	300		26.87			Peak Found	High	Peak Found	Not Found	Not Found	Not Found	High	0.001065	0.008113	1.44	123.02
FALSE	High	[R].LGCHPVDALISPCPPNPSAR.[A]	2xCarbamidomethyl [C3; C13]; 1xPhospho [S11(100)]	0.0974118	0.0081724	1	1	1	Q6IGJ2	Q6IGJ2 [54-73]	Q6IGJ2 1xPhospho [S64(100)]	0	2238.02	FALSE	1.244	0.982428	45.15	58	48	58.64	30.05		Peak Found	Peak Found	Peak Found	Peak Found	Peak Found	Peak Found	High	0.001065	0.0081	1.9	123.54
FALSE	High	[K].VVSYLIHLLGNPMSTVDR.[E]	1xPhospho [S3(100)]	0.0966324	0.0081724	1	2	1	P16620	P16620 [472-489]	P16620 1xPhospho [S474(100)]	0	2094.05	FALSE	0.658	0.65694	19.69	127.1	73.8	61.59	16.88		Peak Found	Peak Found	Peak Found	High	Peak Found	Peak Found	High	0.001058	0.007952	3.29	135.99
FALSE	High	[K].EASRPESVLESVK.[D]	1xPhospho [S3(100)]	0.0997842	0.00845864	1	1	5	Q9W596	Q9W596 [1738-1750]	Q9W596 1xPhospho [S1740(100)]	0	1510.71	FALSE	1.035	0.997352	5.28	96.6	106.4	14.49	3.83		Peak Found	Peak Found	Peak Found	High	Peak Found	Peak Found	High	0.001094	0.008371	2.72	74.03
FALSE	High	[K].VSQAVMVEYDNGGLIK.[L]	1xPhospho [Y9(100)]	0.100586	0.00849339	1	2	3	Q8T3Y2	Q8T3Y2 [98-113]	Q8T3Y2 1xPhospho [Y106(100)]	0	1802.84	FALSE	0.9	0.976958	5.3	107.5	93.4	12.42	15.42		Peak Found	Peak Found	Peak Found	Peak Found	High	High	High	0.001109	0.008471	2.67	121.64
FALSE	High	[R].KPSISVATPTPLASGSPTR.[R]	1xPhospho [S/T]	0.101394	0.00851754	1	3	1	Q8IPT6	Q8IPT6 [21-39]		0	1946.99	FALSE	100	1.17111e-16	0	2.5	69.7		30.28		Not Found	Not Found	Peak Found	Peak Found	Peak Found	Peak Found	High	0.001116	0.008557	2.94	105.83
FALSE	High	[R].ALVGCCLEILTSGISATEK.[L]	1xCarbamidomethyl [C6]; 1xPhospho [S/T]	0.102208	0.00851754	1	1	2	Q8SYP8	Q8SYP8 [358-376]		0	2044.97	FALSE	1.092	0.97343	52.33	86.4	94.3	55.33	74.62		Peak Found	High	Peak Found	Peak Found	High	Peak Found	High	0.001124	0.008581	3.43	169.34
FALSE	High	[K].SSLETHFDYTPTEGGGR.[S]	1xPhospho [T/S/Y]	0.101394	0.00851754	1	3	1	Q2XXX2	Q2XXX2 [648-664]		0	1933.8	FALSE	0.616	0.785039	70.79	109.1	90.1	6.06	40.23		Peak Found	Peak Found	Peak Found	Peak Found	Not Found	Peak Found	High	0.001112	0.00854	2.67	88.85
FALSE	High	[K].DEESPLGSR.[R]	1xPhospho [S4(100)]	0.102208	0.00851754	1	1	2	Q9W596	Q9W596 [3183-3191]	Q9W596 1xPhospho [S3186(100)]	0	1069.42	FALSE	100	1.17111e-16	0		300		6.75		Not Found	Not Found	Not Found	High	High	Peak Found	High	0.001124	0.008603	2.02	43.48
FALSE	High	[K].VDDGKSSDAQSQATASEAESK.[A]	2xPhospho [S11(77.1); S/T]	0.103028	0.00863909	1	1	2	P06002	P06002 [352-372]	P06002 2xPhospho [S362(77.1); S/T]	1	2270.87	FALSE	100	1.17111e-16	0		188.1		33.56		Not Found	Not Found	Not Found	Peak Found	High	Peak Found	High	0.001139	0.008706	2.3	28.16
FALSE	High	[K].FMLSTLVPK.[L]	1xPhospho [S/T]	0.104684	0.00875228	1	1	3	Q9V4I1	Q9V4I1 [227-235]		0	1115.56	FALSE	1.203	0.920604	9.61	79.9	111.5	21.7	28.44		Peak Found	High	Peak Found	Peak Found	Peak Found	High	High	0.001156	0.008878	1.45	84.32
FALSE	High	[K].NTLAEPTNDMYLLK.[F]	1xPhospho [T/Y]	0.104684	0.00875228	1	1	1	Q9U4F8	Q9U4F8 [488-501]		0	1702.78	FALSE	1.758	0.859007	62.74	87.4	121.3	32.83	9.67		Peak Found	High	Not Found	Peak Found	Peak Found	Peak Found	High	0.001156	0.008866	1.17	158.97
FALSE	High	[K].AASTPADPVDAEEPAEEPTPNEEPQGGEDEQPQTEAVR.[V]	1xPhospho [S/T]	0.104684	0.00875228	1	6	1	A8JRE3	A8JRE3 [91-128]		0	4067.71	FALSE	0.729	0.889119	1.1	137.6	103	6.05	3.77		Peak Found	High	Peak Found	Peak Found	Not Found	Peak Found	High	0.001156	0.008898	3.3	108.58
FALSE	High	[R].NYCQTTSLHGFSYITR.[Q]	1xPhospho [T/S/Y]	0.105522	0.00886961	1	1	1	Q86LG7	Q86LG7 [58-73]		0	1970.85	FALSE								No Quan Values	Not Found	Not Found	Not Found	Not Found	Not Found	High	High	0.001163	0.008991	1.56
FALSE	High	[K].EASRPGSVVESVK.[D]	2xPhospho [S3(100); S7(100)]	0.106365	0.0090611	1	1	3	Q9W596	Q9W596 [1669-1681]	Q9W596 2xPhospho [S1671(100); S1675(100)]	0	1504.64	FALSE	1.005	1	16.31	121.7	120.2	20.84	3.84		High	High	Peak Found	High	Peak Found	Peak Found	High	0.001189	0.009137	2.7	60.16
FALSE	High	[R].QPSAAASGLLTVPSFSTLQSLR.[K]	3xPhospho [S7(75.5); S16(77.1); S20(92.9)]	0.107214	0.0090611	1	2	1	Q24593	Q24593 [1374-1395]	Q24593 3xPhospho [S1380(75.5); S1389(77.1); S1393(92.9)]	0	2471.1	FALSE								Not Reliable	Not Found	Not Found	Not Found	Not Found	Not Found	Not Found	High	0.001196	0.009158	3.9
FALSE	High	[K].LGLTPLHVAAYYGQADTVR.[E]	2xPhospho [T17(94.4); Y/T]	0.108069	0.00922038	1	6	1	A0A0S0WN65	A0A0S0WN65 [928-946]	A0A0S0WN65 2xPhospho [T944(94.4); Y/T]	0	2205.01	FALSE	100	1.17111e-16	0	46.1	253.9		28.77		Not Found	Peak Found	Not Found	Peak Found	Peak Found	High	High	0.001208	0.009269	3.09	122.41
FALSE	High	[K].CVDSLSITGVIDTEGIFR.[R]	1xCarbamidomethyl [C1]; 2xPhospho [S4(99.8); S6(99.2)]	0.108069	0.00922038	1	4	1	M9PC96	M9PC96 [298-315]	M9PC96 2xPhospho [S301(99.8); S303(99.2)]	0	2141.92	FALSE	2.16	0.440166	8.05	97.4	202.6	8.74	12.86		Peak Found	High	Peak Found	Peak Found	Not Found	Peak Found	High	0.001223	0.009318	3.13	115.24
FALSE	High	[R].ELDAYQYHGLEDETLPENPYR.[T]	1xPhospho [Y7(77.2)]	0.10893	0.00929831	1	11	1	Q95NU8	Q95NU8 [258-278]	Q95NU8 1xPhospho [Y264(77.2)]	0	2632.12	FALSE	0.724	0.866578	8.01	119.6	83.5	28.18	9.76		Peak Found	Peak Found	Peak Found	Peak Found	Peak Found	Peak Found	High	0.001231	0.009376	3.45	136.55
FALSE	High	[R].TSVGSQSTLHPQQQLPR.[G]	1xPhospho [S5(99.9)]	0.10893	0.00929831	1	6	2	M9PC65	M9PC65 [598-614]	M9PC65 1xPhospho [S602(99.9)]	0	1943.93	FALSE	0.913	0.982131	12.69	105.6	126	23.58	14.85		Peak Found	Peak Found	High	Peak Found	Peak Found	Peak Found	High	0.001239	0.009393	1.96	63.95
FALSE	High	[K].TEPQIQIQMLIGGSLHLAVNYGQPE.[-]	1xOxidation [M9]; 1xPhospho [T1(76.8)]	0.10893	0.00929831	1	1	1	Q6IG89	Q6IG89 [108-132]	Q6IG89 1xPhospho [T108(76.8)]	0	2832.36	FALSE	0.104	1.52017e-05	767.49	110.2	121.6	1.45			Peak Found	High	Not Found	Peak Found	Not Found	Not Found	High	0.001242	0.009424	3.75	158.32
FALSE	High	[R].VFVVLYAISAVYFAGVMVR.[L]	2xPhospho [Y6(99.8); S9(99.3)]	0.109797	0.00933112	1	2	1	Q7KN63	Q7KN63 [411-429]	Q7KN63 2xPhospho [Y416(99.8); S419(99.3)]	0	2264.1	FALSE	1.64	0.316373	29.86	113.6	186.3	84.49	6.54		Peak Found	Peak Found	Peak Found	High	Peak Found	Peak Found	High	0.001249	0.009513	2.63	128.28
FALSE	High	[K].DASRPPSVVESTK.[A]	1xPhospho [S7(99.8)]	0.110671	0.00940566	1	1	3	Q9W596	Q9W596 [2912-2924]	Q9W596 1xPhospho [S2918(99.8)]	0	1452.67	FALSE	0.908	0.980874	9.92	77.2	70.1	18.19	39.19		Peak Found	Peak Found	Peak Found	High	Peak Found	Peak Found	High	0.001264	0.009614	2.2	40.77
FALSE	High	[K].KTLGLLDADGNEIMK.[D]	1xOxidation [M14]; 1xPhospho [T2(100)]	0.11155	0.00948165	1	1	2	Q9VZC8	Q9VZC8 [32-46]	Q9VZC8 1xPhospho [T33(100)]	1	1713.81	FALSE	0.539	0.166067	8.06	167.1	90.1	22.54	9.48		High	High	Peak Found	Peak Found	Peak Found	Peak Found	High	0.001271	0.009667	3.11	125.35
FALSE	High	[K].VVAPPSPDLGPR.[T]	1xPhospho [S6(100)]	0.11155	0.00948165	1	1	2	Q8MLV1	Q8MLV1 [91-102]	Q8MLV1 1xPhospho [S96(100)]	0	1284.63	FALSE	0.834	0.959235	9.25	103.4	92.3	9.03	17.56		Peak Found	Peak Found	Peak Found	Peak Found	Peak Found	Peak Found	High	0.001286	0.00975	2.01	93.22
FALSE	High	[K].SVAICPNNQPLCGNELLEAR.[S]	1xCarbamidomethyl [C12]; 1xPhospho [S1(100)]	0.112436	0.00959557	1	1	1	Q9VBH0	Q9VBH0 [137-156]	Q9VBH0 1xPhospho [S137(100)]	0	2278.04	FALSE								No Quan Values	Not Found	Not Found	Not Found	Not Found	Not Found	Not Found	High	0.001289	0.009827	2.49
FALSE	High	[R].GSGIAGLNPMQMQSVQTLAGYGSSSQR.[C]	2xOxidation [M10; M12]; 1xPhospho [S25(81.8)]	0.113328	0.00962875	2	8	2	A0A0B4KFK3; A8DY94	A0A0B4KFK3 [1407-1433]; A8DY94 [1557-1583]	A0A0B4KFK3 1xPhospho [S1431(81.8)]; A8DY94 1xPhospho [S1581(81.8)]	0	2837.26	FALSE	1.042	0.999195	45.57	105.1	89.5	29.94	14.85	Shared	Peak Found	High	Peak Found	Peak Found	Peak Found	Peak Found	High	0.001295	0.009889	2.24	36.35
FALSE	High	[R].QLPALSGSVSATPMPTR.[N]	1xOxidation [M14]; 3xPhospho [S6(100); S8(100); S10(100)]	0.113328	0.00962875	1	1	1	Q8IR94	Q8IR94 [148-164]	Q8IR94 3xPhospho [S153(100); S155(100); S157(100)]	0	1968.79	FALSE	100	1.17111e-16	0		300		29.21		Not Found	Not Found	Not Found	High	Peak Found	Not Found	High	0.001295	0.009897	2.54	22.94
FALSE	High	[K].QVVDSAYEVIK.[L]	1xPhospho [S5(100)]	0.114226	0.00970145	1	2	1	Q32KE6	Q32KE6 [233-243]	Q32KE6 1xPhospho [S237(100)]	0	1330.63	FALSE	0.654	0.62278	11.33	152	79.1	20	48.17		Peak Found	Peak Found	Peak Found	Peak Found	Peak Found	Peak Found	High	0.001302	0.00998	2.02	53.19
FALSE	High	[R].QLEPSIPVDDPAELKPPK.[L]	1xPhospho [S5(100)]	0.116041	0.00980812	1	3	2	Q8MS50	Q8MS50 [465-482]	Q8MS50 1xPhospho [S469(100)]	0	2053.03	FALSE	1.272	0.89725	58.16	161	139	15.58	42.71		Not Found	High	Peak Found	Peak Found	High	Peak Found	High	0.001334	0.01028	2.23	155.41
FALSE	High	[K].IADILTPK.[I]	1xPhospho [T6(100)]	0.116041	0.00980812	1	2	3	A1Z9P3	A1Z9P3 [1329-1336]	A1Z9P3 1xPhospho [T1334(100)]	0	950.496	FALSE	0.758	0.898541	3.25	118.7	96.7	23.35	7.35		Peak Found	Peak Found	Peak Found	Peak Found	High	High	High	0.001331	0.01025	2.01	65.52
FALSE	High	[K].DVIGFETLK.[R]	1xPhospho [T7(100)]	0.116041	0.00980812	1	2	1	Q7K1P6	Q7K1P6 [189-197]	Q7K1P6 1xPhospho [T195(100)]	0	1101.52	FALSE								No Quan Values	Not Found	Not Found	Not Found	Not Found	Not Found	Not Found	High	0.001331	0.01024	2.29
FALSE	High	[K].NDLASVDR.[L]	1xPhospho [S5(100)]	0.116957	0.00988038	1	4	2	Q5BIC0	Q5BIC0 [452-459]	Q5BIC0 1xPhospho [S456(100)]	0	969.404	FALSE	0.786	0.894487	8.8	136.3	113.7	6.66	12.44		High	Peak Found	Peak Found	Peak Found	High	Peak Found	High	0.001349	0.01039	2.11	45.49
FALSE	High	[R].SLLSATSDSLFMLGVLLGSLIFGQMSDK.[L]	2xPhospho [S19(82.5); T/S]	0.116957	0.00988038	1	1	1	Q9VCA2	Q9VCA2 [127-154]	Q9VCA2 2xPhospho [S145(82.5); T/S]	0	3090.46	FALSE	0.01	1.17111e-16	0	300		17.03			Peak Found	High	Not Found	Not Found	Not Found	Not Found	High	0.001334	0.01029	3.89	127.81
